# Supplementary material for: Phospho-RNA-Seq Highlights Specific Small RNA Profiles in Plasma Extracellular Vesicles
Source: Int J Mol Sci. 2023 Jul 19;24(14):11653. doi: 10.3390/ijms241411653 (PMC10380198; doi:10.3390/ijms241411653)
Supplement: Supplementary file 1 [file ijms-24-11653-s001.zip]

Archive with 16 entries (14 files):
- ijms-2441202-supplementary/
- ijms-2441202-supplementary/Supplementary Table S1.xlsx
- ijms-2441202-supplementary/Supplementary Table S2.xlsx
- ijms-2441202-supplementary/Supplementary Table S3.xlsx
- ijms-2441202-supplementary/Supplementary Table S4.xlsx
- ijms-2441202-supplementary/SupplementaryFigure_S1.tif
- ijms-2441202-supplementary/SupplementaryFigure_S2.tif
- ijms-2441202-supplementary/SupplementaryFigure_S3_v2.tif
- ijms-2441202-supplementary/__MACOSX/
- ijms-2441202-supplementary/__MACOSX/._Supplementary Table S1.xlsx
- ijms-2441202-supplementary/__MACOSX/._Supplementary Table S2.xlsx
- ijms-2441202-supplementary/__MACOSX/._Supplementary Table S3.xlsx
- ijms-2441202-supplementary/__MACOSX/._Supplementary Table S4.xlsx
- ijms-2441202-supplementary/__MACOSX/._SupplementaryFigure_S1.tif
- ijms-2441202-supplementary/__MACOSX/._SupplementaryFigure_S2.tif
- ijms-2441202-supplementary/__MACOSX/._SupplementaryFigure_S3_v2.tif
