# Supplementary material for: Phospho-RNA-Seq Highlights Specific Small RNA Profiles in Plasma Extracellular Vesicles
Source: Int J Mol Sci. 2023 Jul 19;24(14):11653. doi: 10.3390/ijms241411653 (PMC10380198; doi:10.3390/ijms241411653)
Supplement: Supplementary file 1 [file ijms-24-11653-s001.zip › ijms-2441202-supplementary/Supplementary Table S1.xlsx]

## Sheet: Hoja1
Supplementary Table S1. Number of sequenced reads in total plasma, EV- and Protein-enriched fractions in three independent donors. RNA was treated or not with PNK, NEBNext libraries prepared and sequenced in a HiSeq2000 (50 nt single end). Reads used for annotation are those in the 17-42 nt length range.
		sample ID	too short (<17 nt)	% (>17)	short (17-42 nt)	% (17-42)	long (>42)	% >42	Total reads
PNK	Total Plasma	1	19897296	37.5876	28586370	54.0019	4452198	8.41055	52935864
		2	15135670	36.2934	20451478	49.0401	6116454	14.6665	41703602
		3	26855263	51.7738	21359811	41.1792	3655258	7.04691	51870332
	Evs	1	5932461	37.9604	9476480	60.6377	219092	1.40192	15628033
		2	5883850	37.9463	9423104	60.7717	198793	1.28206	15505747
		3	5810839	37.4236	9516131	61.2869	200222	1.28949	15527192
	Protein	1	4914960	34.1738	9376459	65.1946	90841	0.631618	14382260
		2	3976972	21.8524	14056504	77.2369	165736	0.910677	18199212
		3	6053594	36.692	10332642	62.6281	112170	0.679884	16498406
NO PNK	Total Plasma	1	30744324	53.1225	22323817	38.5729	4806214	8.30457	57874355
		2	20151232	37.7677	26824076	50.274	6380456	11.9583	53355764
		3	21609929	51.1037	16551771	39.142	4124735	9.75427	42286435
	Evs	1	8118135	53.2895	6498300	42.6565	617583	4.05397	15234018
		2	8106751	49.7399	7828653	48.0336	362889	2.22655	16298293
		3	6658284	49.5617	6316637	47.0186	459410	3.41967	13434331
	Protein	1	6186696	47.4336	6435187	49.3388	420966	3.22756	13042849
		2	7702692	46.3596	8250276	49.6553	662137	3.98515	16615105
		3	3755391	43.3477	4664347	53.8395	243684	2.81279	8663422
