# Supplementary material for: Phospho-RNA-Seq Highlights Specific Small RNA Profiles in Plasma Extracellular Vesicles
Source: Int J Mol Sci. 2023 Jul 19;24(14):11653. doi: 10.3390/ijms241411653 (PMC10380198; doi:10.3390/ijms241411653)
Supplement: Supplementary file 1 [file ijms-24-11653-s001.zip › ijms-2441202-supplementary/Supplementary Table S2.xlsx]

## Sheet: 1_Table S2
Supplementary Table S2. Number of differentially expressed sRNAs biotypes in EVs and Protein-enriched fractions when treated with PNK or without treatment.
	Number of DE biotypes in EVs				Number of DE altered in Protein
sRNA Biotypes	Over-represented by PNK treatment	Under-represented by PNK treatment	Total DE	Total detected	Over-represented by PNK treatment	Under-represented by PNK treatment	total DE	Total Detected
Protein coding	510	96	606	784	337	99	436	665
Retained Intron	97	20	117	153	64	19	83	118
processed transcript	53	26	79	102	36	25	61	85
misc_RNA (Y_RNA)	59	6	65	86	11	3	14	24
linc	45	17	62	74	31	17	48	57
antisense	50	9	59	71	33	5	38	54
snRNA	42	13	55	80	17	16	33	45
nonsense_mediated_decay	37	10	47	58	18	11	29	41
mirnas	2	32	34	63	1	28	29	37
processed_pseudogene	27	4	31	45	16	5	21	25
rRNA	5	19	24	34	1	12	13	21
tRNAs	3	8	11	24	0	17	17	24
tRNA(Mt_tRNA)	9	0	9	14	0	0	0	0
unprocessed_pseudogene	4	2	6	6	1	2	3	4
hsa-piR	1	4	5	9	0	2	2	3
miRNA AC0…	2	2	4	4	0	0	0	2
sense overlapping & others	3	1	4	4	0	0	0	0
non_stop_decay	0	0	0	1	1	0	1	1
Polymorphic pseudogene	2	0	2	2	0	0	0	1
Total	951	269	1220	1614	567	261	828	1207

## Sheet: 2_EVs_DE_Analysis_sRNAs
Supplementary Table S2. Differential analysis of sRNA abundance in T4-PNK treated versus non-treated plasma EVs samples. Differently represented sRNAs (adj P < 0.05) are highlighted in yellow.
ID_sRNAs	baseMean	log2 Fold Change EVs PNK vs No-PNK	lfcSE	stat	P value	padj. P value
WDR61:retained_intron	2079.08	7.47997	0.610832	12.2455	1.77478e-34	2.8645e-31
NLRP10:protein_coding	894.062	7.63724	0.64938	11.7608	6.21399e-32	5.01469e-29
MT-RNR2:Mt_rRNA	580.375	5.8526	0.596094	9.81825	9.39619e-23	5.05515e-20
ATG13:protein_coding	592.263	8.37121	0.867985	9.64443	5.19012e-22	2.09421e-19
FZD3:protein_coding	207.762	7.07395	0.763193	9.26888	1.88107e-20	6.07209e-18
AC005703,3:lincRNA	643.786	7.06095	0.770367	9.16569	4.92287e-20	1.32425e-17
SYNE1:retained_intron	461.746	8.42391	0.956789	8.80436	1.31604e-18	3.03441e-16
GPR33:polymorphic_pseudogene	439.055	9.31041	1.10328	8.43882	3.20546e-17	6.46702e-15
MYO3A:protein_coding	390.431	4.61289	0.561111	8.221	2.01819e-16	3.61929e-14
KLF12:protein_coding	545.574	5.15975	0.63454	8.13147	4.24098e-16	6.84495e-14
KDM4A:protein_coding	157.376	5.57221	0.687179	8.10883	5.11114e-16	7.49944e-14
ADRB1:protein_coding	318.604	5.16124	0.650068	7.93954	2.02935e-15	2.72948e-13
TCHP:nonsense_mediated_decay	164.434	6.25582	0.80905	7.73231	1.05611e-14	1.3112e-12
FIBIN:protein_coding	111.628	10.2494	1.35196	7.58111	3.42599e-14	3.94968e-12
TCHP:retained_intron	180.371	6.05624	0.799858	7.57164	3.68541e-14	3.9655e-12
TEX101:protein_coding	174.268	6.14755	0.829678	7.40956	1.26717e-13	1.27826e-11
RP11-93O17,1:processed_transcript	139.947	8.2342	1.11838	7.36264	1.80314e-13	1.71192e-11
RN7SL5P:misc_RNA	120.048	5.13878	0.699806	7.34315	2.08632e-13	1.87074e-11
C16orf78:protein_coding	359.672	-3.94206	0.538403	-7.32177	2.44726e-13	2.07888e-11
AGRP:protein_coding	97.876	7.46893	1.02172	7.31014	2.66865e-13	2.1536e-11
RNU1-1:snRNA	141.801	5.04243	0.695351	7.25163	4.11784e-13	2.46155e-11
RNU1-27P:snRNA	141.801	5.04243	0.695351	7.25163	4.11784e-13	2.46155e-11
RNU1-28P:snRNA	141.801	5.04243	0.695351	7.25163	4.11784e-13	2.46155e-11
RNU1-2:snRNA	141.801	5.04243	0.695351	7.25163	4.11784e-13	2.46155e-11
RNU1-3:snRNA	141.801	5.04243	0.695351	7.25163	4.11784e-13	2.46155e-11
RNU1-4:snRNA	141.801	5.04243	0.695351	7.25163	4.11784e-13	2.46155e-11
RNVU1-18:snRNA	141.801	5.04243	0.695351	7.25163	4.11784e-13	2.46155e-11
RNU2-37P:snRNA	76.9133	5.64965	0.783389	7.2118	5.52163e-13	3.18282e-11
RNVU1-7:snRNA	133.153	6.59856	0.923185	7.1476	8.83109e-13	4.74436e-11
RNVU1-9:snRNA	133.153	6.59856	0.923185	7.1476	8.83109e-13	4.74436e-11
hsa-miR-1246	181.071	5.11199	0.715635	7.14329	9.11247e-13	4.74436e-11
RP11-300J18,3:lincRNA	120.95	4.95705	0.699984	7.08166	1.42439e-12	7.18427e-11
ZNF566:protein_coding	78.33	5.68916	0.804677	7.07012	1.54802e-12	7.5712e-11
RP11-139I14,2:lincRNA	148.876	5.11542	0.72472	7.05847	1.68344e-12	7.82803e-11
CCDC73:protein_coding	128.517	4.38787	0.621748	7.05731	1.69753e-12	7.82803e-11
LRP12:protein_coding	125.855	4.69934	0.670357	7.01021	2.37964e-12	1.06687e-10
RP11-445F12,1:antisense	245.572	3.89875	0.559937	6.96284	3.33492e-12	1.45474e-10
TTN:protein_coding	487.38	3.57964	0.52586	6.80721	9.95122e-12	4.22665e-10
HBA2:protein_coding	83.7752	6.22084	0.917429	6.78073	1.19566e-11	4.94821e-10
POLR2B:protein_coding	60.3377	9.34539	1.37952	6.77437	1.24952e-11	5.04183e-10
SBNO2:protein_coding	117.222	4.62375	0.683192	6.76787	1.30696e-11	5.14497e-10
PPL:protein_coding	67.3856	5.41465	0.800611	6.76315	1.35028e-11	5.18892e-10
HTR5A:processed_transcript	93.7803	8.35974	1.24415	6.71922	1.82702e-11	6.70183e-10
HTR5A:protein_coding	93.7803	8.35974	1.24415	6.71922	1.82702e-11	6.70183e-10
UBR5:protein_coding	57.432	9.24631	1.38255	6.68786	2.2646e-11	8.12236e-10
GTF2H5:protein_coding	1801.72	-3.37535	0.506483	-6.66429	2.65941e-11	9.33105e-10
RNF111:protein_coding	62.1021	7.46669	1.12858	6.61599	3.69082e-11	1.26744e-09
RN7SL4P:misc_RNA	75.777	5.07238	0.769714	6.58995	4.3998e-11	1.47943e-09
TMCO4:protein_coding	50.0362	9.15912	1.39087	6.58516	4.54391e-11	1.49671e-09
NRG3:nonsense_mediated_decay	87.8867	5.50335	0.840012	6.55152	5.69559e-11	1.83695e-09
NRG3:protein_coding	87.9091	5.50143	0.840287	6.54709	5.86679e-11	1.83695e-09
RN7SL674P:misc_RNA	73.3704	5.40496	0.825716	6.54579	5.91831e-11	1.83695e-09
RP11-536K7,3:antisense	172.025	5.76755	0.885731	6.51163	7.43396e-11	2.26385e-09
RBBP8NL:protein_coding	467.357	-3.55779	0.548716	-6.48384	8.94164e-11	2.67256e-09
SLIT2:protein_coding	72.8103	7.83214	1.2097	6.47447	9.51482e-11	2.79217e-09
CTTN:protein_coding	101.257	7.42017	1.14677	6.47051	9.76741e-11	2.81511e-09
LRRK2:protein_coding	78.1851	8.7741	1.36259	6.43927	1.20048e-10	3.36243e-09
RNU1-67P:snRNA	71.2298	5.57922	0.866569	6.43829	1.20831e-10	3.36243e-09
RNVU1-14:snRNA	61.4094	7.50663	1.16735	6.43051	1.27177e-10	3.37768e-09
RNA5SP521:rRNA	78.3138	-4.45364	0.692641	-6.42994	1.27657e-10	3.37768e-09
RNA5SP522:rRNA	78.3138	-4.45364	0.692641	-6.42994	1.27657e-10	3.37768e-09
LCAT:protein_coding	117.543	7.46094	1.16283	6.4162	1.3972e-10	3.63722e-09
ABCB4:retained_intron	70.83	5.34068	0.837366	6.37795	1.79475e-10	4.59797e-09
MRC2:protein_coding	44.2423	8.89873	1.40044	6.35425	2.09444e-10	5.28191e-09
RNU1-136P:snRNA	82.5329	6.95549	1.09831	6.3329	2.40594e-10	5.97414e-09
HBB:protein_coding	114.857	5.21027	0.823992	6.32321	2.56188e-10	6.26497e-09
RP11-597D13,9:antisense	245.292	3.61408	0.572318	6.31482	2.70473e-10	6.51557e-09
MRC2:retained_intron	42.7764	8.84926	1.40312	6.30683	2.84812e-10	6.76009e-09
SBNO2:retained_intron	78.5336	4.63737	0.736117	6.29977	2.98083e-10	6.97254e-09
PRG4:protein_coding	81.1172	5.97802	0.957686	6.24215	4.3161e-10	9.95169e-09
RP3-439F8,1:antisense	90.8774	5.0686	0.81243	6.23882	4.40886e-10	1.00224e-08
MOBP:nonsense_mediated_decay	52.2038	6.84027	1.10429	6.19429	5.85476e-10	1.29861e-08
LHX8:protein_coding	80.3401	4.77014	0.770149	6.19379	5.8735e-10	1.29861e-08
RP11-304L19,12:lincRNA	646.476	-3.45372	0.558228	-6.18694	6.13437e-10	1.33796e-08
AIFM1P1:processed_pseudogene	82.6642	6.56654	1.06475	6.16723	6.9498e-10	1.48367e-08
MAPKAP1:processed_transcript	2005.55	-3.15381	0.511451	-6.1664	6.98632e-10	1.48367e-08
ZNF614:protein_coding	63.7519	8.47351	1.3779	6.14959	7.76849e-10	1.62836e-08
PATL1:protein_coding	71.3567	4.59252	0.747436	6.14436	8.02845e-10	1.66127e-08
ERG:retained_intron	36.8081	8.68789	1.41561	6.1372	8.39883e-10	1.71591e-08
ZNF385D-AS2:lincRNA	120.84	5.27227	0.859598	6.13342	8.60116e-10	1.73528e-08
RP11-434D9,1:lincRNA	83.899	5.56314	0.918126	6.05923	1.36777e-09	2.7254e-08
RNA5SP204:rRNA	2554.47	-3.11762	0.516775	-6.03283	1.61109e-09	3.14482e-08
LRP12:processed_transcript	63.3933	4.56951	0.757518	6.03222	1.61723e-09	3.14482e-08
TMCO4:processed_transcript	33.5245	8.57933	1.42479	6.02148	1.72833e-09	3.32086e-08
DNASE1L1:protein_coding	325.782	3.22121	0.535764	6.01238	1.82821e-09	3.47144e-08
CTA-125H2,1:antisense	50.8817	8.42286	1.4041	5.99877	1.98818e-09	3.73131e-08
RN7SL3:misc_RNA	78.6375	4.6985	0.783674	5.99547	2.02895e-09	3.76406e-08
MAGEE1:protein_coding	48.7028	8.03141	1.35293	5.9363	2.9153e-09	5.34693e-08
RP11-653B10,1:lincRNA	49.985	5.24117	0.884897	5.92291	3.16297e-09	5.736e-08
TCF3:protein_coding	82.9919	3.91321	0.661525	5.91544	3.30992e-09	5.93578e-08
RHOQ:nonsense_mediated_decay	76.891	5.15212	0.874923	5.88866	3.89342e-09	6.90547e-08
FOXN3:protein_coding	63.1757	5.22013	0.886907	5.88577	3.96209e-09	6.95089e-08
HBA1:protein_coding	52.682	5.55853	0.952437	5.83611	5.34334e-09	9.27327e-08
RNU2-32P:snRNA	212.487	-3.27753	0.562191	-5.82992	5.54542e-09	9.5216e-08
EIF4B:protein_coding	43.8055	7.30407	1.263	5.78309	7.33407e-09	1.24602e-07
CASK:protein_coding	38.1007	8.24448	1.42764	5.77489	7.70056e-09	1.29466e-07
CDON:nonsense_mediated_decay	33.2459	8.24303	1.43399	5.74833	9.01297e-09	1.49968e-07
FAM20A:processed_transcript	73.4942	5.67152	0.987357	5.74415	9.23838e-09	1.5215e-07
MYH4:protein_coding	28.1643	8.28111	1.44426	5.7338	9.8203e-09	1.58918e-07
RP3-395M20,12:lincRNA	41.241	8.14907	1.42134	5.73336	9.84619e-09	1.58918e-07
RAB21:protein_coding	61.2895	6.37337	1.112	5.73146	9.95715e-09	1.59117e-07
RN7SL128P:misc_RNA	47.6243	5.17649	0.904206	5.72491	1.03489e-08	1.63756e-07
KCNH8:protein_coding	40.2447	5.74915	1.00477	5.72186	1.05362e-08	1.65102e-07
LRPPRC:protein_coding	424.061	3.85719	0.676053	5.70545	1.16035e-08	1.80077e-07
PLRG1:protein_coding	43.9785	5.59353	0.984783	5.67996	1.34725e-08	2.07091e-07
PRELP:protein_coding	86.7014	3.88642	0.686393	5.66209	1.49542e-08	2.27699e-07
RNU1-63P:snRNA	36.3172	7.33771	1.30954	5.60327	2.10348e-08	3.17291e-07
RP1-124C6,1:lincRNA	54.6496	4.26462	0.761644	5.59923	2.15302e-08	3.21756e-07
RPL32P3:processed_transcript	57.8549	6.61915	1.18267	5.59679	2.18359e-08	3.23332e-07
ZACN:retained_intron	44.9309	6.1994	1.11266	5.57168	2.52289e-08	3.70177e-07
CARD11:protein_coding	82.6367	4.92613	0.886301	5.55808	2.72764e-08	3.96613e-07
TMSB4X:protein_coding	24.9628	8.1027	1.45962	5.55125	2.83634e-08	4.08454e-07
ZNRF2P2:processed_transcript	59.6373	-3.94803	0.711381	-5.54982	2.85968e-08	4.08454e-07
RAD18:protein_coding	38.3001	7.77356	1.41055	5.51101	3.56775e-08	5.05118e-07
AP2S1:retained_intron	24.0599	8.06654	1.46422	5.50912	3.60641e-08	5.06152e-07
EXOSC7:processed_transcript	35.0224	5.32399	0.967237	5.50433	3.70579e-08	5.15616e-07
SECISBP2:protein_coding	257.704	-2.9905	0.543528	-5.50202	3.75463e-08	5.17946e-07
UTRN:protein_coding	45.259	5.2483	0.954227	5.50005	3.79678e-08	5.19323e-07
BROX:protein_coding	28.8138	7.11554	1.29641	5.48866	4.05005e-08	5.49309e-07
C11orf30:protein_coding	43.6366	4.5396	0.827338	5.487	4.08807e-08	5.49846e-07
EHHADH-AS1:antisense	49.498	5.72757	1.04478	5.4821	4.20312e-08	5.58418e-07
GGTA1P:processed_transcript	46.6105	4.38058	0.79918	5.48135	4.221e-08	5.58418e-07
SMAD2:protein_coding	23.3524	8.02254	1.46867	5.46245	4.69611e-08	6.16221e-07
RNU2-33P:snRNA	38.4579	4.71503	0.867155	5.43736	5.40766e-08	7.03868e-07
RP11-510J16,5:antisense	66.3357	4.29635	0.790774	5.4331	5.53833e-08	7.15109e-07
C1orf21:protein_coding	55.3887	4.69894	0.866226	5.42461	5.80799e-08	7.43976e-07
CARD8:processed_transcript	23.0782	7.96709	1.47065	5.41741	6.04685e-08	7.68473e-07
MYH13:protein_coding	22.3993	7.96621	1.47451	5.4026	6.568e-08	8.28184e-07
SERPINI1:protein_coding	22.5887	7.95287	1.4746	5.39323	6.92008e-08	8.65815e-07
TTL:protein_coding	33.5423	6.37729	1.18383	5.38698	7.16516e-08	8.89583e-07
DFNA5:protein_coding	78.7278	3.46769	0.644179	5.38311	7.32081e-08	9.01969e-07
RN7SL396P:misc_RNA	30.4517	7.26799	1.35449	5.36586	8.05652e-08	9.85093e-07
hsa_piR_020365|gb|DQ597975|Homo_sapiens:11:108979133:108979162:Plus	1567.35	-2.75153	0.512999	-5.36362	8.15703e-08	9.89883e-07
NUDT22:retained_intron	58.2337	-3.73719	0.697673	-5.35665	8.47796e-08	1.02115e-06
CEP152:protein_coding	57.3783	4.94327	0.92536	5.34199	9.19302e-08	1.09908e-06
BAIAP2:protein_coding	53.569	-3.81083	0.713805	-5.33876	9.35851e-08	1.11063e-06
MTRNR2L6:protein_coding	129.177	3.38062	0.633536	5.33611	9.49625e-08	1.11876e-06
TXNDC16:protein_coding	56.963	4.362	0.817852	5.33349	9.63438e-08	1.1268e-06
ACAP2:retained_intron	226.866	-2.98491	0.560113	-5.32913	9.86859e-08	1.14589e-06
HBA2:retained_intron	36.0373	5.53865	1.04167	5.31709	1.05439e-07	1.19986e-06
RN7SL767P:misc_RNA	41.6849	5.25102	0.987594	5.31698	1.05502e-07	1.19986e-06
RERE:non_stop_decay	39.4305	5.6815	1.06858	5.31688	1.05564e-07	1.19986e-06
CLDN11:protein_coding	30.7191	6.1825	1.16311	5.31548	1.06376e-07	1.20064e-06
RP11-339B21,8:processed_pseudogene	53.7736	4.2632	0.803459	5.30606	1.1202e-07	1.25556e-06
MYH1:protein_coding	32.8042	7.45991	1.4081	5.29787	1.17164e-07	1.30415e-06
RNU1-88P:snRNA	23.2089	7.79595	1.47625	5.28093	1.28531e-07	1.42089e-06
MT-RNR1:Mt_rRNA	268.325	3.93333	0.745485	5.2762	1.3189e-07	1.4481e-06
NEB:protein_coding	49.3219	5.28552	1.00343	5.26744	1.3834e-07	1.50865e-06
HDAC11:protein_coding	28.8129	6.62938	1.25961	5.26304	1.41692e-07	1.53483e-06
GCNT2:processed_transcript	34.7604	7.38936	1.40596	5.25575	1.4742e-07	1.58624e-06
HBA1:retained_intron	35.3695	5.48751	1.04579	5.24725	1.54384e-07	1.65017e-06
MTRNR2L8:protein_coding	79.3631	3.41439	0.651433	5.24136	1.59399e-07	1.68996e-06
DACT3:protein_coding	64.5615	-3.50668	0.669159	-5.24043	1.60201e-07	1.68996e-06
XKR5:processed_transcript	915.606	-2.68633	0.513384	-5.23258	1.67157e-07	1.75189e-06
SSUH2:nonsense_mediated_decay	63.2809	-3.58294	0.685093	-5.22985	1.69643e-07	1.76648e-06
RNU1-148P:snRNA	22.4109	7.72707	1.48192	5.21422	1.84588e-07	1.90978e-06
ESPL1:processed_transcript	69.9772	-3.36866	0.646736	-5.20871	1.90161e-07	1.95491e-06
SHROOM4:protein_coding	40.0161	4.28335	0.824912	5.19249	2.07499e-07	2.11885e-06
RNU2-7P:snRNA	35.9785	5.12676	0.987551	5.19139	2.08734e-07	2.11885e-06
RNU1-11P:snRNA	38.6438	6.67328	1.28872	5.17824	2.23987e-07	2.25174e-06
SLC22A23:protein_coding	49.2946	4.14635	0.800806	5.17772	2.24616e-07	2.25174e-06
ICAM5:retained_intron	89.0997	3.47418	0.671611	5.1729	2.30488e-07	2.29635e-06
ICAM5:protein_coding	88.9578	3.47126	0.67147	5.16964	2.34549e-07	2.32247e-06
SPRED1:protein_coding	30.4919	6.82671	1.32245	5.16215	2.44123e-07	2.3889e-06
AC108142,1:antisense	83.7958	5.59546	1.08395	5.16208	2.44219e-07	2.3889e-06
RPPH1:antisense	59.1867	3.66179	0.710034	5.1572	2.50666e-07	2.4372e-06
SIGLEC5:protein_coding	215.361	-2.95749	0.574102	-5.15151	2.58393e-07	2.49728e-06
RP4-697P8,3:lincRNA	32.2334	5.19794	1.00983	5.14733	2.64223e-07	2.53842e-06
BAI3:protein_coding	37.1098	5.92869	1.15226	5.14529	2.67112e-07	2.551e-06
SECISBP2:processed_transcript	174.331	-2.90923	0.565888	-5.14099	2.73297e-07	2.59471e-06
MT-TN:Mt_tRNA	20.3945	7.69485	1.49872	5.13429	2.83207e-07	2.67307e-06
RN7SL1:misc_RNA	149.356	3.32632	0.649035	5.12502	2.97507e-07	2.79172e-06
AC067969,1:antisense	42.9401	5.99971	1.17155	5.12119	3.03612e-07	2.83254e-06
MT-TQ:Mt_tRNA	18.4592	7.7115	1.50639	5.1192	3.06829e-07	2.8461e-06
MYH8:protein_coding	18.8238	7.67131	1.50303	5.10391	3.32715e-07	3.06858e-06
Y_RNA,383:misc_RNA	48.2906	4.62232	0.906067	5.10152	3.36932e-07	3.07929e-06
ARMC3:protein_coding	41.0878	4.58598	0.899018	5.1011	3.37692e-07	3.07929e-06
TBX5:protein_coding	48.009	5.53456	1.08562	5.09807	3.4314e-07	3.11139e-06
DOCK10:nonsense_mediated_decay	36.7698	6.18007	1.21553	5.08424	3.69101e-07	3.3281e-06
CADM2-AS1:antisense	32.5704	6.0259	1.18697	5.07673	3.83986e-07	3.44308e-06
PLA2R1:protein_coding	57.6088	4.19377	0.827235	5.06963	3.98589e-07	3.55427e-06
RP11-64K12,4:antisense	19.2987	7.60622	1.50098	5.06749	4.03087e-07	3.57463e-06
CTA-276F8,2:antisense	26.292	7.2726	1.43722	5.0602	4.18819e-07	3.69385e-06
RAD21L1:processed_transcript	43.3511	5.47956	1.08472	5.0516	4.3812e-07	3.84308e-06
PLXNA4:protein_coding	77.4973	3.40133	0.673989	5.04656	4.4984e-07	3.92455e-06
RP5-1012F16,2:processed_pseudogene	17.6823	7.62831	1.51282	5.04243	4.59651e-07	3.98858e-06
RRN3P1:processed_transcript	30.2054	5.90533	1.17386	5.03071	4.88661e-07	4.21764e-06
ORAI2:protein_coding	17.5535	7.61149	1.51424	5.02661	4.99227e-07	4.28591e-06
PLA2G12A:protein_coding	26.2678	6.35366	1.26509	5.0223	5.10553e-07	4.35996e-06
CAPN15:processed_transcript	26.4528	7.19475	1.435	5.01375	5.33796e-07	4.53446e-06
RN7SL408P:misc_RNA	34.0218	5.25711	1.04908	5.01117	5.41008e-07	4.56701e-06
ACTA1:protein_coding	48.0152	4.52116	0.902362	5.01036	5.43287e-07	4.56701e-06
AC034205,1:miRNA	820.902	-2.60701	0.520552	-5.00817	5.49502e-07	4.59532e-06
TANC2:protein_coding	17.1129	7.59543	1.5188	5.00095	5.70472e-07	4.74609e-06
RP11-429H9,4:antisense	64.8508	5.19884	1.04035	4.99718	5.81738e-07	4.815e-06
RNVU1-10:snRNA	37.9423	4.62009	0.924911	4.99518	5.87815e-07	4.8159e-06
RNVU1-1:snRNA	37.9423	4.62009	0.924911	4.99518	5.87815e-07	4.8159e-06
PXDN:retained_intron	35.87	5.36781	1.07558	4.99064	6.01797e-07	4.90556e-06
PRKAR1B:protein_coding	29.5834	5.87599	1.17848	4.98607	6.16205e-07	4.99776e-06
RP5-1057J7,7:lincRNA	26.5593	6.07941	1.22032	4.98183	6.29865e-07	5.08301e-06
AC074367,1:processed_pseudogene	19.7425	7.47715	1.50382	4.97209	6.62349e-07	5.31857e-06
RP11-223J6,1:processed_pseudogene	29.239	5.86006	1.17926	4.96928	6.72013e-07	5.343e-06
RP11-68E19,1:processed_pseudogene	29.239	5.86006	1.17926	4.96928	6.72013e-07	5.343e-06
CTD-2210P24,2:lincRNA	60.0696	-3.32598	0.670284	-4.96205	6.97546e-07	5.49185e-06
MYH2:protein_coding	31.2699	5.85502	1.18017	4.96119	7.00643e-07	5.49185e-06
EID2:protein_coding	18.5924	7.52272	1.51634	4.9611	7.00942e-07	5.49185e-06
AC023050,1:miRNA	821.795	-2.57797	0.520115	-4.95654	7.17588e-07	5.59511e-06
PNMA2:processed_transcript	18.1343	7.47779	1.5115	4.94727	7.52608e-07	5.83995e-06
RNU2-61P:snRNA	115.717	3.05131	0.616968	4.94565	7.58919e-07	5.85349e-06
FAM19A2:retained_intron	43.1293	3.79866	0.768189	4.94496	7.61606e-07	5.85349e-06
UVSSA:protein_coding	86.4771	-3.12427	0.633567	-4.93123	8.17116e-07	6.25036e-06
RPAP2:protein_coding	66.3906	-3.26783	0.664154	-4.92028	8.64189e-07	6.57925e-06
RNA5SP452:rRNA	60.3601	-3.25881	0.662518	-4.91883	8.70624e-07	6.59712e-06
Y_RNA,44:misc_RNA	79.0357	3.97962	0.809405	4.91672	8.80052e-07	6.63741e-06
BTG2:protein_coding	26.052	6.73265	1.37198	4.90725	9.23619e-07	6.93359e-06
HBB:retained_intron	49.6453	4.51377	0.920118	4.90565	9.31206e-07	6.95416e-06
MANEAL:protein_coding	31.9355	6.71299	1.36871	4.90463	9.3604e-07	6.95416e-06
CYP4A22:protein_coding	37.275	3.99101	0.813835	4.90395	9.39285e-07	6.95416e-06
MED28:protein_coding	16.5679	7.47795	1.52598	4.90044	9.56217e-07	7.02367e-06
ATP8B4:protein_coding	143.453	-2.94429	0.600852	-4.9002	9.57378e-07	7.02367e-06
SPRED1:processed_transcript	24.5427	6.56073	1.34069	4.89354	9.90364e-07	7.23279e-06
AC096558,1:antisense	23.2168	6.76557	1.3838	4.88912	1.01288e-06	7.36393e-06
PHACTR1:protein_coding	346.764	-2.67079	0.546899	-4.88352	1.04209e-06	7.5423e-06
YIPF4:protein_coding	23.4276	7.08596	1.45128	4.88256	1.04716e-06	7.54514e-06
MTRNR2L1:protein_coding	40.7823	3.78979	0.77697	4.87765	1.07355e-06	7.70096e-06
BTG2:nonsense_mediated_decay	25.7352	6.68691	1.37129	4.87638	1.08051e-06	7.71656e-06
SAPCD1:retained_intron	17.261	7.40409	1.52089	4.86827	1.12577e-06	8.0044e-06
ZBTB44:protein_coding	26.1144	6.16613	1.2669	4.8671	1.13246e-06	8.01661e-06
hsa-miR-184	60.3375	-3.50573	0.721094	-4.86168	1.16394e-06	8.20349e-06
EED:protein_coding	15.7353	7.45719	1.53522	4.8574	1.18936e-06	8.34617e-06
ARHGAP5:protein_coding	22.9227	5.68565	1.17187	4.85176	1.22371e-06	8.55006e-06
UNC5C:protein_coding	23.1954	7.05988	1.45594	4.84903	1.24068e-06	8.63126e-06
RNA5SP427:rRNA	132.146	-2.88097	0.594575	-4.84542	1.26342e-06	8.75175e-06
RN7SL296P:misc_RNA	34.2904	5.15796	1.06507	4.84286	1.27985e-06	8.82769e-06
SIGLEC1:protein_coding	127.486	-2.83465	0.585503	-4.84139	1.28932e-06	8.85514e-06
GNPTAB:protein_coding	45.3668	5.20811	1.07626	4.83908	1.30441e-06	8.90707e-06
PRR16:protein_coding	936.171	-2.51168	0.519098	-4.83855	1.30791e-06	8.90707e-06
NEURL1B:protein_coding	17.7917	7.33359	1.51691	4.83455	1.33445e-06	9.04956e-06
TBRG4:protein_coding	30.5227	5.1749	1.07187	4.82794	1.37953e-06	9.29062e-06
PXDN:protein_coding	37.6083	4.25387	0.881146	4.82765	1.38151e-06	9.29062e-06
hsa-miR-100-5p	409.167	-2.55887	0.530396	-4.82446	1.40386e-06	9.40175e-06
RN7SL49P:misc_RNA	34.3115	5.14674	1.0673	4.82222	1.41971e-06	9.46865e-06
LMBR1L:retained_intron	16.1699	7.34225	1.53234	4.79152	1.65519e-06	1.09937e-05
ELANE:protein_coding	39.9822	5.08139	1.06207	4.78443	1.71473e-06	1.13425e-05
ACTB:protein_coding	14.7747	7.3987	1.54871	4.77733	1.77639e-06	1.16213e-05
RP11-820I16,4:antisense	59.3325	-3.26355	0.683299	-4.77617	1.78669e-06	1.16213e-05
PEX1:protein_coding	15.5462	7.35272	1.53958	4.7758	1.78997e-06	1.16213e-05
RNU1-13P:snRNA	26.5956	5.06578	1.06079	4.77547	1.79287e-06	1.16213e-05
RNVU1-11:snRNA	26.5956	5.06578	1.06079	4.77547	1.79287e-06	1.16213e-05
DLGAP4:nonsense_mediated_decay	23.7146	5.13616	1.07757	4.76641	1.87534e-06	1.20456e-05
KIF26B:protein_coding	16.0312	7.31569	1.53499	4.76596	1.87961e-06	1.20456e-05
LINC00685:antisense	18.3342	6.71051	1.40804	4.76583	1.88073e-06	1.20456e-05
RNU1-82P:snRNA	16.4343	7.30918	1.5341	4.76447	1.89353e-06	1.20797e-05
PYGM:protein_coding	15.0362	7.35799	1.54491	4.76272	1.91e-06	1.21367e-05
ABCA3:retained_intron	52.5693	5.01774	1.05387	4.76125	1.92398e-06	1.21776e-05
MT-TV:Mt_tRNA	64.827	3.72635	0.782884	4.75977	1.93812e-06	1.22192e-05
HERC2:retained_intron	23.8412	6.2023	1.30488	4.75317	2.00249e-06	1.2576e-05
PPBP:protein_coding	16.3506	7.28136	1.53244	4.75148	2.01938e-06	1.26328e-05
CLEC2L:retained_intron	14.5229	7.36438	1.55175	4.74587	2.07615e-06	1.29379e-05
HNRNPC:protein_coding	40.371	4.60632	0.973557	4.73143	2.22939e-06	1.38394e-05
PTAR1:protein_coding	38.3014	4.38852	0.929039	4.72372	2.31567e-06	1.43199e-05
CCT5:protein_coding	26.7628	6.24062	1.32413	4.71299	2.44114e-06	1.50382e-05
RN7SL116P:misc_RNA	27.9317	5.16243	1.09869	4.69872	2.61798e-06	1.60663e-05
DOK2:protein_coding	14.0971	7.30768	1.55838	4.6893	2.74144e-06	1.67602e-05
KIF23:retained_intron	29.8471	5.6707	1.21159	4.68037	2.86352e-06	1.74405e-05
RNA5SP248:rRNA	41.8559	-3.64204	0.778649	-4.67738	2.90562e-06	1.76303e-05
TCF3:nonsense_mediated_decay	32.8104	3.85759	0.826136	4.66944	3.02019e-06	1.82192e-05
PCF11:protein_coding	128.09	2.98261	0.638855	4.66868	3.03138e-06	1.82192e-05
RN7SL546P:misc_RNA	31.3291	5.02327	1.07603	4.66833	3.03653e-06	1.82192e-05
DOCK7:protein_coding	31.8197	5.18695	1.1115	4.66663	3.06178e-06	1.83027e-05
SIRPG:protein_coding	36.4725	3.82272	0.820621	4.65833	3.18786e-06	1.8986e-05
SNRNP40:protein_coding	15.1575	7.24027	1.55482	4.65665	3.2139e-06	1.90707e-05
AC005522,6:processed_pseudogene	19.5192	6.56636	1.41054	4.6552	3.23672e-06	1.91358e-05
FAM84A:protein_coding	15.363	7.1989	1.54804	4.65033	3.31408e-06	1.95216e-05
LCOR:protein_coding	25.2135	5.74136	1.23485	4.64942	3.32866e-06	1.95362e-05
CCDC54:protein_coding	26.3681	5.48893	1.18192	4.64408	3.416e-06	1.99762e-05
ATG2A:protein_coding	28.1599	5.52346	1.19148	4.6358	3.55561e-06	2.07175e-05
TMPRSS6:protein_coding	33.3018	4.48209	0.967051	4.63481	3.57271e-06	2.07423e-05
TMSB4XP8:processed_pseudogene	20.2383	6.24373	1.3488	4.62911	3.67249e-06	2.12452e-05
RN7SL151P:misc_RNA	21.1459	5.63308	1.22061	4.61497	3.93149e-06	2.26622e-05
NIPA2P4:processed_pseudogene	13.728	7.21436	1.56561	4.60802	4.06528e-06	2.33032e-05
RN7SL43P:misc_RNA	30.4222	4.9766	1.08006	4.6077	4.07157e-06	2.33032e-05
MT-TH:Mt_tRNA	36.2417	3.98234	0.866182	4.59758	4.27429e-06	2.4377e-05
CKM:protein_coding	13.5479	7.20587	1.56823	4.5949	4.32958e-06	2.44802e-05
RP11-324L3,1:lincRNA	13.4702	7.21136	1.56952	4.59463	4.33509e-06	2.44802e-05
TPBGL:protein_coding	22.9211	5.79	1.2602	4.5945	4.33789e-06	2.44802e-05
DTX1:protein_coding	13.1103	7.23287	1.57524	4.59161	4.39836e-06	2.4735e-05
ADAMTS1:protein_coding	42.1806	4.03892	0.87978	4.59083	4.41489e-06	2.47418e-05
ACTB:retained_intron	25.4483	5.68477	1.23861	4.58964	4.4402e-06	2.47975e-05
MTRNR2L11:protein_coding	22.8772	4.79539	1.04528	4.58764	4.48286e-06	2.49494e-05
Asn	2484.47	-2.30636	0.502853	-4.58656	4.50613e-06	2.49928e-05
RN7SL1:antisense	173.739	2.70051	0.589481	4.58116	4.62405e-06	2.5559e-05
ATP8B3:protein_coding	13.681	7.16693	1.56672	4.57448	4.77414e-06	2.62985e-05
RP11-74M13,4:processed_transcript	68.7617	-2.92555	0.639857	-4.57219	4.82651e-06	2.64966e-05
DTX1:processed_transcript	12.946	7.21478	1.57826	4.57136	4.84571e-06	2.65118e-05
RN7SL795P:misc_RNA	29.0143	4.92756	1.08193	4.55442	5.25303e-06	2.86432e-05
DNAH8:protein_coding	44.183	4.03999	0.887285	4.5532	5.28353e-06	2.87125e-05
ZNF292:protein_coding	12.8915	7.18794	1.57935	4.55119	5.33441e-06	2.88917e-05
RN7SL97P:misc_RNA	25.9864	5.04277	1.10866	4.54853	5.40227e-06	2.91614e-05
ITGB3:protein_coding	14.2372	7.10498	1.5626	4.5469	5.44411e-06	2.92893e-05
FNTA:nonsense_mediated_decay	46.5524	4.58185	1.00792	4.54584	5.47159e-06	2.93015e-05
MT-TS2:Mt_tRNA	37.0481	5.87359	1.2922	4.54542	5.48269e-06	2.93015e-05
PDE4D:protein_coding	32.5623	4.57692	1.0076	4.54241	5.56136e-06	2.96239e-05
TAF1A:protein_coding	17.7841	6.64905	1.46665	4.53348	5.80194e-06	3.08037e-05
ZFAT-AS1:antisense	28.9914	4.39879	0.970784	4.53117	5.86587e-06	3.1041e-05
MT-TE:Mt_tRNA	71.9611	3.41345	0.753602	4.52951	5.91213e-06	3.11836e-05
RNU12:lincRNA	68.7184	3.79336	0.83788	4.52733	5.97343e-06	3.12223e-05
RNU12:snRNA	68.7184	3.79336	0.83788	4.52733	5.97343e-06	3.12223e-05
NRGN:protein_coding	14.4577	7.0577	1.55928	4.52625	6.00404e-06	3.12223e-05
CRYZ:protein_coding	44.8416	3.74736	0.827979	4.52592	6.01345e-06	3.12223e-05
MTRNR2L12:protein_coding	54.8204	3.15844	0.697871	4.52582	6.01619e-06	3.12223e-05
ATP2A1:protein_coding	21.6241	6.27992	1.38859	4.5225	6.11123e-06	3.1547e-05
DGKB:processed_transcript	125.321	3.39599	0.750988	4.52202	6.12513e-06	3.1547e-05
C7orf43:protein_coding	21.3083	5.19629	1.14921	4.5216	6.1374e-06	3.1547e-05
ALDOA:protein_coding	18.8536	6.72274	1.48721	4.52037	6.17317e-06	3.16301e-05
PAPPA2:protein_coding	644.807	-2.34546	0.518942	-4.51969	6.193e-06	3.16313e-05
KCNQ2:protein_coding	313.455	-2.51661	0.557392	-4.51498	6.33219e-06	3.21616e-05
SLC16A5:protein_coding	12.597	7.15369	1.58449	4.51483	6.33667e-06	3.21616e-05
hsa-let-7b-5p	222.989	-2.82291	0.625957	-4.50976	6.49024e-06	3.27862e-05
NCAPG:protein_coding	97.388	3.5601	0.789481	4.50942	6.50037e-06	3.27862e-05
ABCC3:nonsense_mediated_decay	42.6356	3.41324	0.757132	4.50811	6.54063e-06	3.28749e-05
PHLDB2:protein_coding	35.3004	4.08398	0.906036	4.50753	6.55869e-06	3.28749e-05
RNF213:protein_coding	445.115	-2.39353	0.531228	-4.50565	6.61698e-06	3.30644e-05
HES2:protein_coding	13.213	7.09382	1.57557	4.50238	6.71977e-06	3.34744e-05
AC093375,1:lincRNA	14.3492	7.03137	1.56243	4.50027	6.78662e-06	3.37034e-05
MT-TK:Mt_tRNA	22.6108	5.66374	1.26007	4.49478	6.96407e-06	3.44786e-05
ST8SIA4:protein_coding	27.3561	5.36434	1.19387	4.49322	7.01532e-06	3.46261e-05
AHI1:protein_coding	13.4156	7.06073	1.57253	4.49006	7.12036e-06	3.49498e-05
TTC8:protein_coding	61.242	4.03753	0.899238	4.48994	7.12421e-06	3.49498e-05
CDK5RAP2:retained_intron	30.6694	5.22349	1.1648	4.48445	7.31039e-06	3.57544e-05
RN7SL143P:misc_RNA	25.5264	4.98263	1.11353	4.47463	7.65438e-06	3.73238e-05
ADAM22:protein_coding	31.958	4.56436	1.02063	4.4721	7.7457e-06	3.76553e-05
TRAF3:protein_coding	26.4001	4.44415	0.994044	4.47078	7.79362e-06	3.77215e-05
IRGQ:protein_coding	12.1497	7.12248	1.59324	4.47044	7.80606e-06	3.77215e-05
FNTA:retained_intron	46.3849	4.46024	0.998266	4.46799	7.89593e-06	3.80419e-05
CTD-2323K18,1:processed_transcript	155.139	-2.53072	0.56668	-4.46587	7.97424e-06	3.83048e-05
MAP3K19:protein_coding	12.5602	7.0824	1.58713	4.46239	8.10492e-06	3.88171e-05
MT-TP:Mt_tRNA	71.5105	2.96121	0.664238	4.45805	8.27091e-06	3.94034e-05
LILRA2:protein_coding	20.4272	5.91015	1.32577	4.45791	8.27618e-06	3.94034e-05
RN7SL242P:misc_RNA	25.4934	4.97101	1.11527	4.45724	8.30218e-06	3.94109e-05
SLC6A3:protein_coding	36.6414	3.80191	0.853591	4.45402	8.42791e-06	3.98905e-05
SNUPN:protein_coding	155.281	-2.51512	0.565134	-4.45049	8.56732e-06	4.04317e-05
FBXO28:retained_intron	76.5271	3.04445	0.684701	4.44639	8.73235e-06	4.10904e-05
SP7:protein_coding	22.0491	4.92589	1.1083	4.44455	8.80741e-06	4.13232e-05
Und	150.604	-2.57376	0.57969	-4.43989	9.00051e-06	4.21067e-05
PGD:protein_coding	36.1956	-3.93562	0.887871	-4.43265	9.30836e-06	4.34211e-05
SORBS3:retained_intron	12.4977	7.03203	1.58826	4.42749	9.53341e-06	4.43427e-05
SRD5A3:protein_coding	27.077	-3.95743	0.894339	-4.42498	9.64514e-06	4.47335e-05
TPM1:protein_coding	12.9199	7.00162	1.58312	4.42268	9.74851e-06	4.50834e-05
RIC8B:protein_coding	12.0424	7.05634	1.5965	4.41988	9.87558e-06	4.55405e-05
AMOTL1:retained_intron	12.3702	7.01471	1.59097	4.40907	1.03817e-05	4.7738e-05
RNU1-42P:snRNA	11.9688	7.04963	1.59928	4.40799	1.04335e-05	4.78398e-05
ZNF106:protein_coding	11.7767	7.05835	1.60181	4.40649	1.05057e-05	4.80345e-05
MYH3:protein_coding	11.7028	7.0547	1.60352	4.3995	1.08499e-05	4.94683e-05
RP11-475A13,1:lincRNA	22.9537	-4.51272	1.02604	-4.39821	1.09146e-05	4.96231e-05
TMEM119:protein_coding	36.5986	4.78007	1.08989	4.38585	1.15535e-05	5.238e-05
RP11-753D20,4:lincRNA	11.6149	7.03919	1.60534	4.38487	1.16056e-05	5.2469e-05
GRHL3:protein_coding	136.93	-2.50378	0.573615	-4.3649	1.27179e-05	5.73372e-05
KIF7:protein_coding	52.658	3.93408	0.901598	4.36345	1.28025e-05	5.75579e-05
MALAT1:lincRNA	32.9347	4.49511	1.03107	4.35964	1.30275e-05	5.83391e-05
C1orf213:protein_coding	94.4138	3.13678	0.719662	4.35868	1.30847e-05	5.83391e-05
Y_RNA,272:misc_RNA	94.4138	3.13678	0.719662	4.35868	1.30847e-05	5.83391e-05
GABRE:retained_intron	18.922	5.5187	1.26764	4.35353	1.33962e-05	5.95632e-05
Y_RNA,366:misc_RNA	59.8542	3.97057	0.913398	4.34703	1.37993e-05	6.11869e-05
SCML1:retained_intron	43.127	4.27292	0.983459	4.34479	1.39409e-05	6.16455e-05
CSAG2:antisense	20.7464	5.58182	1.28697	4.33717	1.44332e-05	6.32816e-05
CSAG3:antisense	20.7464	5.58182	1.28697	4.33717	1.44332e-05	6.32816e-05
RNA5SP79:rRNA	20.1231	4.85229	1.11879	4.3371	1.44377e-05	6.32816e-05
ASCL1:protein_coding	17.2819	6.53058	1.50591	4.33664	1.44677e-05	6.32816e-05
Y_RNA,294:misc_RNA	58.4138	3.94219	0.911954	4.32279	1.54065e-05	6.72058e-05
RP11-415C15,3:lincRNA	16.7158	6.50435	1.50546	4.32051	1.55668e-05	6.77219e-05
HNRNPH1:protein_coding	111.641	-2.51424	0.582575	-4.31573	1.5908e-05	6.902e-05
RNU1-22P:snRNA	15.874	6.25235	1.45064	4.31007	1.63202e-05	7.06189e-05
WDR34:protein_coding	11.4101	6.94152	1.61119	4.30832	1.64498e-05	7.09894e-05
NCOA4:protein_coding	11.1883	6.96339	1.61659	4.30745	1.65146e-05	7.1079e-05
HAS1:protein_coding	20.2792	5.54653	1.28911	4.30259	1.68812e-05	7.24636e-05
RP11-404F10,2:antisense	15.5528	6.50423	1.51403	4.29598	1.73925e-05	7.44602e-05
LMBRD2:retained_intron	11.0188	6.95504	1.62015	4.29283	1.76412e-05	7.53252e-05
RP11-178L8,7:antisense	15.5801	6.44189	1.50172	4.28969	1.78926e-05	7.61971e-05
RNA5SP194:rRNA	193.004	-2.47155	0.576551	-4.28679	1.81273e-05	7.69935e-05
TRAPPC9:processed_transcript	2862.5	-2.41575	0.564304	-4.28094	1.86108e-05	7.88395e-05
PCYOX1:protein_coding	15.5071	6.4813	1.51454	4.27939	1.87405e-05	7.89986e-05
NTPCR:processed_transcript	55.628	3.44531	0.805106	4.27932	1.87463e-05	7.89986e-05
SLC38A3:processed_transcript	32.862	5.34903	1.25312	4.26856	1.9674e-05	8.26922e-05
AC005498,3:lincRNA	90.5557	-2.56158	0.600674	-4.26451	2.00339e-05	8.39861e-05
FBXO18:protein_coding	15.1293	6.47231	1.51957	4.25931	2.05063e-05	8.57438e-05
RIMBP2:protein_coding	630.262	-2.3334	0.548308	-4.25564	2.0845e-05	8.6935e-05
FIS1:protein_coding	20.1812	5.25468	1.23767	4.2456	2.18005e-05	9.06857e-05
FYTTD1:nonsense_mediated_decay	11.0601	6.87999	1.6217	4.24246	2.21079e-05	9.15725e-05
U2SURP:nonsense_mediated_decay	10.7278	6.90036	1.62666	4.24203	2.21503e-05	9.15725e-05
PITPNA:protein_coding	21.4668	5.58414	1.31649	4.24169	2.21839e-05	9.15725e-05
CTC-471F3,5:processed_pseudogene	22.772	4.28704	1.01206	4.23594	2.27595e-05	9.37087e-05
RNF128:protein_coding	21.5651	4.47747	1.05752	4.23391	2.29662e-05	9.43191e-05
RPPH1:misc_RNA	22.7192	5.85046	1.38213	4.23293	2.30662e-05	9.44894e-05
HNRNPC:retained_intron	13.2075	6.19759	1.46592	4.22779	2.36e-05	9.64315e-05
hsa_piR_008149|gb|DQ581077|Homo_sapiens:15:71205815:71205840:Plus	10.6158	6.89021	1.63025	4.22647	2.37382e-05	9.67511e-05
KLHL10:protein_coding	19.1281	5.55281	1.31416	4.22538	2.3854e-05	9.69781e-05
RN7SL2:misc_RNA	168.721	2.47951	0.587714	4.21891	2.45484e-05	9.95506e-05
Trp	875.937	-2.2054	0.522975	-4.21704	2.47533e-05	0.00010013
RP11-428P16,2:processed_pseudogene	15.4196	6.41098	1.52166	4.21316	2.51827e-05	0.000101612
RRNAD1:protein_coding	25.7645	4.88649	1.16154	4.20692	2.58874e-05	0.000104195
ACTG1:protein_coding	14.486	6.42648	1.52864	4.20405	2.6218e-05	0.000105263
RPL12P2:processed_pseudogene	10.6636	6.84236	1.62951	4.19903	2.68062e-05	0.000107358
CEP68:protein_coding	10.4823	6.86323	1.63473	4.19839	2.68816e-05	0.000107393
PGA3:protein_coding	10.2686	6.8768	1.63865	4.19662	2.70934e-05	0.000107972
hsa-miR-423-5p	64.0833	-3.11472	0.742607	-4.19431	2.73707e-05	0.000108398
MXD4:protein_coding	10.3463	6.86646	1.63711	4.19426	2.73768e-05	0.000108398
ILDR2:protein_coding	50.0304	3.91458	0.933364	4.19405	2.74018e-05	0.000108398
RANBP20P:processed_pseudogene	364.581	2.64061	0.630253	4.18976	2.79247e-05	0.000110197
VTRNA1-3:misc_RNA	16.6545	5.4556	1.30259	4.18826	2.81107e-05	0.000110457
NKAIN3:protein_coding	59.1475	3.32518	0.793956	4.18812	2.81276e-05	0.000110457
Y_RNA,52:misc_RNA	67.7386	3.63006	0.867153	4.18619	2.83682e-05	0.000111132
SLC11A1:retained_intron	14.7407	5.66255	1.35314	4.18474	2.85487e-05	0.000111568
RNVU1-19:snRNA	21.8593	4.1587	0.993976	4.1839	2.86553e-05	0.000111714
NPAP1P4:processed_pseudogene	17.1144	5.26329	1.25849	4.18222	2.88682e-05	0.000112273
PKD1L2:polymorphic_pseudogene	19.4715	5.32221	1.27282	4.18144	2.89673e-05	0.000112387
CD81:retained_intron	10.1702	6.84925	1.64198	4.17134	3.02819e-05	0.000117206
ADAM28:protein_coding	10.2382	6.84287	1.64072	4.17064	3.03742e-05	0.000117282
CAST:protein_coding	28.4306	5.33318	1.27926	4.16895	3.06004e-05	0.000117874
TUSC7:antisense	29.588	3.80303	0.912909	4.16583	3.10216e-05	0.000119212
RP11-1113L8,6:processed_pseudogene	16.5833	4.91744	1.18144	4.16223	3.15151e-05	0.00012082
PEX1:retained_intron	10.4807	6.78392	1.63533	4.14834	3.34896e-05	0.000128086
STX3:protein_coding	21.692	4.26059	1.0274	4.14695	3.36932e-05	0.000128504
EIF4BP6:processed_pseudogene	13.8984	6.35513	1.53265	4.1465	3.3759e-05	0.000128504
AC109829,1:protein_coding	30.4662	-3.49521	0.843039	-4.14597	3.38377e-05	0.000128504
Y_RNA,30:misc_RNA	70.3727	3.53167	0.852118	4.14458	3.40439e-05	0.000128983
ACTB:nonsense_mediated_decay	9.99615	6.82585	1.64746	4.14325	3.42416e-05	0.000129428
LEO1:protein_coding	39.2149	4.11347	0.993229	4.14152	3.45018e-05	0.000129989
SAMM50:protein_coding	25.8132	4.30783	1.04024	4.14119	3.4551e-05	0.000129989
MUC20:protein_coding	9.87402	6.82813	1.65012	4.13797	3.50394e-05	0.00013152
AC009299,2:antisense	34.6687	3.59685	0.870423	4.1323	3.59151e-05	0.000134494
DFNA5:retained_intron	27.07	3.44127	0.83312	4.13058	3.61846e-05	0.00013519
OR4F14P:unprocessed_pseudogene	10.1635	6.78554	1.64357	4.12855	3.65063e-05	0.000136076
Y_RNA,412:misc_RNA	70.9447	3.52971	0.855123	4.12772	3.66371e-05	0.000136249
LINC00966:lincRNA	24.1712	4.09972	0.993668	4.12584	3.69381e-05	0.000137053
HERC2:protein_coding	16.564	5.40121	1.31325	4.11286	3.90788e-05	0.000144663
SRSF10:protein_coding	24.652	3.87581	0.942575	4.11194	3.92343e-05	0.000144906
C1QTNF6:nonsense_mediated_decay	10.1837	6.75576	1.64334	4.11099	3.93966e-05	0.000145174
RC3H1:protein_coding	9.84366	6.79153	1.65243	4.11001	3.95635e-05	0.000145438
RP5-894D12,3:lincRNA	10.6508	6.70799	1.63231	4.10952	3.96485e-05	0.000145438
NCSTN:processed_transcript	13.7877	6.31651	1.53741	4.10854	3.98162e-05	0.000145722
NDST2:processed_transcript	9.90997	6.77699	1.65021	4.10673	4.01292e-05	0.000146535
TAF10:protein_coding	22.772	4.77392	1.1644	4.0999	4.13329e-05	0.00015059
ABCC3:retained_intron	28.8852	3.50341	0.855033	4.0974	4.17819e-05	0.00015169
C1QL3:protein_coding	18.3118	-4.75772	1.16122	-4.09717	4.18229e-05	0.00015169
TPTEP1:lincRNA	9.71228	6.78131	1.65617	4.09457	4.22947e-05	0.000153058
THOC1:retained_intron	9.65693	6.77427	1.65789	4.08608	4.38725e-05	0.00015807
RP11-767L7,1:processed_pseudogene	9.94422	6.74176	1.64994	4.08606	4.38756e-05	0.00015807
LMF1:nonsense_mediated_decay	17.2497	-4.62072	1.13341	-4.07684	4.56518e-05	0.000164102
ABCC3:protein_coding	28.579	3.48782	0.85664	4.07152	4.67078e-05	0.000167525
RMDN3:retained_intron	15.0576	5.475	1.3451	4.07033	4.69464e-05	0.000168008
AC012314,8:antisense	18.4271	4.41776	1.08589	4.06833	4.73503e-05	0.000169078
PXDN:processed_transcript	17.16	5.65478	1.39174	4.06309	4.84268e-05	0.00017254
LAMA4:protein_coding	15.1989	5.61203	1.38159	4.06202	4.86498e-05	0.000172953
NCAPG:nonsense_mediated_decay	48.4269	3.50503	0.864442	4.05467	5.02049e-05	0.000178089
B2M:nonsense_mediated_decay	14.5188	5.79437	1.43096	4.04929	5.13722e-05	0.000181747
PSD4:retained_intron	33.5613	-3.3573	0.829244	-4.04863	5.15182e-05	0.000181747
SLPI:protein_coding	33.2688	3.33617	0.824076	4.04838	5.15737e-05	0.000181747
FRMD5:retained_intron	16.2557	5.1424	1.27109	4.04567	5.21748e-05	0.000183464
COL9A3:processed_transcript	38.601	-3.05312	0.754972	-4.04401	5.25443e-05	0.000184362
AC016745,3:antisense	15.3316	4.91179	1.2181	4.03235	5.52225e-05	0.000193339
hsa-miR-4485-3p	9.28347	6.72714	1.6694	4.02967	5.58545e-05	0.000195128
RP11-802O23,3:antisense	9.29702	6.71626	1.66938	4.02319	5.74147e-05	0.000200145
ASH1L:protein_coding	9.49213	6.68815	1.66358	4.02034	5.81135e-05	0.000202145
ASXL2:protein_coding	24.5902	4.77745	1.18981	4.0153	5.93713e-05	0.000206009
PSMG1:protein_coding	9.45788	6.6838	1.66476	4.01487	5.94797e-05	0.000206009
ATXN7:protein_coding	24.2245	3.64658	0.908982	4.01172	6.02786e-05	0.000208329
RPA1:processed_transcript	16.2868	4.6081	1.151	4.00358	6.2392e-05	0.000215172
hsa-miR-126-3p	254.942	-2.5625	0.640542	-4.00051	6.32053e-05	0.000217513
MRPS5:retained_intron	12.5522	5.68243	1.42231	3.99522	6.46332e-05	0.000221953
ENO3:protein_coding	9.31854	6.66787	1.6693	3.99441	6.48546e-05	0.000222241
RNU1-89P:snRNA	12.5466	6.15422	1.54314	3.98811	6.66005e-05	0.000227433
Y_RNA,118:misc_RNA	73.6275	3.21519	0.806325	3.98746	6.67855e-05	0.000227433
SPECC1:protein_coding	22.7049	4.28329	1.0742	3.98743	6.67925e-05	0.000227433
hsa-miR-10b-5p	57.217	-2.74959	0.6897	-3.98664	6.7016e-05	0.000227713
hsa-miR-155-5p	59.4487	-3.2572	0.817591	-3.98389	6.77958e-05	0.000229879
AC004461,4:processed_pseudogene	9.10941	6.66148	1.67594	3.97478	7.04447e-05	0.00023836
SLC25A39:protein_coding	81.1209	-2.49307	0.62733	-3.9741	7.06464e-05	0.000238388
RIC8B:nonsense_mediated_decay	17.3267	5.23985	1.31861	3.97376	7.07483e-05	0.000238388
ELFN2:protein_coding	18.8322	4.24897	1.06995	3.97118	7.15163e-05	0.000240447
RNU2-29P:snRNA	20.3183	4.3532	1.09633	3.97071	7.16574e-05	0.000240447
GPHN:protein_coding	9.55544	6.59928	1.6635	3.9671	7.27517e-05	0.000243612
ARNT:nonsense_mediated_decay	8.9578	6.6654	1.68122	3.96463	7.35108e-05	0.000245645
CDK11B:protein_coding	75.9044	-2.52277	0.636555	-3.96317	7.39611e-05	0.000246639
hsa-let-7a-5p	210.627	-2.40585	0.607774	-3.95846	7.54334e-05	0.00025103
NUAK1:protein_coding	9.11866	6.6329	1.67628	3.95692	7.59218e-05	0.000252135
DNAH17:retained_intron	26.1123	-3.31731	0.838525	-3.95613	7.61748e-05	0.000252412
SUGT1:protein_coding	9.14495	6.62818	1.67561	3.95568	7.6318e-05	0.000252412
TAF1B:nonsense_mediated_decay	19.4969	4.27868	1.08307	3.95051	7.79857e-05	0.000257401
RNU1-117P:snRNA	8.72498	6.64742	1.68903	3.93564	8.29746e-05	0.000272913
LRCH2:protein_coding	18.4439	5.2562	1.33559	3.9355	8.30237e-05	0.000272913
DUSP10:protein_coding	111.716	3.23974	0.823519	3.93401	8.35387e-05	0.000274048
UBR4:protein_coding	19.8956	3.77286	0.959287	3.93298	8.38997e-05	0.000274674
hsa-miR-451a	124.961	-2.5806	0.656519	-3.93074	8.46852e-05	0.000276684
YPEL4:protein_coding	14.3636	5.30589	1.35057	3.92863	8.54299e-05	0.000278107
RN7SL300P:misc_RNA	25.9846	4.33655	1.10386	3.92853	8.54654e-05	0.000278107
OBSCN:protein_coding	19.3424	3.75252	0.95657	3.92289	8.74918e-05	0.000283061
AC124890,1:protein_coding	8.9729	6.60172	1.6831	3.92235	8.76892e-05	0.000283061
TAOK1:retained_intron	8.9729	6.60172	1.6831	3.92235	8.76892e-05	0.000283061
C12orf77:protein_coding	8.9729	6.60172	1.6831	3.92235	8.76892e-05	0.000283061
RN7SL40P:misc_RNA	8.66038	6.62706	1.69175	3.91729	8.95511e-05	0.000288494
CCDC50:protein_coding	11.9088	6.14135	1.56796	3.91677	8.97422e-05	0.000288534
ZBTB7A:protein_coding	12.1254	6.00446	1.53392	3.91445	9.06097e-05	0.000290514
ARCN1:protein_coding	8.69074	6.62002	1.69145	3.9138	9.0855e-05	0.000290514
PIP4K2A:protein_coding	9.04894	6.58089	1.68151	3.91368	9.08982e-05	0.000290514
AP1AR:protein_coding	8.90741	6.59445	1.68519	3.91318	9.10904e-05	0.000290553
RPL18A:protein_coding	17.5176	4.25243	1.08936	3.90361	9.47669e-05	0.000301659
BCL2:protein_coding	8.81628	6.58545	1.68721	3.90316	9.4946e-05	0.000301659
C12orf23:protein_coding	18.5289	5.18596	1.32906	3.90198	9.54105e-05	0.000302539
DDHD2:protein_coding	15.5356	5.02551	1.28878	3.89944	9.64139e-05	0.000305122
SEZ6L:protein_coding	30.9558	4.15587	1.06606	3.89835	9.68511e-05	0.000305906
NRROS:protein_coding	20.6489	3.90164	1.00155	3.8956	9.79542e-05	0.000308785
CNOT4P1:processed_pseudogene	23.1732	4.35	1.11718	3.89374	9.87115e-05	0.000310566
MYO19:protein_coding	29.3264	-3.2444	0.833382	-3.89306	9.89895e-05	0.000310835
RNU1-138P:snRNA	9.02654	6.55173	1.68315	3.89254	9.91992e-05	0.000310888
RBPMS:protein_coding	9.21432	6.52268	1.67636	3.89098	9.98405e-05	0.000312292
PLEKHH2:retained_intron	23.8525	3.98778	1.02609	3.88637	0.000101755	0.000317664
PLEKHA1:retained_intron	8.62825	6.57952	1.6937	3.8847	0.000102456	0.000319236
OR6E1P:unprocessed_pseudogene	125.13	-2.26631	0.583753	-3.88231	0.00010347	0.000321774
IDE:protein_coding	10.6223	5.9988	1.54587	3.88054	0.000104225	0.000323499
CR2:protein_coding	17.4491	4.33087	1.1162	3.88001	0.00010445	0.000323576
Leu	5492.4	-1.9393	0.500775	-3.87261	0.000107678	0.000332935
FIS1:nonsense_mediated_decay	20.2123	4.51391	1.16652	3.86957	0.000109029	0.000336469
MACF1:protein_coding	17.3858	3.8822	1.00372	3.8678	0.000109821	0.000338267
GABRA4:protein_coding	38.29	3.40854	0.881509	3.86672	0.000110311	0.000339126
GGTA1P:unitary_pseudogene	15.4024	4.53286	1.17275	3.86513	0.000111028	0.000340683
FAM46A:protein_coding	369.879	-2.0502	0.531092	-3.86034	0.000113228	0.000346773
HOOK3:protein_coding	15.2865	4.76982	1.23606	3.8589	0.000113899	0.000347684
GAS8:processed_transcript	35.0044	-3.03927	0.787625	-3.85878	0.000113956	0.000347684
NSD1:protein_coding	38.792	2.88791	0.748677	3.85735	0.000114625	0.000348465
FMN2:processed_transcript	13.3319	5.03847	1.30621	3.85731	0.000114644	0.000348465
XRN1:protein_coding	42.0183	3.35673	0.87054	3.85591	0.000115298	0.000349794
PDE6B:protein_coding	38.2981	2.91386	0.75619	3.85335	0.000116515	0.000352824
STAG2:protein_coding	19.7207	5.26231	1.36602	3.8523	0.000117013	0.000353668
TMEM150C:protein_coding	14.4417	5.48608	1.42577	3.84779	0.000119189	0.000359573
RP11-805I24,1:lincRNA	15.843	5.17216	1.34531	3.84459	0.000120754	0.000363613
MRPL11:processed_transcript	8.24382	6.56526	1.70818	3.84341	0.000121336	0.000364685
RNU1-19P:snRNA	8.25438	6.56127	1.70783	3.84186	0.000122103	0.000366177
RP4-668J24,2:antisense	26.9915	4.43941	1.15584	3.84086	0.000122602	0.000366177
DNAJC2:protein_coding	16.8165	4.51644	1.17592	3.84078	0.000122645	0.000366177
TSPAN12:protein_coding	21.1153	4.39046	1.14317	3.84059	0.00012274	0.000366177
TAF1B:protein_coding	19.8025	4.11696	1.07232	3.83931	0.00012338	0.000367408
CTC-471C19,1:lincRNA	19.1804	4.95164	1.29177	3.83321	0.000126481	0.000375948
LMBRD2:protein_coding	12.5873	5.38102	1.40473	3.83064	0.000127812	0.000379207
AP000688,11:antisense	8.52186	6.49747	1.69947	3.82322	0.000131719	0.000389983
ISM2:retained_intron	12.2475	6.00455	1.57071	3.82283	0.000131927	0.000389983
DBP:retained_intron	184.871	-2.12949	0.557229	-3.82157	0.000132607	0.000391275
KDM5C:protein_coding	8.31273	6.51417	1.70658	3.81708	0.000135042	0.000397733
AC006116,17:antisense	55.3386	2.82234	0.739778	3.81512	0.000136117	0.00040017
LPHN3:protein_coding	11.2283	5.50141	1.44436	3.80888	0.000139595	0.000409648
Glu	29997.3	1.90798	0.501096	3.80761	0.000140316	0.000411017
MGAT5:protein_coding	13.7388	4.94288	1.29845	3.80676	0.000140798	0.00041168
EBP:protein_coding	11.1821	5.98223	1.57246	3.80436	0.00014217	0.000414348
SLC25A4:protein_coding	8.4467	6.47691	1.70272	3.80386	0.000142461	0.000414348
RNU5E-1:snRNA	96.6363	-2.25098	0.591769	-3.80382	0.00014248	0.000414348
TRUB1:protein_coding	13.7164	5.63467	1.48482	3.79485	0.000147731	0.000428846
ASPM:protein_coding	19.3426	4.96431	1.30999	3.78959	0.000150898	0.000437251
TMEM200C:protein_coding	12.0839	5.5876	1.4765	3.78436	0.000154103	0.00044574
DMXL2:retained_intron	14.3381	5.08224	1.34427	3.78068	0.000156403	0.000451582
AC096579,7:processed_transcript	8.213	6.45766	1.71137	3.77337	0.000161054	0.000462621
IGKC:IG_C_gene	8.213	6.45766	1.71137	3.77337	0.000161054	0.000462621
RNY3:misc_RNA	96.9127	2.92083	0.774074	3.77332	0.000161086	0.000462621
hsa-miR-26a-5p	332.985	-2.38127	0.631197	-3.77262	0.000161542	0.000463106
RN7SL559P:misc_RNA	14.9018	5.1779	1.3748	3.7663	0.000165682	0.000474132
ANTXR2:protein_coding	11.5195	5.51713	1.46563	3.76435	0.000166981	0.000477005
RNU2-38P:snRNA	370.277	-1.97244	0.525758	-3.75161	0.000175703	0.000501032
PCBP1-AS1:antisense	35.7061	3.09626	0.825441	3.75104	0.000176104	0.000501291
NAPRT1:protein_coding	8.00646	6.44806	1.7199	3.74909	0.000177475	0.000504025
RNA5-8SP6:rRNA	162.334	-2.1045	0.561391	-3.74872	0.000177736	0.000504025
GBX1:processed_transcript	42.3502	3.36569	0.897913	3.74835	0.000178002	0.000504025
PHF20L1:protein_coding	14.3635	5.08924	1.35988	3.74241	0.000182264	0.000515192
LINC00680:processed_transcript	26.2599	4.40419	1.17699	3.74191	0.000182624	0.000515306
NEFM:protein_coding	7.89835	6.44183	1.72478	3.73487	0.000187813	0.000529023
ZNF385C:retained_intron	30.9146	3.14929	0.843874	3.73195	0.000190006	0.000534268
MAF:protein_coding	18.1854	3.86494	1.03591	3.73097	0.000190742	0.000535404
MAP3K7CL:protein_coding	8.06398	6.40676	1.71916	3.72668	0.000194015	0.000543645
FMN2:protein_coding	21.9307	3.64078	0.977301	3.72534	0.000195053	0.000545608
CCDC77:protein_coding	7.77281	6.44654	1.7308	3.72461	0.00019562	0.000546246
SENP7:protein_coding	7.68622	6.4548	1.73382	3.72287	0.000196968	0.000549062
TRAF3IP2:protein_coding	14.2604	5.31938	1.43302	3.71201	0.000205621	0.000572194
SLC5A8:protein_coding	10.6626	5.91799	1.59503	3.71027	0.000207034	0.000575135
PMS1:protein_coding	34.4643	-2.73974	0.739508	-3.70481	0.000211547	0.000586496
FUS:retained_intron	10.1375	5.90267	1.5934	3.70445	0.000211851	0.000586496
RBBP6:protein_coding	31.1	2.92875	0.790823	3.70342	0.00021271	0.000587865
STARD9:retained_intron	17.4716	4.24303	1.14716	3.69872	0.000216685	0.00059783
RP11-113I24,1:processed_pseudogene	7.55654	6.43085	1.73928	3.69742	0.000217802	0.000599846
ACO1:protein_coding	7.57853	6.4299	1.73922	3.697	0.00021816	0.000599846
PGA4:protein_coding	7.64484	6.40904	1.73604	3.69175	0.000222713	0.000611324
TBC1D25:protein_coding	74.6974	-2.2835	0.619212	-3.68775	0.000226249	0.000619976
TMEM194B:protein_coding	7.4999	6.41262	1.74235	3.68045	0.000232825	0.000636916
MAFK:nonsense_mediated_decay	7.68964	6.37728	1.73474	3.67622	0.000236718	0.000646469
ACVR2B:protein_coding	737.264	-2.00177	0.54473	-3.67479	0.000238042	0.000648986
RNA5SP273:rRNA	31.806	-2.8409	0.773492	-3.67282	0.000239888	0.000652015
MYBL1:retained_intron	103.49	-2.38368	0.64902	-3.67274	0.000239961	0.000652015
TGFBI:retained_intron	13.1786	4.64865	1.26732	3.66809	0.000244369	0.000662875
PIK3C2B:protein_coding	29.8545	4.3659	1.19068	3.66675	0.000245656	0.000665249
RP11-336F14,1:processed_pseudogene	14.5635	5.08518	1.38739	3.66528	0.000247067	0.000667949
THEMIS:protein_coding	16.6945	4.92312	1.34525	3.65964	0.000252569	0.000681682
CCND2:protein_coding	14.8178	4.81286	1.31529	3.65916	0.000253043	0.000681823
SFT2D2:protein_coding	25.0172	3.21407	0.879251	3.65547	0.000256714	0.000690562
STARD6:protein_coding	13.5404	4.68316	1.28135	3.65487	0.000257308	0.000691007
CWF19L1:processed_transcript	7.42386	6.37654	1.74686	3.65029	0.000261941	0.00070228
SPERT:protein_coding	21.8608	-3.37102	0.924104	-3.64788	0.000264414	0.000707735
ACTB:processed_transcript	7.32761	6.38491	1.75102	3.6464	0.000265942	0.000710646
AC005540,3:antisense	15.8422	-3.71327	1.01947	-3.64235	0.00027016	0.000720723
DDHD1:protein_coding	7.27096	6.38568	1.75372	3.64122	0.000271352	0.00072271
hsa-miR-486-5p	111.516	-2.40548	0.660806	-3.64022	0.0002724	0.000724306
DNAH14:nonsense_mediated_decay	20.6453	-3.28642	0.903169	-3.63876	0.00027395	0.000726507
TCERG1:retained_intron	15.3494	4.92492	1.35352	3.6386	0.000274128	0.000726507
MAGEC3:protein_coding	7.50031	6.338	1.74397	3.63424	0.000278797	0.000737669
TET1:protein_coding	19.3308	4.1105	1.1313	3.63343	0.000279678	0.000737868
TRPM1:protein_coding	14.4158	4.9111	1.35168	3.63333	0.000279787	0.000737868
DOC2GP:processed_transcript	18.0761	4.94057	1.35995	3.6329	0.000280256	0.000737902
SEPT6:protein_coding	19.1554	4.02095	1.10719	3.63168	0.000281584	0.00074019
ZHX1:protein_coding	7.55566	6.32066	1.74165	3.62913	0.000284381	0.000746327
TRBV4-2:TR_V_gene	7.25027	6.3663	1.75488	3.62778	0.000285871	0.000748898
SLC11A2:protein_coding	19.5237	5.09473	1.40451	3.6274	0.000286289	0.000748898
RAG1:protein_coding	27.3582	3.5772	0.986393	3.62655	0.000287237	0.000750162
KCNV2:protein_coding	42.9109	-2.55827	0.705908	-3.62408	0.000289991	0.000756132
NRAP:protein_coding	7.21862	6.35682	1.75672	3.61857	0.000296231	0.000771157
RN7SL118P:misc_RNA	9.72853	5.85927	1.6213	3.61393	0.000301593	0.00078385
MXD4:retained_intron	12.7179	4.609	1.27566	3.61302	0.000302646	0.000785322
AHNAK:protein_coding	20.504	4.11639	1.14173	3.6054	0.000311676	0.000806285
POC1B:processed_transcript	7.59916	6.27611	1.74077	3.60536	0.000311724	0.000806285
C1orf95:protein_coding	14.4133	4.90699	1.36235	3.60184	0.000315969	0.000815957
ACTG1:retained_intron	7.09608	6.3486	1.76314	3.60073	0.000317323	0.000818146
MAU2:retained_intron	7.23713	6.3235	1.75705	3.59893	0.00031953	0.000821425
SCRN1:protein_coding	12.8046	5.03248	1.39835	3.59886	0.000319613	0.000821425
MDN1:protein_coding	12.33	4.76065	1.32354	3.59692	0.00032201	0.000826269
TLN1:protein_coding	18.7846	3.81015	1.06036	3.59328	0.000326548	0.000836584
ARHGAP42P5:processed_pseudogene	9.01624	5.76649	1.60535	3.59204	0.000328097	0.000837994
KCTD8:protein_coding	17.2198	4.00106	1.11388	3.59201	0.000328136	0.000837994
ZFP69B:protein_coding	9.54345	5.82602	1.62316	3.58932	0.000331546	0.000845364
VPS13A:protein_coding	9.03735	5.75384	1.60414	3.58686	0.000334684	0.000852019
CCDC40:protein_coding	21.4005	-3.37789	0.941866	-3.58638	0.000335298	0.000852238
KCTD20:processed_transcript	24.362	3.33228	0.929743	3.58409	0.000338261	0.000856113
CNKSR2:protein_coding	16.8006	4.40689	1.22958	3.58407	0.000338283	0.000856113
RP4-694B14,5:antisense	78.0405	-2.20929	0.616436	-3.58397	0.000338414	0.000856113
CFLAR:protein_coding	12.4636	5.42761	1.51503	3.5825	0.000340322	0.000859593
SCN2A:protein_coding	13.8546	4.01042	1.11975	3.58152	0.000341601	0.000860012
ANKS1A:protein_coding	10.0303	5.39317	1.50585	3.58148	0.000341659	0.000860012
RP11-527L4,2:protein_coding	11.4281	5.07885	1.41822	3.58115	0.000342087	0.000860012
STRADA:retained_intron	11.7444	4.80684	1.34305	3.57904	0.000344854	0.000865622
PPP1R8:protein_coding	21.2798	-3.1528	0.881273	-3.57755	0.000346826	0.000868916
RP11-295P9,3:processed_transcript	7.19663	6.29328	1.75926	3.57724	0.000347243	0.000868916
NSF:protein_coding	14.5625	5.12807	1.43414	3.57571	0.000349273	0.000872641
Y_RNA,144:misc_RNA	84.1668	2.83968	0.794285	3.57514	0.000350046	0.000873221
FER:protein_coding	12.8204	5.24819	1.46875	3.57324	0.000352588	0.000878205
GRAMD2:retained_intron	11.1841	5.45771	1.52774	3.5724	0.000353719	0.000879665
ZBTB38:protein_coding	11.695	5.10709	1.43117	3.56847	0.000359073	0.000891278
RP11-219C20,3:lincRNA	15.6804	-3.77803	1.05883	-3.56813	0.000359543	0.000891278
MTRNR2L2:protein_coding	39.508	2.59223	0.726572	3.56776	0.000360045	0.000891278
CEP192:nonsense_mediated_decay	13.7918	4.95495	1.389	3.56729	0.000360699	0.000891528
RNY3P6:misc_RNA	83.6632	2.82827	0.793538	3.56412	0.000365076	0.000900966
hsa-miR-7-5p	26.1106	-3.0096	0.844732	-3.56279	0.000366936	0.000904176
AC022311,1:lincRNA	22.3208	3.34442	0.939077	3.5614	0.000368889	0.000907602
HHIPL1:protein_coding	12.5737	4.49816	1.26348	3.56013	0.000370678	0.000910615
SIN3A:retained_intron	9.91903	5.72811	1.61049	3.55674	0.000375485	0.000921022
ATXN7:retained_intron	13.5207	4.27452	1.20208	3.55593	0.000376651	0.000921844
LINC00537:unprocessed_pseudogene	19.9021	3.27526	0.921187	3.55548	0.000377295	0.000921844
CDCA7:retained_intron	13.1047	4.29175	1.20714	3.55531	0.000377534	0.000921844
DOK2:retained_intron	6.9664	6.29188	1.77061	3.55351	0.000380133	0.000926789
ZMYM4:protein_coding	67.2367	-2.33163	0.65642	-3.55204	0.000382263	0.000930576
FRRS1L:protein_coding	12.1499	5.2201	1.47354	3.54256	0.000396271	0.000963224
PSD4:protein_coding	22.7203	-3.27092	0.924464	-3.53818	0.000402892	0.000977845
EPB41L1:protein_coding	19.3832	3.76129	1.06327	3.53747	0.000403981	0.000979017
PHF2:protein_coding	35.5731	-2.56638	0.726664	-3.53173	0.000412853	0.000999018
C2CD5:protein_coding	20.5945	4.09694	1.16115	3.52835	0.000418159	0.00101034
SLCO1A2:protein_coding	23.7116	3.54995	1.00654	3.52688	0.000420494	0.00101447
ZCCHC8:protein_coding	15.6454	3.89432	1.10726	3.51707	0.000436333	0.00105111
COL4A2:processed_transcript	14.9942	4.85921	1.3832	3.51302	0.000443051	0.0010657
Gln	6255.23	-1.77761	0.506158	-3.51196	0.000444809	0.00106834
WASF3:protein_coding	30.0926	-2.75337	0.784125	-3.51139	0.000445765	0.00106904
PCBD2:nonsense_mediated_decay	6.84686	6.23637	1.77808	3.50737	0.000452554	0.00108371
ZNF607:protein_coding	6.73746	6.2556	1.78386	3.50677	0.000453579	0.00108456
ETS2:protein_coding	6.67027	6.26319	1.78755	3.50379	0.000458684	0.00109514
USH2A:protein_coding	15.7241	5.02662	1.43588	3.50072	0.000464004	0.00110621
SNORA11,6:lincRNA	15.3381	3.96371	1.13369	3.49629	0.000471767	0.00112306
ZNF780B:protein_coding	18.8982	3.26674	0.935498	3.49197	0.000479467	0.0011397
NRXN3:protein_coding	8.59969	5.65841	1.62105	3.49059	0.00048196	0.00114395
hsa-miR-10a-5p	24.2155	-3.03666	0.870399	-3.48881	0.000485168	0.00114987
RP11-274H24,1:lincRNA	9.08257	5.66438	1.62578	3.48409	0.000493805	0.00116862
GPR78:retained_intron	39.8699	-2.48461	0.714668	-3.4766	0.000507822	0.00120004
C2orf50:protein_coding	15.3367	3.69721	1.06398	3.47487	0.000511099	0.00120601
B3GNT6:protein_coding	6.63903	6.21783	1.79	3.47365	0.000513438	0.00120977
RP11-141E13,1:lincRNA	34.3082	3.19522	0.920296	3.47195	0.000516696	0.00121567
DNAJC2:retained_intron	12.4637	4.45875	1.28519	3.46934	0.000521738	0.00122574
Sup	33.2813	2.5638	0.739342	3.46767	0.000524982	0.00123157
Y_RNA,569:misc_RNA	8.88916	5.68247	1.64236	3.45995	0.000540285	0.00126563
PRPF39:nonsense_mediated_decay	11.2937	4.65754	1.34637	3.45933	0.000541521	0.00126631
TTC34:protein_coding	10.7962	4.93203	1.42603	3.45857	0.00054306	0.00126631
BAIAP2:nonsense_mediated_decay	12.395	-4.14336	1.19807	-3.45836	0.000543473	0.00126631
KANSL2:protein_coding	117.009	-1.98001	0.57255	-3.45824	0.000543714	0.00126631
SMARCA1:protein_coding	18.323	-3.29598	0.953492	-3.45675	0.000546735	0.00127151
TRIM39:protein_coding	10.5267	5.31539	1.53875	3.45435	0.000551619	0.00128103
PPIP5K2:protein_coding	66.6018	-2.18826	0.633867	-3.45223	0.000555967	0.00128927
DHRS11:retained_intron	9.86395	5.30497	1.53685	3.45184	0.000556774	0.00128929
ANKRD33:retained_intron	30.1226	2.85287	0.826785	3.45056	0.000559426	0.00129357
CAPN8:protein_coding	14.1062	4.20989	1.22037	3.44967	0.000561275	0.00129586
KCNQ2:retained_intron	39.1594	-2.53187	0.734023	-3.44931	0.000562021	0.00129586
CPZ:protein_coding	40.0448	-2.45306	0.711402	-3.44821	0.000564325	0.00129932
RBM15B:protein_coding	41.9185	-2.39799	0.695814	-3.44631	0.000568308	0.00130599
NGDN:retained_intron	8.89584	5.60417	1.62626	3.44605	0.00056884	0.00130599
RN7SL502P:misc_RNA	28.5385	3.31298	0.961684	3.44497	0.000571115	0.00130935
RN7SL675P:misc_RNA	28.3966	3.30991	0.96168	3.4418	0.000577864	0.00132294
RP1-178F10,3:lincRNA	8.27232	5.62298	1.63433	3.44055	0.000580541	0.00132687
HOTTIP:antisense	11.7912	4.15447	1.20761	3.44023	0.000581226	0.00132687
FIGN:protein_coding	19.4888	3.51521	1.02223	3.43877	0.000584354	0.00133213
RN7SL160P:misc_RNA	6.48525	6.18583	1.79959	3.43735	0.000587428	0.00133725
RN7SKP279:misc_RNA	13.2398	4.33864	1.26274	3.4359	0.000590597	0.00134257
DOCK2:protein_coding	6.4075	6.19613	1.80419	3.4343	0.000594094	0.00134707
MTMR8:protein_coding	10.5921	5.34013	1.55497	3.43423	0.000594247	0.00134707
CNOT7:retained_intron	12.4309	4.96953	1.44772	3.43265	0.000597714	0.00135303
RP5-1142J19,1:lincRNA	13.959	-3.67654	1.07183	-3.43014	0.000603262	0.00136368
RP1-197B17,3:lincRNA	14.8144	5.08097	1.48352	3.42495	0.000614913	0.00138677
ZNF275:protein_coding	15.1416	3.56118	1.03981	3.42482	0.000615197	0.00138677
GGA3:retained_intron	16.0746	3.53002	1.03085	3.42439	0.000616191	0.00138708
PKM:protein_coding	8.58414	5.64768	1.65073	3.42132	0.00062317	0.00140083
FAM208A:protein_coding	11.3597	4.47201	1.30789	3.41927	0.000627893	0.00140948
USP15:protein_coding	13.6669	4.80075	1.40555	3.41556	0.000636514	0.00142599
RP11-135L13,4:antisense	12.2583	5.06172	1.48205	3.41535	0.000637012	0.00142599
RN7SL397P:misc_RNA	28.2217	3.28907	0.963973	3.412	0.000644893	0.00144163
UNC50:protein_coding	18.8011	3.44755	1.01206	3.40648	0.000658064	0.00146904
FRRS1:retained_intron	86.8484	2.9014	0.853239	3.40045	0.00067275	0.00149806
DYNC2H1:protein_coding	19.6848	4.02629	1.18413	3.4002	0.000673368	0.00149806
B2M:protein_coding	9.54163	5.26162	1.54753	3.4	0.000673849	0.00149806
DOCK2:processed_transcript	6.28796	6.15908	1.81225	3.39858	0.000677367	0.00150381
UBE2D3:protein_coding	8.02358	5.57519	1.64068	3.39809	0.000678571	0.00150441
RP11-231I16,1:antisense	8.16333	5.59046	1.64542	3.39759	0.000679827	0.00150513
AKAP6:protein_coding	18.2593	4.04022	1.19015	3.39471	0.000687001	0.00151893
MT1F:protein_coding	12.8023	4.28148	1.26231	3.39178	0.000694414	0.00153322
RP11-472G21,2:lincRNA	11.5232	5.02906	1.48394	3.38899	0.000701494	0.00154674
DEF8:protein_coding	78.4909	-2.21011	0.6533	-3.383	0.000716983	0.00157729
GTF2A1:protein_coding	8.40714	5.54099	1.63795	3.38288	0.000717307	0.00157729
SPN:protein_coding	31.0876	-2.54016	0.751085	-3.38198	0.000719646	0.00157861
MLH1:nonsense_mediated_decay	9.92874	5.06816	1.49861	3.3819	0.000719863	0.00157861
KANSL2:nonsense_mediated_decay	87.578	-2.01527	0.59601	-3.38127	0.000721526	0.00158011
LATS2:protein_coding	11.1341	5.12558	1.5168	3.3792	0.000726972	0.00158687
LL09NC01-254D11,1:antisense	15.7891	-3.41294	1.01005	-3.37897	0.000727579	0.00158687
IL10RB:nonsense_mediated_decay	10.8733	4.83593	1.43136	3.37856	0.000728653	0.00158687
RNA5SP250:rRNA	32.7731	-2.6282	0.77792	-3.3785	0.000728828	0.00158687
CC2D1B:protein_coding	12.522	4.77463	1.41335	3.37823	0.000729529	0.00158687
hsa-miR-186-5p	31.1744	-2.65616	0.786825	-3.37579	0.000736038	0.00159888
MIF4GD:protein_coding	22.1459	-3.01207	0.893167	-3.37235	0.000745304	0.00161683
RNA5SP246:rRNA	11.5618	-4.27972	1.27259	-3.363	0.000771006	0.00167034
LMO2:protein_coding	17.5088	3.70983	1.10326	3.36262	0.000772067	0.0016704
RN7SL672P:misc_RNA	9.35457	4.93172	1.46877	3.35772	0.000785892	0.00169803
DOCK2:nonsense_mediated_decay	6.12363	6.12073	1.82362	3.35637	0.000789723	0.00170403
hsa-miR-92b-3p	99.8635	-2.06477	0.615449	-3.3549	0.000793926	0.00171081
IL10RB:protein_coding	10.709	4.82406	1.43909	3.35217	0.000801814	0.0017255
AP000350,5:lincRNA	34.8173	-2.47817	0.739671	-3.35037	0.000807041	0.00173444
FMNL3:protein_coding	35.934	2.83775	0.84894	3.34269	0.000829697	0.00178076
RP11-7O11,3:antisense	28.9251	4.12256	1.23353	3.34208	0.000831537	0.00178082
EIF1:retained_intron	6.05903	6.11012	1.82831	3.34195	0.000831932	0.00178082
GTPBP4:protein_coding	25.4735	4.04447	1.21087	3.34013	0.000837385	0.00179012
CCHCR1:protein_coding	14.3822	3.90193	1.16931	3.33694	0.000847067	0.00180842
HDAC4:protein_coding	8.02359	5.59176	1.67592	3.33654	0.000848297	0.00180865
RNU4-6P:snRNA	32.1331	-2.60243	0.780228	-3.33547	0.000851555	0.00181321
FHDC1:protein_coding	17.1037	3.52474	1.05906	3.32819	0.000874114	0.00185753
TMEM132B:retained_intron	21.1012	-2.84692	0.855502	-3.32777	0.000875428	0.00185753
EFCAB4B:processed_transcript	32.7417	-2.48149	0.745785	-3.32736	0.000876741	0.00185753
BLACE:protein_coding	6.12622	6.07302	1.82522	3.32728	0.000876976	0.00185753
ABHD6:protein_coding	11.6828	4.88306	1.46789	3.32659	0.000879168	0.00185973
PCDHGA3:protein_coding	30.1691	3.40195	1.02338	3.32423	0.000886626	0.00187306
RPUSD3:retained_intron	7.88076	5.54267	1.66826	3.32242	0.000892407	0.0018828
ST8SIA3:protein_coding	9.77098	5.20924	1.57141	3.31502	0.000916372	0.00193084
PLCXD3:protein_coding	12.1824	4.2707	1.28861	3.3142	0.000919067	0.001934
ASCC3:protein_coding	9.70619	4.55175	1.37485	3.31072	0.000930575	0.00195566
CABLES2:protein_coding	27.5177	-2.61628	0.790364	-3.31023	0.000932201	0.00195653
RP11-1299A16,3:antisense	8.55433	5.16773	1.56371	3.30478	0.000950515	0.00199238
ZIC4:protein_coding	5.88285	6.08266	1.841	3.304	0.000953172	0.00199536
ARHGAP35:protein_coding	13.5143	4.59259	1.39293	3.29708	0.00097696	0.00203795
HADHA:protein_coding	17.1947	3.51543	1.06624	3.29702	0.000977156	0.00203795
COA4:processed_transcript	10.1699	5.02394	1.5238	3.29698	0.000977305	0.00203795
PIGG:retained_intron	15.0307	3.8399	1.16537	3.295	0.000984214	0.00204816
Y_RNA,281:misc_RNA	9.57101	4.90816	1.48965	3.29485	0.00098474	0.00204816
GS1-124K5,9:processed_pseudogene	22.7479	-2.91447	0.88493	-3.29345	0.000989662	0.00205575
LINC00085:retained_intron	15.311	3.80066	1.15771	3.28291	0.00102741	0.00213141
hsa-miR-133a-3p	30.99	-2.64795	0.807109	-3.28078	0.00103521	0.00214483
EIF5:retained_intron	20.9666	-2.85604	0.871115	-3.27861	0.0010432	0.00215862
AKAP9:protein_coding	7.54668	5.47407	1.66983	3.27822	0.00104463	0.0021588
RAMP2-AS1:lincRNA	41.0898	-2.29764	0.701245	-3.27652	0.00105096	0.00216912
PDE4DIP:protein_coding	8.61736	5.14793	1.57393	3.27076	0.0010726	0.00221094
USP9X:protein_coding	12.668	4.59218	1.40434	3.27	0.00107547	0.00221404
Y_RNA,168:misc_RNA	12.571	3.91804	1.19844	3.26928	0.00107822	0.00221688
hsa-miR-144-3p	41.3067	-2.41173	0.737826	-3.2687	0.00108042	0.00221858
PGD:processed_transcript	10.4078	-4.26374	1.30515	-3.26686	0.00108747	0.00223021
MYO19:nonsense_mediated_decay	15.0248	-3.33479	1.02099	-3.26624	0.00108986	0.00223228
AL390335,1:miRNA	11.6369	4.82022	1.47615	3.26541	0.00109307	0.00223601
RNU2-57P:snRNA	33.6878	2.4792	0.759604	3.2638	0.00109927	0.00224586
RNA5SP74:rRNA	24.581	-2.78571	0.854733	-3.25916	0.00111741	0.00228003
DPH6:protein_coding	12.8016	4.52062	1.38725	3.25869	0.00111928	0.00228095
hsa-miR-320a	74.0559	-2.12057	0.651176	-3.25652	0.00112788	0.00229558
PLCE1:protein_coding	29.8158	2.6698	0.820234	3.25492	0.00113424	0.00230562
PHLPP1:protein_coding	29.1101	-2.5718	0.790745	-3.25237	0.00114447	0.00232348
MED18:processed_transcript	15.6185	-3.2634	1.00597	-3.24404	0.00117845	0.00238948
TTC39A:protein_coding	61.5	2.30941	0.712826	3.23979	0.00119618	0.00242237
C16orf46:protein_coding	71.7132	-2.02003	0.624009	-3.23718	0.00120717	0.00244158
KCNJ14:protein_coding	8.93089	4.92368	1.52115	3.23681	0.00120872	0.00244165
RNU2-26P:snRNA	33.5235	2.46328	0.761789	3.23354	0.00122265	0.00246465
RHOBTB3:protein_coding	12.4163	3.76288	1.16374	3.23342	0.00122316	0.00246465
LINC00324:lincRNA	106.713	-1.87168	0.579187	-3.23156	0.00123117	0.00247769
KANSL2:processed_transcript	58.0924	-2.05626	0.638352	-3.2212	0.00127657	0.00256585
CYP19A1:protein_coding	19.1779	3.45871	1.07474	3.21817	0.0012901	0.00258983
SLC16A12:protein_coding	18.0785	3.71651	1.1563	3.21415	0.00130829	0.00262309
SYNE1:protein_coding	13.3399	3.55645	1.10756	3.21107	0.00132243	0.00264814
AL049747,1:protein_coding	49.6369	-2.20049	0.687258	-3.20183	0.00136556	0.00272775
MB:processed_transcript	49.6369	-2.20049	0.687258	-3.20183	0.00136556	0.00272775
KIF25-AS1:lincRNA	13.3419	3.65961	1.14404	3.19884	0.00137982	0.00275156
RP11-1D12,2:lincRNA	11.8486	4.48348	1.40169	3.19862	0.00138089	0.00275156
EIF4G2:protein_coding	6.91803	5.38735	1.68611	3.19513	0.00139767	0.00278154
IL32:protein_coding	26.5213	3.25419	1.01868	3.19452	0.00140065	0.00278404
hsa_piR_001168|gb|DQ571524|Homo_sapiens:2:117497628:117497655:Plus	14.3229	3.56776	1.11777	3.19185	0.00141366	0.00280646
SAMM50:retained_intron	13.7578	3.69246	1.15913	3.18555	0.00144479	0.00286474
TNFRSF1A:protein_coding	24.182	-2.62702	0.825278	-3.18319	0.00145661	0.00288463
ADAM15:retained_intron	9.11489	4.77822	1.5041	3.17679	0.00148914	0.00294543
FDXACB1:protein_coding	21.2388	2.96617	0.934237	3.17496	0.00149855	0.00296042
KLF14:protein_coding	20.4809	-2.99061	0.943417	-3.16998	0.00152451	0.00300802
TNRC6C:protein_coding	7.36961	5.37199	1.70047	3.15913	0.00158242	0.00311846
SOX5:protein_coding	10.3095	4.65645	1.47502	3.15687	0.00159472	0.00313888
GIMAP5:retained_intron	7.04059	5.40885	1.71422	3.15528	0.00160344	0.0031522
LMO2:retained_intron	8.2752	4.99706	1.58483	3.15305	0.00161572	0.00317248
TAPT1:protein_coding	11.7621	4.49424	1.42553	3.15267	0.00161784	0.00317278
RN7SK:misc_RNA	9.8758	3.93279	1.24802	3.15123	0.00162584	0.0031846
ADCY4:retained_intron	13.9419	-3.6208	1.1493	-3.15043	0.00163029	0.00318943
Pro	6020.93	-1.6479	0.523423	-3.14831	0.00164219	0.00320883
TPT1:protein_coding	10.5358	4.52871	1.44327	3.1378	0.00170221	0.00332208
TMLHE:processed_transcript	23.1212	2.78141	0.886701	3.13681	0.00170795	0.00332926
PITPNM2:protein_coding	9.70591	4.25263	1.35651	3.13499	0.00171862	0.00334485
AC009965,2:lincRNA	11.8785	-3.53723	1.1284	-3.13474	0.00172009	0.00334485
GPRASP1:protein_coding	5.2927	5.92203	1.89003	3.13331	0.00172848	0.00335713
PGD:retained_intron	10.7135	-3.87378	1.23704	-3.13149	0.0017392	0.00337388
ARL10:protein_coding	23.4846	-2.55684	0.817086	-3.12922	0.00175273	0.00339604
ZNF229:protein_coding	14.918	-3.34925	1.07051	-3.12864	0.00175618	0.00339865
GSTZ1:retained_intron	17.5611	3.85934	1.23372	3.12821	0.00175875	0.00339956
STARD9:protein_coding	9.59419	4.35669	1.39474	3.12366	0.00178614	0.00344836
ABCC3:processed_transcript	14.221	3.28072	1.05054	3.1229	0.00179079	0.0034532
FAM122C:processed_transcript	62.4653	2.22406	0.712356	3.12211	0.00179557	0.00345829
AC005062,2:sense_overlapping	16.6414	-2.91469	0.933982	-3.12072	0.00180411	0.00347061
LPPR3:protein_coding	52.1181	-2.12605	0.68173	-3.11862	0.00181703	0.00349129
SSBP2:protein_coding	278.441	-1.68173	0.539574	-3.11677	0.00182846	0.00350908
RAB44:protein_coding	12.8187	3.42741	1.09994	3.11601	0.00183316	0.00351393
TJP2:protein_coding	10.8182	4.51753	1.45188	3.11149	0.00186143	0.00356388
RNY4P17:misc_RNA	84.4892	-2.01094	0.646689	-3.10959	0.00187346	0.00358266
AKT2:retained_intron	10.3922	4.74926	1.52818	3.10779	0.00188495	0.00360036
ADAMTSL4:protein_coding	22.3977	-2.83575	0.916591	-3.0938	0.00197613	0.00376689
hsa-miR-30d-5p	37.0665	-2.47239	0.79917	-3.0937	0.0019768	0.00376689
PFKFB2:protein_coding	6.71191	5.3135	1.71849	3.09196	0.00198838	0.00378448
COPG1:retained_intron	31.8822	-2.42069	0.785016	-3.08362	0.00204496	0.00388759
RN7SKP232:misc_RNA	15.8921	3.37958	1.09723	3.0801	0.00206932	0.00392928
C17orf70:protein_coding	31.4609	-2.40208	0.780165	-3.07893	0.00207744	0.00394006
AC005178,1:processed_pseudogene	31.962	-2.36044	0.768475	-3.07159	0.00212924	0.00403356
FTL:protein_coding	13.6101	4.26529	1.38939	3.0699	0.00214131	0.00405166
GOLGA4:protein_coding	12.4259	3.96916	1.29494	3.06514	0.00217571	0.00411194
PRKCQ-AS1:lincRNA	6.73344	5.23421	1.70891	3.0629	0.00219202	0.00413792
CTC-244M17,1:sense_intronic	7.63136	4.99832	1.63475	3.05754	0.0022316	0.00420771
RP11-221J22,2:lincRNA	10.694	4.57806	1.49807	3.05596	0.00224339	0.00422501
CD99P1:retained_intron	11.1024	4.42275	1.44767	3.05507	0.00225005	0.0042326
CTD-2020K17,3:antisense	10.2746	4.09116	1.34058	3.05179	0.00227485	0.00427427
FEM1B:protein_coding	9.85759	4.13806	1.3562	3.05122	0.00227914	0.00427736
COL1A2:retained_intron	7.44763	4.92882	1.61703	3.04806	0.00230323	0.00431755
NCOR2:retained_intron	12.4763	3.21874	1.05651	3.04657	0.00231471	0.00433404
TRPM1:nonsense_mediated_decay	6.3701	5.24555	1.72258	3.04517	0.00232552	0.00434924
COL4A2:protein_coding	17.8545	3.17186	1.0426	3.04228	0.00234796	0.00438612
RNU5E-9P:snRNA	45.9586	-2.04268	0.671519	-3.04188	0.00235109	0.00438688
IL9RP2:unprocessed_pseudogene	21.621	-2.56353	0.84458	-3.03527	0.00240322	0.00447898
MPO:protein_coding	9.31031	4.26642	1.40597	3.03451	0.00240926	0.00448506
NCKAP1:protein_coding	37.8369	2.6373	0.86931	3.03378	0.00241511	0.00449076
hsa-miR-148b-3p	21.8945	-2.85103	0.940717	-3.0307	0.00243989	0.00453163
TM9SF3:protein_coding	10.1404	3.87793	1.28072	3.02793	0.00246238	0.00456766
ADAM11:protein_coding	14.991	3.05837	1.01016	3.02761	0.00246495	0.00456766
hsa-miR-148a-3p	38.0702	-2.4843	0.821225	-3.02511	0.00248544	0.00460034
C3orf17:retained_intron	62.3062	2.67093	0.883502	3.02312	0.00250184	0.00462529
PRAMEF7:protein_coding	7.5845	4.96749	1.64354	3.02243	0.00250751	0.00462529
XX-FW84067D5,1:unprocessed_pseudogene	7.5845	4.96749	1.64354	3.02243	0.00250751	0.00462529
RP11-86H7,7:lincRNA	15.0626	3.50368	1.16229	3.01446	0.00257433	0.00474312
AC104777,2:lincRNA	20.1054	3.10963	1.03177	3.01389	0.00257925	0.00474676
RNU4-21P:snRNA	17.9997	-2.84192	0.943913	-3.01079	0.00260572	0.00479
RP11-563K23,1:lincRNA	6.45969	5.24019	1.74087	3.0101	0.00261161	0.00479537
Y_RNA,19:misc_RNA	6.57127	5.22264	1.7368	3.00705	0.00263793	0.0048382
RP11-221J22,1:lincRNA	10.3548	4.53465	1.50819	3.00669	0.0026411	0.00483852
hsa-let-7i-5p	279.136	-1.9753	0.657503	-3.00425	0.00266235	0.00487193
PLEKHA6:processed_transcript	12.0624	4.38872	1.46118	3.00354	0.00266856	0.00487776
RNU5B-4P:snRNA	49.1223	-1.97252	0.656908	-3.00274	0.00267562	0.00488513
CD99P1:processed_transcript	11.3128	4.32927	1.44393	2.99826	0.00271522	0.00495183
BDKRB2:protein_coding	14.4363	4.47882	1.49513	2.9956	0.00273907	0.00498418
AL031653,1:miRNA	10.7759	4.61675	1.54118	2.99559	0.00273914	0.00498418
FAM168B:protein_coding	27.828	-2.31305	0.772256	-2.99518	0.00274282	0.00498526
LAMB2:protein_coding	46.4302	2.34427	0.782807	2.99469	0.0027472	0.0049876
RNU5A-3P:snRNA	49.0059	-1.96728	0.65714	-2.9937	0.00275612	0.00499819
STAT6:protein_coding	8.94242	4.25307	1.42097	2.99307	0.00276183	0.00500291
NOL8:retained_intron	13.0292	3.70226	1.23835	2.98966	0.0027929	0.00505351
ZNF646:protein_coding	7.8287	4.61739	1.54857	2.98172	0.00286635	0.00518062
WDFY4:protein_coding	9.27376	4.64252	1.55742	2.98091	0.00287392	0.00518849
ALS2CL:nonsense_mediated_decay	9.04929	4.51343	1.51432	2.9805	0.00287777	0.00518962
QRICH1:protein_coding	7.76321	4.63482	1.55553	2.97957	0.00288655	0.00519832
CHRNA2:protein_coding	9.45722	-3.76166	1.2626	-2.97931	0.00288903	0.00519832
SESN3:protein_coding	9.24929	3.81921	1.2822	2.97863	0.0028954	0.00520398
XRN1:retained_intron	13.3123	3.6926	1.23987	2.97822	0.00289925	0.0052051
MT1H:protein_coding	11.2337	3.68937	1.23971	2.97599	0.00292043	0.00523731
RP11-545I5,3:antisense	6.30591	5.19828	1.7473	2.97504	0.00292952	0.00524778
WNK1:protein_coding	11.856	4.29204	1.44303	2.97432	0.00293635	0.00525419
AL162151,4:antisense	7.26519	-4.79905	1.61477	-2.97197	0.00295897	0.00528879
COG5:protein_coding	10.6232	3.86561	1.30142	2.97031	0.00297497	0.00531151
RYR1:protein_coding	21.9627	2.50224	0.843376	2.96693	0.0030079	0.00536436
EEF2:protein_coding	10.0366	4.36635	1.4723	2.96565	0.0030204	0.00538071
tRNA	8.05858	4.72695	1.59473	2.96411	0.00303562	0.00540186
SCAND3:protein_coding	7.62052	4.70761	1.59098	2.95895	0.00308693	0.00548712
CHST3:protein_coding	16.2577	2.75205	0.932857	2.95013	0.00317642	0.00563998
DHX57:protein_coding	11.8594	4.14203	1.40455	2.94901	0.00318798	0.00565428
KCND2:protein_coding	7.88842	4.26262	1.44569	2.94851	0.00319309	0.00565714
TMED7:protein_coding	10.8394	-3.39989	1.15539	-2.94264	0.00325423	0.00575913
ZNF239:protein_coding	48.1973	-1.96595	0.668431	-2.94115	0.00326998	0.00578066
CTC-338M12,4:antisense	7.65476	4.71618	1.60448	2.93939	0.00328858	0.00580718
PAK4:protein_coding	9.72062	4.37045	1.48737	2.93837	0.00329939	0.00581991
NFX1:protein_coding	6.85707	4.8325	1.64678	2.93451	0.00334077	0.00588646
PBXIP1:protein_coding	7.1139	4.86981	1.65982	2.93395	0.00334683	0.00589071
CTB-118N6,3:antisense	29.4189	2.83965	0.968466	2.93211	0.00336664	0.00591913
DHX34:retained_intron	41.8477	2.35179	0.803676	2.9263	0.00343025	0.0060244
ATRX:protein_coding	11.6768	3.43806	1.17717	2.92061	0.00349351	0.00612884
SOD2:protein_coding	8.6912	4.06024	1.39054	2.9199	0.00350139	0.00613599
HIPK2:protein_coding	15.1066	3.17794	1.08872	2.91897	0.00351193	0.00614777
RNA5SP258:rRNA	30.2316	-2.30158	0.788818	-2.91776	0.0035256	0.00616503
FCRLA:processed_transcript	9.2853	4.34051	1.48812	2.91678	0.00353664	0.00617764
PGDP1:processed_pseudogene	10.9008	-3.46983	1.1901	-2.91558	0.00355031	0.00619481
YBX2:processed_transcript	22.3825	2.41735	0.83051	2.91069	0.00360637	0.00628264
DGKI:protein_coding	7.0388	4.60442	1.582	2.91051	0.00360843	0.00628264
IL1R1:protein_coding	13.4318	3.30695	1.1372	2.90797	0.00363785	0.00632704
AMOTL2:protein_coding	28.6546	-2.28911	0.789251	-2.90036	0.00372733	0.00647376
RAPH1:protein_coding	10.1664	4.35514	1.50171	2.90012	0.00373024	0.00647376
RP11-707A18,1:lincRNA	28.8933	2.75625	0.950963	2.89838	0.00375097	0.00649595
TMEM246:protein_coding	9.92577	4.28506	1.47844	2.89837	0.00375107	0.00649595
EIF4A2:retained_intron	13.7589	3.70934	1.28026	2.89734	0.0037634	0.00651033
TAGLN:protein_coding	13.9889	4.2233	1.45814	2.89636	0.00377524	0.00651848
TAX1BP1:protein_coding	19.8199	3.11155	1.07433	2.89628	0.00377619	0.00651848
MMP21:protein_coding	8.12176	-4.18574	1.44623	-2.89425	0.00380061	0.00655361
CDKN1A:protein_coding	13.2589	3.53609	1.22292	2.8915	0.00383406	0.00660423
FAM198A:protein_coding	7.79308	4.76713	1.64904	2.89085	0.00384199	0.00661084
CHD6:protein_coding	7.54448	4.6623	1.61419	2.88833	0.00387293	0.00665698
ITGB5:nonsense_mediated_decay	12.435	4.10336	1.4218	2.88604	0.00390128	0.00669858
UBE3AP2:processed_pseudogene	7.74774	4.2254	1.466	2.88227	0.00394826	0.00677204
hsa_piR_000805|gb|DQ571003|Homo_sapiens:1:212438966:212438997:Plus	31.5126	2.73103	0.948242	2.8801	0.00397554	0.0068116
INPP4B:protein_coding	11.8814	4.21935	1.46549	2.87913	0.00398769	0.00682517
CHD7:protein_coding	21.795	2.60488	0.907409	2.87068	0.00409586	0.00700288
SEH1L:protein_coding	7.12444	4.51463	1.57287	2.87032	0.00410055	0.00700348
WNT2B:protein_coding	8.10508	4.44516	1.55049	2.86694	0.00414468	0.00706486
ANO3:protein_coding	37.6302	-2.03867	0.711109	-2.86689	0.00414524	0.00706486
COX10-AS1:antisense	8.87602	3.99919	1.39604	2.86466	0.00417462	0.00710742
DPYSL5:protein_coding	23.1568	-2.36233	0.825539	-2.86156	0.00421561	0.00716965
RNU5E-10P:snRNA	43.7754	-1.9225	0.673248	-2.85556	0.00429615	0.00729894
NACC2:protein_coding	11.1832	3.23053	1.1317	2.85457	0.0043095	0.00731392
KLHL13:protein_coding	11.2816	3.41519	1.20154	2.84235	0.00447827	0.00759236
VTRNA1-1:misc_RNA	88.8555	2.56531	0.90319	2.84028	0.00450746	0.0076309
SLC15A5:protein_coding	10.4252	4.1396	1.45757	2.84006	0.00451046	0.0076309
TRIM22:protein_coding	13.6119	2.91746	1.02767	2.8389	0.00452694	0.00765077
LANCL3:protein_coding	7.72197	4.15236	1.46432	2.83568	0.00457275	0.00772011
RP11-138I1,2:antisense	18.436	-2.51712	0.889065	-2.8312	0.00463734	0.00781571
hsa-miR-151a-3p	17.0931	-3.12667	1.10441	-2.83108	0.00463906	0.00781571
GRAMD2:protein_coding	5.66303	5.07351	1.79416	2.8278	0.00468696	0.00788818
FTH1:protein_coding	11.5894	3.66377	1.29933	2.81973	0.00480635	0.00807347
RNA5SP65:rRNA	30.92	-2.15398	0.763907	-2.81969	0.00480707	0.00807347
C16orf46:processed_transcript	35.5283	-2.01716	0.71558	-2.81891	0.00481872	0.00808462
PTOV1:protein_coding	9.47019	-3.66224	1.29974	-2.81766	0.00483748	0.00810767
PLEC:protein_coding	11.9971	3.29663	1.1719	2.81307	0.00490712	0.00821586
SFXN2:protein_coding	11.586	3.17348	1.13059	2.80694	0.00500148	0.00836517
CNDP2:retained_intron	12.424	3.66791	1.30701	2.80634	0.00501084	0.00837215
MYH6:protein_coding	11.0729	3.54419	1.26394	2.80407	0.00504615	0.00842075
KRT73:protein_coding	8.44544	-3.82807	1.36531	-2.8038	0.00505036	0.00842075
RP11-526D8,7:processed_transcript	14.7244	2.94801	1.05204	2.80217	0.00507594	0.00845466
HNRNPH1:nonsense_mediated_decay	18.6754	-2.43234	0.868218	-2.80153	0.00508605	0.00846277
AP2S1:protein_coding	10.8884	3.15076	1.12623	2.79761	0.00514829	0.00855037
IGFL3:protein_coding	13.7631	2.81986	1.00798	2.79754	0.00514929	0.00855037
ZFHX3:protein_coding	26.1103	2.26513	0.811074	2.79276	0.00522609	0.00866897
PLGLB1:protein_coding	5.42348	5.02578	1.80171	2.78945	0.00527978	0.00874904
NEAT1:lincRNA	21.6942	2.98151	1.07162	2.78224	0.0053985	0.0089366
SRRM2:protein_coding	5.2342	4.98795	1.80156	2.76868	0.00562843	0.00930767
EIF4ENIF1:protein_coding	11.2953	3.29885	1.19383	2.76326	0.00572274	0.00945394
RNVU1-13:snRNA	9.7943	3.20569	1.16291	2.75662	0.00584029	0.00963828
ZFP28:protein_coding	8.01404	4.39184	1.59468	2.75406	0.00588613	0.00970399
TPCN2:processed_transcript	7.40638	4.05848	1.47886	2.74432	0.00606362	0.00998641
Phe	1449.06	-1.48775	0.54246	-2.7426	0.00609546	0.0100286
RNF157:protein_coding	18.9068	2.79014	1.01758	2.74193	0.00610801	0.010039
RFC5:protein_coding	25.9268	-2.51389	0.91866	-2.73648	0.00621005	0.0101964
SIRT1:protein_coding	11.9128	2.9375	1.07446	2.73393	0.0062584	0.0102653
ARSD:protein_coding	12.2069	3.32978	1.22031	2.72865	0.00635949	0.0104176
RP11-645C24,4:unprocessed_pseudogene	7.41521	4.38843	1.60842	2.7284	0.00636418	0.0104176
GJA8:protein_coding	36.0634	-1.91808	0.705261	-2.71967	0.00653468	0.0106859
NOX1:protein_coding	9.93249	4.20022	1.54561	2.71751	0.00657745	0.0107449
ALPK3:protein_coding	29.8883	2.06975	0.762828	2.71325	0.0066626	0.010873
RABGAP1:protein_coding	25.1162	-2.12614	0.784751	-2.70932	0.00674223	0.0109919
ANHX:protein_coding	13.6787	-2.77144	1.02575	-2.70188	0.00689488	0.0112294
LINC00085:lincRNA	9.60767	3.64241	1.34862	2.70084	0.00691644	0.0112532
TSPAN12:nonsense_mediated_decay	7.65283	4.32696	1.60385	2.69786	0.00697862	0.0113429
NT5C3B:retained_intron	9.56797	3.8822	1.43947	2.69697	0.00699735	0.0113619
hsa-let-7c-5p	52.3554	-2.17024	0.805212	-2.69524	0.00703387	0.0114039
CHD1L:protein_coding	11.2319	3.82066	1.41764	2.69507	0.00703734	0.0114039
RP11-513M1,1:antisense	12.0192	3.7705	1.40051	2.69224	0.00709732	0.0114895
PLXNA2:protein_coding	9.41145	4.10717	1.52653	2.69052	0.00713403	0.0115374
BCL9L:protein_coding	8.83339	3.66207	1.36316	2.68646	0.0072213	0.0116668
USP46:protein_coding	115.536	2.10363	0.783263	2.68573	0.00723724	0.0116809
RNU6-1163P:snRNA	19.6303	2.32076	0.865984	2.67991	0.0073643	0.0118741
CHD1L:processed_transcript	11.0899	3.8153	1.42554	2.67639	0.00744209	0.0119865
SUPT16H:protein_coding	19.116	2.44387	0.913227	2.67608	0.00744888	0.0119865
SNCA:protein_coding	10.5337	4.40541	1.64923	2.67118	0.00755842	0.0121507
Thr	537.35	-1.38698	0.519322	-2.67075	0.00756828	0.0121544
RP11-473I1,9:sense_intronic	22.2854	-2.19618	0.822704	-2.66946	0.0075973	0.0121889
AGGF1P3:processed_pseudogene	10.0821	3.35912	1.25914	2.66778	0.00763538	0.0122378
RPH3A:processed_transcript	6.95599	4.33308	1.62578	2.66523	0.00769358	0.0123189
DMD:protein_coding	10.1568	4.15429	1.56012	2.6628	0.00774924	0.0123957
MAFF:protein_coding	8.30532	3.7846	1.42209	2.6613	0.00778387	0.0124388
CYP7A1:protein_coding	6.80581	-4.00399	1.50627	-2.65821	0.00785567	0.0125411
MTRNR2L9:protein_coding	19.3331	2.2765	0.856681	2.65735	0.00787565	0.0125585
RNVU1-17:snRNA	16.4661	2.55063	0.959938	2.65708	0.00788215	0.0125585
RP11-818C3,1:lincRNA	63.8986	-1.77537	0.668303	-2.65654	0.00789471	0.0125661
RP11-244K5,8:antisense	9.63009	3.58	1.34808	2.65563	0.00791611	0.0125878
RNU5D-1:snRNA	14.2312	-2.53279	0.954968	-2.65223	0.00799632	0.0127028
MYL12B:protein_coding	71.6932	-1.64856	0.622357	-2.6489	0.00807533	0.0128157
FAM227A:protein_coding	11.3524	2.92167	1.10398	2.6465	0.00813297	0.0128945
UBAP2:protein_coding	8.07939	3.73995	1.41419	2.64459	0.00817898	0.0129547
NR1H4:protein_coding	9.16748	3.15768	1.19436	2.64383	0.00819747	0.0129713
Y_RNA,170:misc_RNA	8.97273	3.44184	1.30244	2.6426	0.00822712	0.0130055
AKAP17A:protein_coding	11.5731	2.81616	1.06753	2.63802	0.00833922	0.0131698
UCMA:protein_coding	19.2613	2.70025	1.0239	2.63722	0.00835876	0.0131877
BRMS1L:protein_coding	6.45735	4.33913	1.64557	2.63686	0.00836779	0.0131891
CTD-3138B18,6:sense_intronic	15.2453	2.60515	0.989923	2.63167	0.0084967	0.0133792
ANXA2:protein_coding	13.3391	3.46732	1.31999	2.62677	0.00861998	0.0135601
ARHGEF2:protein_coding	9.3041	4.01646	1.53107	2.62329	0.00870839	0.0136835
CTD-2194D22,2:lincRNA	30.2903	-1.95936	0.747067	-2.62274	0.00872271	0.0136835
ITGAM:protein_coding	10.9781	3.17374	1.21011	2.62269	0.0087239	0.0136835
BAIAP2:processed_transcript	8.90088	-3.32029	1.26688	-2.62084	0.00877131	0.0137446
KIF1A:protein_coding	13.3789	-2.70069	1.03123	-2.6189	0.00882132	0.0138095
ZNF195:protein_coding	18.6618	-2.29019	0.875686	-2.61531	0.00891471	0.0139422
CTD-2541M15,1:antisense	13.0129	-2.65927	1.01804	-2.61216	0.00899732	0.0140578
DST:protein_coding	14.2207	2.88014	1.10334	2.61037	0.00904434	0.0140991
FBXL2:processed_transcript	22.2786	-2.38747	0.914685	-2.61016	0.00905001	0.0140991
PRPF39:retained_intron	6.08822	4.25702	1.63102	2.61004	0.00905319	0.0140991
CARF:protein_coding	9.73001	3.30498	1.26636	2.60983	0.00905871	0.0140991
ENAH:protein_coding	9.71857	4.09566	1.57042	2.608	0.00910718	0.0141609
SLC38A6:protein_coding	10.8012	2.8355	1.08895	2.60389	0.00921718	0.0143181
hsa-miR-125a-5p	51.0911	-1.71747	0.660913	-2.59864	0.00935941	0.0145251
KLF11:protein_coding	12.1892	-3.27379	1.26071	-2.59678	0.00941023	0.0145899
ABHD14B:protein_coding	18.2809	2.78076	1.0725	2.59278	0.00952029	0.0147324
DNAJB12:protein_coding	24.7024	2.31332	0.892276	2.5926	0.00952529	0.0147324
RP11-170M17,1:lincRNA	23.7782	2.10861	0.813367	2.59245	0.00952951	0.0147324
INO80:protein_coding	9.60122	3.30477	1.27959	2.58267	0.00980378	0.0151419
RN7SL444P:misc_RNA	78.1383	-1.60423	0.621304	-2.58204	0.00982183	0.0151553
SFXN2:nonsense_mediated_decay	9.67256	3.3474	1.29661	2.58166	0.00983258	0.0151574
RP11-554D15,1:lincRNA	65.3794	-1.6263	0.630551	-2.57917	0.00990381	0.0152526
TRIM28:retained_intron	14.2178	-2.66114	1.03556	-2.56977	0.0101767	0.0156579
RP11-375N15,2:antisense	7.50556	3.43077	1.3355	2.5689	0.0102022	0.0156822
RABGAP1:nonsense_mediated_decay	11.6904	-2.68604	1.04706	-2.5653	0.0103086	0.0158307
ZNF678:protein_coding	13.1495	3.16167	1.23391	2.56232	0.0103977	0.0159524
LILRB3:nonsense_mediated_decay	8.14844	3.55524	1.38783	2.56172	0.0104155	0.0159646
ABCB4:protein_coding	6.66377	3.64471	1.4239	2.55966	0.0104775	0.0160443
MTRNR2L3:protein_coding	20.8135	2.1404	0.836465	2.55886	0.0105015	0.0160658
ZNRD1-AS1:antisense	14.3012	2.72458	1.06516	2.5579	0.0105308	0.0160953
RPSAP57:processed_pseudogene	30.7075	2.04991	0.804349	2.54854	0.0108176	0.016518
PDE5A:protein_coding	29.8336	1.91122	0.75021	2.54758	0.0108472	0.0165477
ACOT8:retained_intron	10.0064	2.91056	1.14332	2.5457	0.0109058	0.0166213
PRKRIRP4:processed_pseudogene	32.7616	2.03421	0.799593	2.54406	0.0109571	0.0166686
MZF1:retained_intron	10.263	3.08089	1.21102	2.54405	0.0109575	0.0166686
ARPC5:retained_intron	7.048	3.7442	1.47513	2.53821	0.011142	0.0169204
Y_RNA,211:misc_RNA	8.50213	3.35455	1.32165	2.53815	0.011144	0.0169204
LAMB2:retained_intron	22.9076	2.2785	0.89866	2.53544	0.0112306	0.0170359
OTUB2:protein_coding	6.13739	3.91134	1.54383	2.53353	0.0112921	0.0171131
hsa-miR-27a-3p	93.1945	-1.73902	0.686554	-2.53297	0.0113099	0.0171241
LINC00710:retained_intron	30.3525	-1.96513	0.776154	-2.53189	0.0113451	0.0171612
GPR98:protein_coding	9.16881	3.29396	1.30326	2.52748	0.0114883	0.0173615
PIK3C2A:protein_coding	6.35576	4.20504	1.66561	2.52463	0.011582	0.0174868
TRIO:protein_coding	13.647	2.49769	0.990373	2.52197	0.0116699	0.017603
ACOT8:nonsense_mediated_decay	9.84209	2.88833	1.14679	2.51862	0.0117816	0.0177549
LAMB2:processed_transcript	22.7327	2.26359	0.899314	2.51702	0.0118352	0.0178191
MED18:protein_coding	10.668	-2.75597	1.0969	-2.5125	0.0119878	0.0180321
PLEKHG4:protein_coding	15.2	-2.43955	0.971491	-2.51114	0.0120342	0.0180849
Y_RNA,148:misc_RNA	7.65997	3.44441	1.3738	2.50722	0.0121684	0.0182697
QSOX1:protein_coding	13.1656	-2.56399	1.02444	-2.50282	0.0123209	0.0184813
LSM11:protein_coding	14.2314	2.86802	1.14683	2.50082	0.0123907	0.0185688
STX18:protein_coding	8.93222	3.48904	1.3975	2.49663	0.012538	0.0187722
SNX12:protein_coding	13.021	2.79117	1.11855	2.49536	0.012583	0.018822
POMGNT1:processed_transcript	10.9664	-2.69879	1.08204	-2.49416	0.0126256	0.0188682
POLR2H:protein_coding	9.30068	-2.86639	1.15066	-2.49109	0.0127353	0.0190146
HUNK:protein_coding	18.8301	2.56458	1.0305	2.48868	0.0128218	0.0191261
IGBP1:protein_coding	8.33047	3.44679	1.38566	2.48747	0.0128654	0.0191734
DNAH17:protein_coding	64.379	-1.66978	0.671849	-2.48535	0.0129426	0.0192706
RNU1-34P:snRNA	7.63925	3.55846	1.43326	2.48277	0.0130364	0.0193924
TTN-AS1:antisense	6.23619	4.30347	1.73592	2.47906	0.0131727	0.0195772
RNU2-59P:snRNA	90.2387	1.91908	0.774409	2.47812	0.0132076	0.0196109
YWHAZ:protein_coding	8.72522	3.36528	1.3601	2.47428	0.0133504	0.0197896
MTRNR2L7:protein_coding	46.8242	1.77002	0.715382	2.47423	0.0133524	0.0197896
PTPRJ:protein_coding	8.00066	4.12266	1.66787	2.47181	0.0134431	0.0199057
CEBPA-AS1:pseudogene	12.9069	-2.57774	1.04362	-2.46999	0.0135115	0.0199887
RP11-15K2,2:antisense	22.3865	-2.23703	0.906197	-2.4686	0.0135644	0.0200485
CPNE6:protein_coding	29.5093	-1.8708	0.758178	-2.4675	0.0136061	0.0200917
AC006129,4:lincRNA	26.744	1.98115	0.804378	2.46296	0.0137794	0.020329
SNX12:processed_transcript	12.8567	2.76282	1.12232	2.4617	0.0138282	0.0203823
BTRC:protein_coding	6.40755	3.69493	1.50328	2.45792	0.0139744	0.0205791
RNA5SP36:rRNA	21.8507	-2.08759	0.850236	-2.45531	0.0140765	0.0207105
RP11-383C5,3:lincRNA	6.01792	-3.82423	1.56006	-2.45134	0.0142326	0.0209211
C2orf81:protein_coding	20.9611	2.19038	0.895834	2.44507	0.0144824	0.021269
PMS1:nonsense_mediated_decay	9.81528	-2.7379	1.12054	-2.44338	0.0145502	0.0213492
XRCC6P5:processed_pseudogene	13.91	-2.78416	1.14079	-2.44055	0.0146648	0.0214977
ATP9A:protein_coding	21.0563	2.0878	0.856483	2.43765	0.0147833	0.0216517
ANKRD12:protein_coding	9.84371	3.32208	1.36697	2.43025	0.0150886	0.0220789
Y_RNA,532:misc_RNA	8.97151	3.14263	1.29613	2.42462	0.0153242	0.0224034
GNAS:processed_transcript	10.2953	3.30086	1.36332	2.4212	0.0154694	0.0225951
PHF3:protein_coding	9.21762	3.15781	1.30495	2.41987	0.0155262	0.0226576
HBP1:retained_intron	11.5463	-2.66289	1.10325	-2.41368	0.0157923	0.023025
MAP3K5:protein_coding	9.6931	3.06448	1.27063	2.41177	0.0158753	0.0231252
PFKL:retained_intron	11.0356	2.62999	1.09156	2.40938	0.0159796	0.0232561
RNY4P2:misc_RNA	102.204	1.81227	0.753084	2.40646	0.0161079	0.0234217
SLC29A1:protein_coding	10.0386	-3.06974	1.27735	-2.40322	0.0162514	0.0236091
S100PBP:protein_coding	11.2443	2.70774	1.13021	2.3958	0.0165844	0.0240712
RN7SL598P:misc_RNA	7.6446	4.12699	1.7291	2.38678	0.0169968	0.0246476
RNA5SP67:rRNA	37.7326	-1.68537	0.709145	-2.37662	0.0174718	0.0253138
HEPHL1:protein_coding	9.51903	4.10239	1.72871	2.3731	0.0176397	0.025534
EIF2B4:protein_coding	9.4857	3.04323	1.28283	2.37228	0.0176789	0.0255678
RNY4P10:misc_RNA	1522.12	-1.31681	0.555933	-2.36864	0.0178534	0.0257971
RNA5SP485:rRNA	6.96176	4.09823	1.73357	2.36404	0.0180767	0.0260964
PTPDC1:protein_coding	13.2672	-2.31607	0.980039	-2.36324	0.0181158	0.0261294
ZNF503-AS2:antisense	13.0756	2.45507	1.03929	2.36226	0.0181637	0.0261752
WNT2:nonsense_mediated_decay	9.44318	-2.6801	1.13551	-2.36026	0.0182621	0.0262935
HSPA8P4:processed_pseudogene	8.44425	3.86452	1.63985	2.35663	0.0184416	0.0265283
ATP6V1A:protein_coding	45.4467	2.02872	0.862387	2.35244	0.0186506	0.0268041
RBBP4:protein_coding	7.43375	3.74758	1.59327	2.35212	0.0186666	0.0268041
CEBPA-AS1:antisense	13.0489	-2.34874	1.00276	-2.34227	0.0191667	0.0274978
PRPF40B:retained_intron	6.94505	3.9221	1.67492	2.34167	0.0191979	0.0275182
RIMKLA:protein_coding	16.9878	2.84797	1.21838	2.33751	0.0194127	0.0278013
PMS1:processed_transcript	9.97962	-2.58715	1.1082	-2.33456	0.0195664	0.0279965
LPAR1:protein_coding	26.0198	2.40606	1.03114	2.33339	0.0196275	0.0280587
DYRK1A:protein_coding	11.2077	2.44139	1.04643	2.33307	0.0196445	0.0280587
PCBP2:protein_coding	7.4097	3.37209	1.44629	2.33154	0.0197247	0.0281482
RP11-285A1,1:lincRNA	8.16315	-3.15329	1.35354	-2.32966	0.0198239	0.0282649
ROBO1:protein_coding	7.51848	3.86132	1.65848	2.32822	0.0199003	0.0283487
SRP68:retained_intron	33.5877	1.7325	0.744282	2.32774	0.0199257	0.0283599
PNMA3:protein_coding	9.32432	3.4931	1.50159	2.32626	0.0200047	0.0284472
FZD5:protein_coding	40.3137	-1.65003	0.709998	-2.32398	0.0201263	0.028595
DHRS7B:retained_intron	8.57997	3.20026	1.37767	2.32295	0.0201818	0.0286486
ANKFY1:retained_intron	73.5555	-1.54694	0.666117	-2.32233	0.0202153	0.0286709
RP11-1112C15,1:lincRNA	7.55843	-3.16419	1.36911	-2.31113	0.0208258	0.0295108
RPS5:protein_coding	13.2895	2.83371	1.22785	2.30787	0.0210066	0.0297409
OSBP2:protein_coding	8.51521	2.9492	1.27861	2.30657	0.021079	0.0298081
HECTD4:protein_coding	7.24587	3.31502	1.43734	2.30635	0.021091	0.0298081
SYNJ2:protein_coding	13.0116	2.73184	1.185	2.30535	0.0211472	0.0298614
Y_RNA,320:misc_RNA	1408.32	-1.28123	0.555933	-2.30465	0.0211862	0.0298903
GLTSCR1L:protein_coding	26.1037	-1.81751	0.790894	-2.29805	0.0215591	0.0303899
ACOT9:retained_intron	10.7845	-2.48318	1.08165	-2.29573	0.0216914	0.0305452
MED13:protein_coding	5.67416	3.97172	1.73026	2.29545	0.0217071	0.0305452
SREK1:retained_intron	6.5237	3.89329	1.70057	2.2894	0.0220561	0.0310092
C20orf201:protein_coding	9.74668	3.09708	1.35348	2.28823	0.0221241	0.0310777
DNAJC30:protein_coding	66.8354	-1.80703	0.792308	-2.28071	0.0225654	0.03167
C10orf54:protein_coding	22.4289	-2.02088	0.887775	-2.27635	0.0228252	0.0320068
RNY4P7:misc_RNA	1375.08	-1.26577	0.557291	-2.27129	0.0231295	0.0324054
CLASP2:protein_coding	9.20101	3.08594	1.35959	2.26975	0.0232225	0.0325075
MAPK1:protein_coding	12.9016	2.29123	1.01039	2.26767	0.0233494	0.0326568
PRG2:protein_coding	15.2246	-2.09564	0.925897	-2.26336	0.0236132	0.0329972
AC096670,3:antisense	7.6693	3.06697	1.35756	2.25918	0.023872	0.03333
MGRN1:protein_coding	85.8465	-1.47168	0.65192	-2.25746	0.0239795	0.0334511
CPNE6:retained_intron	22.7614	-1.87012	0.830309	-2.25232	0.0243018	0.0338714
RP11-696N14,1:antisense	26.5672	2.12372	0.94548	2.24618	0.0246923	0.034386
FAT2:protein_coding	16.508	2.03663	0.907966	2.24307	0.0248923	0.0346057
COL4A5:protein_coding	13.056	2.6443	1.17888	2.24306	0.0248929	0.0346057
CYP4F22:protein_coding	32.4027	2.05834	0.918727	2.24043	0.0250633	0.0348126
BRCA1:protein_coding	198.991	1.50331	0.671401	2.23907	0.0251512	0.0349046
AAK1:protein_coding	11.8922	2.432	1.08749	2.23634	0.0253298	0.0351222
NPFFR1:protein_coding	369.224	1.17622	0.526321	2.23479	0.025431	0.0352323
RNA5SP445:rRNA	48.2761	-1.65966	0.742944	-2.2339	0.0254894	0.035283
KIAA1549:protein_coding	9.17502	2.78585	1.25052	2.22775	0.0258972	0.0358167
RNU2-6P:snRNA	270.25	-1.21145	0.54459	-2.22451	0.0261143	0.036086
KCNJ13:protein_coding	24.0334	1.8943	0.851991	2.22338	0.02619	0.0361597
RNY4:misc_RNA	1571.81	-1.24342	0.559862	-2.22094	0.026355	0.0363564
SMIM9:processed_transcript	13.8862	-2.17634	0.980368	-2.21992	0.0264242	0.0363873
SMIM9:protein_coding	13.8862	-2.17634	0.980368	-2.21992	0.0264242	0.0363873
hsa-let-7f-5p	112.813	-1.61649	0.728274	-2.21961	0.026445	0.0363873
PUM2:protein_coding	19.6836	-1.85081	0.838259	-2.20792	0.0272496	0.0374624
PFKL:processed_transcript	17.0481	-2.09787	0.951388	-2.20506	0.02745	0.0377058
hsa-miR-199a-3p|hsa-miR-199b-3p	13.3617	-2.20282	0.999996	-2.20283	0.0276068	0.037889
hsa_piR_005019|gb|DQ576918|Homo_sapiens:2:27127216:27127243:Plus	8.95738	2.90541	1.31915	2.20249	0.0276309	0.0378898
COL23A1:protein_coding	66.2279	-1.38518	0.630288	-2.19769	0.0279709	0.0383234
INHBA:protein_coding	45.763	2.01184	0.91612	2.19605	0.0280887	0.0384522
MID1:protein_coding	14.8407	2.02669	0.923139	2.19543	0.0281329	0.03848
TNFRSF1A:processed_transcript	9.8081	-2.43222	1.10842	-2.19431	0.0282134	0.0385575
ALG9:nonsense_mediated_decay	7.06833	3.03155	1.38248	2.19283	0.0283193	0.0386695
FDXACB1:nonsense_mediated_decay	7.03538	3.03593	1.38577	2.19079	0.0284672	0.0388385
RNA5SP242:rRNA	11.1156	-2.39987	1.09561	-2.19044	0.0284925	0.0388403
RNF157:retained_intron	8.78676	2.75197	1.2606	2.18305	0.0290319	0.0395422
ZNF774:protein_coding	13.8784	2.55672	1.17287	2.17988	0.0292663	0.0398278
hsa-miR-423-3p	38.5132	-1.63878	0.756664	-2.1658	0.0303269	0.0412363
ZNF483:protein_coding	23.4177	1.97835	0.914953	2.16224	0.0305998	0.0415725
DLG2:processed_transcript	13.6416	-2.40411	1.11217	-2.16163	0.0306464	0.0416008
hsa-miR-30c-5p	23.4013	-1.98333	0.917871	-2.16079	0.0307114	0.0416523
hsa-miR-142-3p	37.6948	-1.83567	0.849661	-2.16047	0.030736	0.0416523
GRIN2C:processed_transcript	77.5893	1.53461	0.711794	2.15598	0.0310851	0.0420901
APOL6:protein_coding	16.4064	2.30864	1.07104	2.15552	0.0311211	0.0421034
RNU2-41P:snRNA	53.62	-1.43425	0.666325	-2.15248	0.0313595	0.0423905
Y_RNA,166:misc_RNA	8.19453	2.89211	1.34419	2.15157	0.0314314	0.0424521
SLC2A9:protein_coding	11.351	3.19825	1.49002	2.14645	0.0318372	0.0429642
KCNQ1OT1:antisense	99.6446	1.37697	0.642152	2.14431	0.0320084	0.0431592
CES1P1:processed_transcript	15.6763	-2.01387	0.939856	-2.14274	0.032134	0.0432925
SZT2:protein_coding	12.8217	2.14107	0.999571	2.14199	0.0321944	0.0433376
Tyr	250.15	1.18703	0.554932	2.13905	0.0324316	0.0436204
SLC7A11-AS1:antisense	9.52137	2.68416	1.25741	2.13468	0.0327871	0.0440619
RN7SL217P:misc_RNA	6.05139	3.70727	1.74346	2.12638	0.0334715	0.0449442
DIP2A:protein_coding	10.8709	2.22595	1.04741	2.12519	0.033571	0.0450404
RNU6-953P:snRNA	9.65586	2.3198	1.09494	2.11865	0.0341199	0.0457389
NAV1:protein_coding	11.676	2.66813	1.26004	2.1175	0.0342178	0.0458319
ARHGEF33:protein_coding	13.1558	-2.11491	0.999979	-2.11496	0.0344335	0.0460827
USP6NL:protein_coding	10.1824	2.77843	1.31514	2.11265	0.0346307	0.0463082
CHD4:protein_coding	11.7651	2.20765	1.04524	2.11211	0.0346773	0.0463321
ACOT8:protein_coding	6.83008	2.72242	1.29084	2.10902	0.0349425	0.0466478
DEF8:retained_intron	28.7666	-1.67098	0.793212	-2.1066	0.0351523	0.0468891
DNAH11:protein_coding	17.6722	1.81715	0.86311	2.10536	0.0352603	0.0469943
RNA5SP402:rRNA	63.6174	-1.57902	0.751319	-2.10166	0.0355831	0.0473854
RNU5F-1:snRNA	11.7347	-2.19806	1.0505	-2.09239	0.0364037	0.0484382
hsa-miR-92a-3p	105.279	-1.41687	0.67817	-2.08925	0.0366852	0.0487725
MTRNR2L10:protein_coding	16.8968	1.83181	0.877393	2.08779	0.0368169	0.0489074
TPR:protein_coding	19.8541	1.80088	0.863686	2.08511	0.0370594	0.0491891
ACSBG1:protein_coding	23.4334	1.73247	0.831108	2.08453	0.0371117	0.049218
C9orf89:processed_transcript	11.279	-2.13674	1.02599	-2.08262	0.0372862	0.0494088
HELZ2:protein_coding	10.7014	2.56707	1.23436	2.07968	0.037555	0.0497242
DENND2D:processed_transcript	20.5863	1.85223	0.891408	2.07788	0.0377209	0.0499029
NECAP1:retained_intron	8.73965	2.76327	1.3334	2.07236	0.0382322	0.050538
PARM1:protein_coding	11.8372	2.56546	1.23956	2.06966	0.0384846	0.0508299
GAS6:retained_intron	7.59231	2.86231	1.38707	2.06356	0.0390597	0.0515473
SPN:retained_intron	9.53146	-2.30595	1.12015	-2.05861	0.0395319	0.0521278
PRF1:protein_coding	10.9941	-2.11623	1.03209	-2.05044	0.0403218	0.053126
CYP27C1:protein_coding	12.9674	-2.20936	1.07854	-2.04847	0.0405137	0.0533354
TTC39A:processed_transcript	9.62157	2.30082	1.13164	2.03317	0.0420358	0.055294
PPP1R16B:protein_coding	9.02974	2.39201	1.17692	2.03243	0.0421106	0.0553178
RER1:protein_coding	7.68595	2.48267	1.2216	2.03231	0.0421224	0.0553178
AF196970,3:antisense	9.93151	2.18581	1.08445	2.0156	0.0438419	0.0575292
RBM22:protein_coding	7.66414	2.67843	1.33095	2.01241	0.0441766	0.0579212
iMet	956.119	-1.03565	0.514727	-2.01204	0.0442154	0.057925
CREG2:protein_coding	12.2468	3.07771	1.53074	2.0106	0.0443674	0.058077
PRKRIRP8:processed_pseudogene	11.2981	2.42274	1.20802	2.00555	0.0449047	0.0587327
RP11-142A12,1:lincRNA	6.44361	3.36603	1.68075	2.00269	0.0452106	0.0590849
RNA5S9:rRNA	7.90092	-2.39719	1.19783	-2.00129	0.0453614	0.0592341
RP1-272J12,1:antisense	9.53117	2.52599	1.2637	1.99889	0.0456202	0.0595238
RNU4-2:snRNA	22.3775	1.65612	0.829171	1.99732	0.0457906	0.0596979
IZUMO4:retained_intron	25.5139	2.17315	1.08846	1.99653	0.0458764	0.0597616
RN7SL749P:misc_RNA	15.777	-1.8633	0.934069	-1.99482	0.0460622	0.0599551
MLTK:protein_coding	6.48334	2.72914	1.36981	1.99236	0.0463319	0.0602576
RAVER2:protein_coding	9.18405	-2.26748	1.14139	-1.98659	0.0469676	0.0610352
MYO10:protein_coding	18.6739	1.69022	0.853439	1.98048	0.0476492	0.0618711
IKZF5:protein_coding	21.9737	1.61433	0.819965	1.96878	0.048978	0.0635454
RNU2-3P:snRNA	22.2431	1.64464	0.842575	1.95193	0.0509469	0.0660468
hsa-let-7g-5p	109.957	-1.25233	0.642378	-1.94952	0.0512332	0.0663646
AOX1:protein_coding	17.1702	-1.80384	0.926211	-1.94755	0.0514693	0.0666171
FAM102B:protein_coding	12.925	-1.94959	1.00308	-1.94359	0.0519444	0.0671628
REP15:protein_coding	13.8208	1.83445	0.943966	1.94335	0.0519742	0.0671628
DMBT1:protein_coding	18.165	-1.68094	0.866174	-1.94065	0.0523003	0.0675301
TTC6:nonsense_mediated_decay	18.1296	-1.66006	0.856299	-1.93864	0.0525454	0.0677923
RN7SL53P:misc_RNA	17.2524	-1.72666	0.892092	-1.93551	0.0529276	0.0682309
hsa-miR-221-3p	24.1532	-1.6738	0.865274	-1.93442	0.0530613	0.0683488
STS:protein_coding	9.66261	-2.1289	1.10348	-1.92926	0.0536989	0.0691148
HOXD8:protein_coding	24.5227	-1.53585	0.797614	-1.92556	0.0541597	0.0696525
KIAA1328:protein_coding	7.03972	2.81247	1.46417	1.92086	0.0547497	0.0703551
HMGN2P28:processed_pseudogene	8.47663	2.54625	1.33094	1.91312	0.0557322	0.0715607
hsa-let-7d-5p	19.0658	-1.93989	1.01599	-1.90936	0.0562153	0.072077
DROSHA:protein_coding	15.8655	1.73532	0.908879	1.9093	0.0562236	0.072077
ATF5:protein_coding	74.0057	-1.1952	0.626426	-1.90796	0.056396	0.0722406
DOCK1:processed_transcript	51.6942	-1.23772	0.648998	-1.90713	0.0565042	0.0723218
RNA5SP303:rRNA	15.3051	-1.72552	0.906604	-1.90328	0.0570045	0.0729043
hsa-miR-99a-5p	36.6219	-1.50231	0.789488	-1.9029	0.0570538	0.0729096
RNU5E-4P:snRNA	11.693	-1.9113	1.00567	-1.90052	0.0573654	0.0732498
GSG2:protein_coding	171.153	-1.23849	0.657509	-1.8836	0.0596184	0.0760665
RP3-486D24,1:processed_pseudogene	11.1687	2.01506	1.07222	1.87933	0.060199	0.0767466
LRCH3:protein_coding	10.5172	2.00855	1.07013	1.87693	0.0605274	0.0771044
ZNF107:protein_coding	12.2241	2.1457	1.14474	1.87441	0.0608744	0.0774852
CACNA1B:protein_coding	5.46822	3.24175	1.73729	1.86599	0.0620431	0.0789106
TFE3:processed_transcript	14.7004	1.97096	1.06095	1.85774	0.0632063	0.0803268
PCNX:protein_coding	9.75096	2.49351	1.34599	1.85254	0.0639483	0.0812057
AC093391,2:antisense	113.126	1.14844	0.62072	1.85018	0.0642877	0.0815198
ADAMTS4:protein_coding	42.8604	-1.27938	0.691511	-1.85012	0.0642966	0.0815198
Y_RNA,125:misc_RNA	12.4625	2.20658	1.19381	1.84835	0.0645521	0.0817795
CEP78:protein_coding	47.1836	-1.33668	0.724232	-1.84565	0.0649427	0.0822098
RASSF8-AS1:antisense	28.713	-1.4216	0.77504	-1.83423	0.0666199	0.0842101
RNU2-19P:snRNA	37.7719	-1.29458	0.70581	-1.83418	0.0666272	0.0842101
Gly	12651	0.931185	0.509193	1.82875	0.0674377	0.0851678
RNA5SP301:rRNA	48.2279	-1.31377	0.721675	-1.82045	0.0686911	0.0866829
PRR26:protein_coding	22.2666	-1.57597	0.866566	-1.81864	0.0689662	0.0869574
SNX13:protein_coding	10.483	2.11757	1.16458	1.81831	0.0690163	0.0869574
RNY4P23:misc_RNA	6.76283	2.69046	1.49013	1.80553	0.0709925	0.0893774
DCXR:retained_intron	10.0323	-1.91861	1.06369	-1.80373	0.071274	0.0896205
hsa_piR_016658|gb|DQ592931|Homo_sapiens:6:80508363:80508389:Plus	466.607	-0.988937	0.548318	-1.80358	0.0712966	0.0896205
BRCA1:retained_intron	28.3038	1.50628	0.838572	1.79624	0.0724559	0.0910069
CEP120:protein_coding	33.3291	-1.28395	0.717719	-1.78893	0.0736258	0.0924044
MANSC1:protein_coding	18.0237	1.6642	0.931547	1.78649	0.07402	0.0928269
NPEPPS:retained_intron	23.0179	-1.44284	0.808313	-1.78501	0.0742604	0.0930561
BRCA1:nonsense_mediated_decay	28.1619	1.49426	0.841701	1.77528	0.0758517	0.0949765
RNU2-69P:snRNA	35.8426	-1.26066	0.716263	-1.76005	0.0783991	0.0980901
FAM65B:protein_coding	6.97786	2.51946	1.43192	1.7595	0.0784929	0.0981313
LA16c-360H6,3:antisense	14.942	1.60384	0.911848	1.7589	0.0785953	0.0981833
KLK8:protein_coding	54.7893	1.11535	0.635245	1.75577	0.079127	0.0986968
Ile	556.749	-0.904873	0.515373	-1.75576	0.0791286	0.0986968
PTCH2:protein_coding	16.7312	-1.53929	0.877129	-1.75492	0.0792729	0.0988003
ZNF462:protein_coding	30.5323	-1.27502	0.726851	-1.75417	0.0794017	0.0988845
Y_RNA,122:misc_RNA	12.2968	-1.79328	1.02412	-1.75105	0.0799371	0.0994746
IMPA2:nonsense_mediated_decay	8.53581	-1.98588	1.13794	-1.74515	0.0809581	0.100668
RP11-1036E20,9:lincRNA	28.3277	-1.39989	0.808962	-1.73048	0.0835446	0.103804
DDHD2:retained_intron	8.3607	2.38966	1.38252	1.72847	0.0839034	0.104169
CFH:retained_intron	24.8066	1.91777	1.11011	1.72754	0.0840709	0.104297
SGK2:protein_coding	22.8159	-1.49237	0.865313	-1.72466	0.0845889	0.104859
HKR1:protein_coding	30.5966	1.48286	0.861526	1.7212	0.0852143	0.105553
RP1-140K8,5:lincRNA	63.0737	1.17837	0.687083	1.71503	0.0863391	0.106801
NR3C1:protein_coding	150.658	-0.976144	0.569228	-1.71486	0.0863715	0.106801
RNU2-68P:snRNA	16.6113	1.66273	0.969752	1.71459	0.0864203	0.106801
ARID3C:protein_coding	22.9524	1.50639	0.879273	1.71322	0.0866714	0.10703
ERMARD:protein_coding	21.5301	-1.36862	0.800848	-1.70896	0.0874582	0.107919
OR13C8:protein_coding	10.6517	2.14084	1.26422	1.69341	0.0903776	0.111436
ELK4:protein_coding	13.7236	1.71257	1.01526	1.68683	0.0916359	0.112901
DDX51:retained_intron	22.6727	1.402	0.835116	1.67881	0.0931895	0.114728
FENDRR:lincRNA	6.90413	2.49199	1.4886	1.67405	0.0941214	0.115787
ERAP1:protein_coding	17.7919	-1.47899	0.88539	-1.67044	0.0948331	0.116573
ADAR:protein_coding	13.6889	-1.60755	0.964547	-1.66663	0.0955871	0.117411
hsa-miR-21-5p	255.986	-1.20566	0.724933	-1.66313	0.0962863	0.118179
NRSN2:protein_coding	9.2391	-1.78915	1.07994	-1.65671	0.0975778	0.119674
hsa-miR-140-3p	18.6449	-1.43828	0.872986	-1.64754	0.0994473	0.121874
PLEKHO2:protein_coding	6.9173	2.4328	1.49025	1.63247	0.10258	0.125618
HUWE1:protein_coding	8.46272	2.13991	1.31316	1.62959	0.103188	0.126267
AMIGO2:protein_coding	9.9549	-1.71813	1.05525	-1.62818	0.103487	0.126536
RP11-104H15,10:processed_transcript	13.3177	1.58438	0.976254	1.62292	0.104607	0.127809
PFKL:nonsense_mediated_decay	19.0332	-1.458	0.89865	-1.62243	0.10471	0.127838
BEND6:protein_coding	9.43194	1.80128	1.11138	1.62075	0.105071	0.128182
CTD-2006K23,1:lincRNA	13.1671	1.90475	1.18109	1.61271	0.106807	0.130201
EFCAB12:retained_intron	10.886	-1.62495	1.00854	-1.6112	0.107137	0.130505
ABO:processed_transcript	13.4782	-1.54733	0.960818	-1.61043	0.107305	0.130611
NEK2:protein_coding	14.733	1.643	1.0215	1.60843	0.107742	0.131044
SREBF1:protein_coding	12.9609	1.79946	1.11903	1.60806	0.107823	0.131044
RNU2-13P:snRNA	39.8853	-1.10643	0.695805	-1.59015	0.111802	0.135777
MT-TT:Mt_tRNA	12.8789	1.8186	1.14987	1.58157	0.113748	0.138037
MUC19:processed_transcript	49.8314	1.02893	0.65324	1.57512	0.11523	0.13973
TRDN:protein_coding	8.93554	2.01131	1.27791	1.5739	0.11551	0.139905
EML4:protein_coding	6.62195	2.24339	1.42551	1.57374	0.115547	0.139905
TRIM51:protein_coding	11.4865	1.56572	0.997919	1.56898	0.116652	0.141137
GPR126:protein_coding	357.738	0.837502	0.534613	1.56656	0.117218	0.141715
hsa-miR-320b	27.7855	-1.49479	0.956094	-1.56343	0.117951	0.142495
GPR75:protein_coding	15.611	-1.64121	1.05076	-1.56194	0.118303	0.142813
PCDH19:protein_coding	16.2394	-1.42323	0.912415	-1.55985	0.118796	0.143301
RNU5F-4P:snRNA	111.01	-1.00906	0.647114	-1.55932	0.118921	0.143344
SCARNA17:snoRNA	10.88	1.81068	1.16343	1.55632	0.119631	0.144093
LRRC19:protein_coding	14.4407	1.73889	1.11871	1.55437	0.120097	0.144546
RN7SL236P:misc_RNA	11.7617	1.53311	0.987502	1.55252	0.120538	0.144969
CHI3L2:protein_coding	18.4546	-1.40197	0.904783	-1.54951	0.12126	0.145729
SLC35F5:retained_intron	9.98772	1.85111	1.19544	1.54848	0.121508	0.145918
EXOSC6:protein_coding	17.9245	-1.38785	0.896904	-1.54737	0.121773	0.146127
His	1340.04	-0.783323	0.506459	-1.54667	0.121944	0.146224
CKAP2:protein_coding	13.326	1.88381	1.22209	1.54147	0.123203	0.147624
TMEM56:protein_coding	13.0515	1.69291	1.10204	1.53616	0.124499	0.149066
POLD1:protein_coding	8.14412	1.97203	1.28712	1.53212	0.125492	0.150034
Met	497.991	-0.792774	0.517436	-1.53212	0.125493	0.150034
INTU:protein_coding	21.6573	-1.27518	0.834711	-1.52769	0.12659	0.151233
RP11-800A3,4:sense_overlapping	10.8898	-1.56585	1.02654	-1.52536	0.12717	0.151814
GAS5:retained_intron	20.3049	1.48329	0.973723	1.52331	0.12768	0.15231
hsa-miR-222-3p	12.9139	-1.47778	0.976509	-1.51333	0.130197	0.155198
RP11-432I5,1:antisense	12.2513	1.7668	1.16968	1.5105	0.130916	0.15594
DCXR:protein_coding	8.73778	-1.6642	1.10739	-1.50281	0.132887	0.158171
ZRANB2-AS2:lincRNA	8.89796	1.9722	1.31419	1.5007	0.133433	0.158575
hsa-miR-146b-5p	26.9329	-1.65857	1.10528	-1.50059	0.133461	0.158575
NALCN-AS1:antisense	16.7691	-1.50515	1.00342	-1.50001	0.133612	0.158575
IKZF4:protein_coding	12.0268	1.57198	1.048	1.49998	0.13362	0.158575
LRRC19:processed_transcript	14.1239	1.69175	1.12863	1.49894	0.13389	0.15878
KIF13A:protein_coding	7.96786	2.17575	1.45216	1.49829	0.134059	0.158863
hsa-miR-30a-5p	35.2746	-1.54055	1.0312	-1.49394	0.135191	0.160086
Y_RNA,387:misc_RNA	7.47491	1.87973	1.26153	1.49005	0.136212	0.161178
RNU2-16P:snRNA	52.2083	-0.974732	0.655651	-1.48666	0.137104	0.162114
AC098823,3:lincRNA	19.437	-1.23141	0.828735	-1.48589	0.137309	0.162238
CEP78:processed_transcript	8.90913	-1.71546	1.15492	-1.48535	0.137452	0.162287
LAMA2:protein_coding	15.8181	1.31668	0.889498	1.48025	0.138806	0.163767
IMP3:processed_transcript	12.797	1.73345	1.17533	1.47487	0.140248	0.165348
Asp	7709.13	0.830041	0.564929	1.46928	0.141756	0.167003
SLC22A3:protein_coding	6.82772	2.11463	1.45206	1.4563	0.14531	0.170963
hsa-miR-103a-3p	23.0887	-1.21806	0.836449	-1.45623	0.145329	0.170963
MIR3676:miRNA	19.4956	1.25627	0.869444	1.44492	0.148481	0.174544
hsa-miR-22-3p	55.1409	-1.09044	0.764822	-1.42575	0.153941	0.180831
C2CD5:retained_intron	9.39385	1.57626	1.10919	1.42109	0.155291	0.182283
ZEB1-AS1:antisense	11.1144	-1.41569	0.997273	-1.41956	0.155736	0.182673
EN1:protein_coding	14.8093	1.46415	1.03631	1.41285	0.157699	0.184841
ZBED1:protein_coding	8.46984	-1.58053	1.11975	-1.41151	0.158095	0.185171
FADS1:processed_transcript	8.66806	-1.55075	1.10018	-1.40954	0.158676	0.185716
PCSK5:protein_coding	7.57192	1.74825	1.25437	1.39373	0.163398	0.191105
PDHB:retained_intron	4.54332	2.49189	1.80497	1.38057	0.167411	0.195657
MLH3:protein_coding	18.7472	1.194	0.86633	1.37823	0.168132	0.196357
AMER3:protein_coding	8.02231	1.72081	1.25298	1.37337	0.169638	0.197972
RAB24:retained_intron	9.12472	1.71527	1.25834	1.36312	0.172843	0.201567
hsa-miR-25-3p	29.1121	-1.10992	0.820285	-1.35309	0.176026	0.20513
RNU2-28P:snRNA	46.9001	-0.912598	0.675006	-1.35199	0.17638	0.205395
RNU2-5P:snRNA	40.2371	-0.989548	0.736264	-1.34401	0.178945	0.208231
CCP110:retained_intron	13.0116	1.56812	1.17411	1.33558	0.181687	0.211224
RNU2-55P:snRNA	33.4427	-0.96774	0.724736	-1.3353	0.181778	0.211224
WNT2:protein_coding	11.3766	-1.37625	1.03327	-1.33193	0.182882	0.212353
UBTF:protein_coding	8.01583	1.75429	1.31918	1.32983	0.183573	0.213003
STK24:protein_coding	9.83939	1.62399	1.22235	1.32858	0.183986	0.213328
ARHGEF17:protein_coding	14.1889	1.25649	0.949528	1.32328	0.185741	0.215209
RBM8A:protein_coding	11.1259	1.49631	1.13516	1.31816	0.187451	0.217035
NCAM1:protein_coding	27.4823	-1.00206	0.763322	-1.31276	0.189263	0.218975
RNA5SP103:rRNA	16.1699	-1.2439	0.956149	-1.30095	0.193277	0.223459
RNU2-46P:snRNA	48.0865	-0.877386	0.676973	-1.29604	0.194961	0.225245
Y_RNA,256:misc_RNA	15.6217	-1.2127	0.936436	-1.29501	0.195316	0.225493
BRF1:protein_coding	9.84264	-1.39004	1.07419	-1.29404	0.195653	0.225721
SSR1:protein_coding	45.1851	-0.97953	0.758956	-1.29063	0.196832	0.22692
ARHGAP33:protein_coding	11.855	-1.24831	0.973447	-1.28236	0.199717	0.230081
hsa_piR_008488|gb|DQ581533|Homo_sapiens:12:117916274:117916302:Plus	136.514	-0.795695	0.625646	-1.2718	0.203445	0.234209
TACC2:retained_intron	9.37908	1.59274	1.25492	1.2692	0.204371	0.235106
hsa-miR-26b-5p	42.087	-1.25053	0.996763	-1.25459	0.209628	0.240983
KLK8:processed_transcript	9.63517	1.30461	1.04271	1.25118	0.21087	0.242238
RNU2-30P:snRNA	61.3684	-0.814314	0.653261	-1.24654	0.212567	0.244014
KMT2D:protein_coding	17.5488	-1.06219	0.853832	-1.24403	0.21349	0.244898
SNORD14E:snoRNA	18.8358	-1.05892	0.853536	-1.24062	0.214744	0.246163
FOXK2:protein_coding	11.0557	1.32047	1.06567	1.23909	0.215312	0.246638
CAMTA1:protein_coding	8.1993	1.77991	1.44661	1.2304	0.218547	0.250167
TAL1:protein_coding	23.0428	0.973767	0.793477	1.22722	0.219742	0.251356
ITGB2:protein_coding	8.78745	1.45292	1.19621	1.2146	0.224517	0.256637
NAV2:protein_coding	9.29599	1.55018	1.28666	1.20481	0.228276	0.260748
TAOK1:protein_coding	18.4624	1.00929	0.841601	1.19925	0.230429	0.263022
MMAB:protein_coding	19.3568	-1.08949	0.909158	-1.19836	0.230778	0.263234
CEP78:retained_intron	9.53222	-1.31443	1.1018	-1.19298	0.232877	0.26544
FCRL5:processed_transcript	9.51549	1.35388	1.14097	1.18661	0.235383	0.268108
KIAA1462:protein_coding	22.3883	1.14334	0.964451	1.18548	0.235828	0.268425
KLK9:nonsense_mediated_decay	9.2854	1.24377	1.05487	1.17908	0.238368	0.271034
ZNF513:protein_coding	8.08726	1.35585	1.15014	1.17886	0.238456	0.271034
AC078899,5:miRNA	13.3437	1.14534	0.977943	1.17117	0.24153	0.274142
MIR720:miRNA	13.3437	1.14534	0.977943	1.17117	0.24153	0.274142
hsa-miR-9-5p	34.8731	0.830715	0.71052	1.16916	0.242338	0.274865
GPR113:protein_coding	18.6004	1.21527	1.04362	1.16449	0.244227	0.276814
MINA:protein_coding	20.4769	0.951425	0.818324	1.16265	0.244971	0.277462
ZNF720:nonsense_mediated_decay	9.09776	1.27005	1.09399	1.16094	0.245667	0.278055
hsa-miR-191-5p	34.8766	-0.905804	0.781207	-1.15949	0.246255	0.278526
MT-TC:Mt_tRNA	13.5321	1.36149	1.17841	1.15536	0.247942	0.280237
ABR:protein_coding	41.4223	0.775951	0.67625	1.14743	0.251203	0.283724
LINC00284:lincRNA	21.6558	-0.971667	0.850596	-1.14234	0.253314	0.285908
KLK8:retained_intron	9.11052	1.21051	1.0616	1.14027	0.254174	0.286678
AC103965,1:processed_transcript	31.7243	-0.821989	0.726219	-1.13188	0.257687	0.290438
RNA5SP299:rRNA	51.6352	-0.847812	0.755629	-1.12199	0.261865	0.29494
TPGS1:retained_intron	9.99851	1.14486	1.02748	1.11424	0.265176	0.298462
ADAMTSL1:retained_intron	14.2173	-1.01769	0.918073	-1.10851	0.267642	0.301027
GLUL:processed_transcript	33.6493	-0.810379	0.734955	-1.10262	0.27019	0.303682
AC018442,1:processed_pseudogene	32.307	-0.874768	0.799862	-1.09365	0.274109	0.307872
RN7SL521P:misc_RNA	12.3778	-1.07898	0.98728	-1.09288	0.274446	0.308037
NCAM1:nonsense_mediated_decay	13.842	-1.01374	0.938716	-1.07992	0.280179	0.314252
RP11-245M24,1:lincRNA	32.2595	-0.808839	0.752529	-1.07483	0.282452	0.316581
ONECUT3:protein_coding	9.76269	1.12944	1.05323	1.07236	0.283559	0.317602
LUZP4P1:processed_pseudogene	15.6393	1.16699	1.09444	1.06629	0.28629	0.320439
GPR113:processed_transcript	9.90988	1.30628	1.22718	1.06446	0.287119	0.321143
STARD5:retained_intron	19.6453	1.1536	1.08757	1.06071	0.288821	0.322823
SATB1:retained_intron	9.57238	-1.12372	1.06751	-1.05265	0.292501	0.32671
PPP1R3B:protein_coding	23.1337	0.834548	0.813564	1.02579	0.304989	0.340424
NAGS:protein_coding	8.84454	1.17763	1.14914	1.0248	0.305458	0.340672
PPP2R2C:protein_coding	9.07311	1.0839	1.05806	1.02443	0.305634	0.340672
RSRC2:retained_intron	6.36252	1.46905	1.44212	1.01867	0.308359	0.343472
NLRP13:protein_coding	11.8681	1.11811	1.10705	1.00999	0.312498	0.347843
ELF3:protein_coding	6.42164	1.44619	1.45392	0.994683	0.319891	0.355826
Y_RNA,182:misc_RNA	27.2504	-0.76898	0.777459	-0.989094	0.322617	0.358601
NRXN1:protein_coding	9.43878	1.15336	1.16659	0.988659	0.32283	0.358601
RNU2-48P:snRNA	90.1798	0.60017	0.607682	0.987638	0.32333	0.35891
WDR74:protein_coding	862.193	-0.594537	0.607491	-0.978676	0.32774	0.363555
RNU2-2P:snRNA	430.647	-0.596375	0.614637	-0.970289	0.331903	0.36792
PYGB:protein_coding	8.68655	1.02121	1.07375	0.951072	0.341568	0.378374
DYNC2LI1:protein_coding	9.7692	1.12427	1.18837	0.946061	0.344118	0.380937
SYNRG:protein_coding	10.8435	-0.951447	1.0144	-0.937937	0.348277	0.385276
SLC39A8:protein_coding	11.2331	0.993718	1.061	0.936583	0.348973	0.385783
LTA4H:retained_intron	13.0294	1.16207	1.24489	0.933479	0.350573	0.387286
hsa-miR-27b-3p	44.5691	-0.73582	0.791247	-0.929951	0.352397	0.389034
EIF5:protein_coding	11.2448	-0.912141	0.983783	-0.927177	0.353835	0.390138
RP11-152F13,3:processed_transcript	14.0205	-0.851194	0.918598	-0.926624	0.354122	0.390138
RP13-996F3,3:processed_transcript	14.0205	-0.851194	0.918598	-0.926624	0.354122	0.390138
CCDC159:protein_coding	27.2557	0.678607	0.74236	0.914121	0.360653	0.397063
ABCA9:protein_coding	6.59091	1.30725	1.43878	0.908578	0.363573	0.400005
RNU5A-8P:snRNA	11.1798	-0.95519	1.05627	-0.904302	0.365835	0.402
hsa-miR-126-5p	21.0425	-0.786293	0.869592	-0.904209	0.365885	0.402
hsa-miR-185-5p	12.2206	-0.97653	1.08322	-0.901505	0.36732	0.403302
NCAM1:processed_transcript	14.5969	-0.81186	0.904152	-0.897924	0.369226	0.405119
Cys	686.165	0.460599	0.525767	0.876052	0.381002	0.417519
PPM1F:protein_coding	23.6062	-0.738992	0.843623	-0.875974	0.381044	0.417519
ARHGEF12:protein_coding	20.689	-0.73889	0.867032	-0.852205	0.3941	0.431532
hsa-miR-203a-3p	16.5411	0.870611	1.03021	0.845079	0.398067	0.43558
ABR:retained_intron	17.7091	0.698433	0.842092	0.829403	0.406876	0.444883
STIM1:protein_coding	9.11774	1.03445	1.24787	0.828972	0.40712	0.444883
RP11-406H4,1:antisense	13.0689	0.93116	1.12436	0.828165	0.407577	0.445081
SeC	315.897	0.468397	0.56784	0.824875	0.409443	0.446816
AC066593,1:antisense	24.5565	-0.643793	0.80678	-0.797978	0.424883	0.463352
ALDH1L1:retained_intron	17.6872	-0.702303	0.881818	-0.796426	0.425784	0.464022
RBPJ:protein_coding	9.05349	0.9024	1.13974	0.791759	0.428501	0.466667
FBXO41:processed_transcript	7.32529	1.09569	1.38485	0.791193	0.428831	0.466712
CTD-3099C6,9:sense_intronic	11.1593	0.854084	1.09312	0.781325	0.434612	0.472684
RNA5SP87:rRNA	15.5816	-0.752905	0.96432	-0.780763	0.434942	0.472725
PIK3C3:protein_coding	15.7799	0.673637	0.866879	0.777083	0.43711	0.474761
RP11-363J20,1:lincRNA	8.15199	0.88972	1.147	0.775693	0.43793	0.475333
PHLPP2:protein_coding	22.5192	0.804961	1.04175	0.7727	0.4397	0.476932
MEIS3:protein_coding	12.2885	0.718903	0.949364	0.757247	0.448902	0.48625
MTHFR:protein_coding	40.3501	-0.563908	0.744765	-0.757163	0.448952	0.48625
CNIH3:processed_transcript	13.9064	0.705392	0.932122	0.756759	0.449194	0.48625
SLC26A7:protein_coding	8.95179	0.860164	1.16318	0.739493	0.459608	0.497189
hsa-miR-125b-5p	10.6518	0.766575	1.08147	0.70883	0.47843	0.517205
hsa-miR-146a-5p	19.3177	-0.585452	0.846933	-0.691261	0.489401	0.528711
GEN1:protein_coding	17.5383	0.569111	0.843332	0.674835	0.49978	0.539562
DMWD:protein_coding	11.9756	-0.693931	1.04089	-0.666672	0.504982	0.544813
TLN2:protein_coding	10.5853	0.663325	0.997119	0.665241	0.505896	0.545435
MYO9B:protein_coding	15.8198	-0.579038	0.873299	-0.663046	0.507301	0.546585
CIC:protein_coding	19.2248	-0.54826	0.828597	-0.661672	0.508181	0.547168
MTRNR2L4:protein_coding	28.9668	-0.469839	0.726537	-0.646683	0.517837	0.557193
RNA5SP85:rRNA	16.2265	-0.602656	0.940288	-0.640928	0.52157	0.560835
FAM120B:protein_coding	11.0443	0.669723	1.0595	0.632115	0.527312	0.566632
hsa-miR-1-3p	39.8761	-0.460295	0.729274	-0.631168	0.52793	0.566919
NCOR2:protein_coding	16.9505	0.533929	0.854246	0.625029	0.531952	0.570858
Val	3492.44	-0.313833	0.504965	-0.621494	0.534275	0.57297
RNU6-1144P:snRNA	11.4305	0.619617	1.00616	0.615826	0.538009	0.576591
RNY4P11:misc_RNA	33.1722	-0.458733	0.747773	-0.613465	0.539569	0.577549
DIDO1:protein_coding	23.6026	-0.470184	0.766532	-0.613391	0.539618	0.577549
NLK:protein_coding	18.5553	-0.552163	0.903528	-0.61112	0.54112	0.578773
SNX19:protein_coding	9.75255	-0.67115	1.10533	-0.607197	0.54372	0.581168
IGF2BP2:processed_transcript	36.2472	0.443495	0.750264	0.591118	0.554441	0.592236
PHKG2:protein_coding	15.0875	0.569437	0.983963	0.578718	0.562779	0.600745
RP11-290F20,2:lincRNA	12.3368	0.639191	1.12597	0.567678	0.570254	0.608321
HSPA1L:protein_coding	9.04361	-0.682429	1.21115	-0.563457	0.573123	0.610978
SPEG:processed_transcript	22.0905	0.499866	0.89973	0.555574	0.578502	0.616305
THSD7B:protein_coding	8.84761	-0.628589	1.13688	-0.552905	0.580328	0.617843
USP38:protein_coding	9.83674	-0.606154	1.11125	-0.545468	0.585432	0.622533
VTRNA1-2:misc_RNA	19.7418	0.583263	1.0695	0.545361	0.585505	0.622533
LINC00910:snRNA	156.301	-0.372843	0.687623	-0.54222	0.587667	0.624421
RNA5-8SP2:rRNA	36.0385	0.449443	0.839728	0.535224	0.592495	0.629136
PFKM:protein_coding	13.2386	0.513182	0.980983	0.52313	0.600884	0.637624
VSIG10L:protein_coding	11.6719	-0.554127	1.06549	-0.520068	0.603016	0.639466
MICAL2:retained_intron	9.1687	0.6003	1.16548	0.515066	0.606507	0.642746
HSF4:retained_intron	9.26008	-0.530877	1.06609	-0.497965	0.618509	0.655035
LRP1:protein_coding	14.3935	0.456362	0.920774	0.495628	0.620157	0.65635
AGAP2-AS1:protein_coding	9.81856	-0.531678	1.08534	-0.489872	0.624225	0.660222
ABCB5:protein_coding	13.3286	0.45377	0.93835	0.483582	0.628682	0.664452
RNY4P5:misc_RNA	51.6656	0.354736	0.734341	0.483067	0.629048	0.664452
SMAD5:protein_coding	19.0776	0.40213	0.836508	0.480725	0.630712	0.665775
FBXW4P1:processed_pseudogene	7.21215	0.590397	1.23951	0.476314	0.633851	0.66865
RP11-219G17,4:lincRNA	8.37158	-0.522204	1.11513	-0.468291	0.639576	0.673701
CHRM1:protein_coding	21.682	0.375544	0.802454	0.467994	0.639789	0.673701
Y_RNA,3:misc_RNA	11.9202	-0.447857	0.957262	-0.467852	0.63989	0.673701
LINC00910:lincRNA	158.325	-0.31945	0.685842	-0.465779	0.641374	0.674822
RNU2-70P:snRNA	14.4583	-0.422151	0.970036	-0.435191	0.663424	0.697568
CTD-2207A17,1:lincRNA	70.2891	-0.266942	0.617038	-0.432619	0.665292	0.699076
TDGF1P5:processed_pseudogene	22.3889	-0.351156	0.814806	-0.430968	0.666491	0.699881
PTPN4:protein_coding	14.1298	-0.403171	0.936845	-0.43035	0.666941	0.699898
Ser	2403.65	0.227617	0.536916	0.423934	0.671614	0.704343
TBC1D1:protein_coding	13.0369	0.437258	1.04539	0.418273	0.675747	0.708218
RP11-138B4,1:lincRNA	10.8626	-0.40025	0.992203	-0.403395	0.686658	0.718847
EDC3:protein_coding	8.4692	0.453643	1.12502	0.40323	0.686779	0.718847
CCDC96:protein_coding	24.4855	0.359642	0.943684	0.381104	0.703126	0.73548
FBXO40:protein_coding	8.01181	-0.44755	1.17837	-0.379803	0.704092	0.736013
GUCY1A3:nonsense_mediated_decay	28.2189	-0.278724	0.743222	-0.375022	0.707644	0.739248
RNY1:misc_RNA	435.174	-0.254877	0.686831	-0.37109	0.71057	0.741824
NOTCH4:retained_intron	13.2459	-0.336743	0.930166	-0.362025	0.717333	0.747963
SPEG:protein_coding	24.8225	0.302911	0.836848	0.361966	0.717377	0.747963
RNU2-23P:snRNA	123.091	-0.252681	0.70455	-0.358642	0.719863	0.75007
EGFLAM:protein_coding	28.1076	0.266959	0.756856	0.352721	0.724298	0.754204
KSR2:protein_coding	11.8702	-0.371891	1.05628	-0.352076	0.724781	0.754221
MYH10:protein_coding	11.5134	-0.378536	1.0772	-0.351408	0.725282	0.754256
Ala	1157.44	0.173991	0.516698	0.336737	0.736315	0.765237
VWDE:nonsense_mediated_decay	24.6392	-0.28469	0.882113	-0.322736	0.746895	0.775733
TEKT2:protein_coding	9.27794	0.363636	1.14354	0.317991	0.750492	0.778579
ANK2:protein_coding	14.1322	0.288968	0.909141	0.317847	0.750601	0.778579
PHKB:protein_coding	23.7583	0.246356	0.787682	0.31276	0.754463	0.782083
RNY5:misc_RNA	287.74	-0.20242	0.677597	-0.298732	0.765145	0.792647
TSIX:lincRNA	42.0157	0.229134	0.774167	0.295975	0.767249	0.794317
RNY4P27:misc_RNA	32.3783	-0.228756	0.775121	-0.295123	0.7679	0.794481
POLR3E:retained_intron	33.5967	-0.228091	0.785495	-0.290379	0.771527	0.797722
TSHZ2:protein_coding	7.626	-0.316026	1.13706	-0.277932	0.781064	0.807066
CHN2:retained_intron	11.5588	-0.290698	1.06855	-0.272049	0.785584	0.811218
GABRA1:protein_coding	11.5382	-0.261274	0.974304	-0.268165	0.788572	0.813782
hsa_piR_016735|gb|DQ593039|Homo_sapiens:6:4373286:4373316:Plus	37.5667	-0.220923	0.827957	-0.266829	0.7896	0.814323
VLDLR:protein_coding	62.3352	0.172776	0.6805	0.253895	0.799576	0.824084
RRAGD:protein_coding	10.7888	0.271201	1.08272	0.250482	0.802215	0.826276
RNY4P1:misc_RNA	39.1268	0.183043	0.756014	0.242115	0.808691	0.832415
RRP12:protein_coding	8.64237	0.28603	1.19528	0.2393	0.810873	0.83413
RNF121:protein_coding	16.5762	0.211156	0.888499	0.237655	0.812149	0.83491
RNU5B-1:snRNA	171.476	0.136481	0.61007	0.223714	0.82298	0.845506
RP11-266L9,2:antisense	9.86386	-0.250453	1.15701	-0.216466	0.828625	0.850586
PHLPP2:nonsense_mediated_decay	34.8364	-0.200554	0.928442	-0.216012	0.828979	0.850586
CALN1:protein_coding	14.5516	-0.199883	0.944938	-0.21153	0.832474	0.85363
Arg	626.955	0.103578	0.525279	0.197187	0.843681	0.864572
AFF4:protein_coding	59.3613	-0.149869	0.783888	-0.191186	0.84838	0.868836
ZBTB40:protein_coding	9.25932	0.205026	1.12915	0.181576	0.855916	0.875998
AP006222,2:lincRNA	8.25119	0.218881	1.21245	0.180528	0.856738	0.876284
PPM1A:protein_coding	18.6458	0.150379	0.84995	0.176927	0.859566	0.878619
RPTOR:protein_coding	7.83888	-0.211632	1.21607	-0.174029	0.861843	0.879376
FAM13A:protein_coding	9.99897	0.230897	1.33051	0.173541	0.862226	0.879376
ERLIN2:protein_coding	9.08658	0.187627	1.08294	0.173257	0.862449	0.879376
AC096574,4:retained_intron	12.9219	-0.181365	1.04707	-0.173211	0.862486	0.879376
RN7SL430P:misc_RNA	11.0984	0.173205	1.00721	0.171965	0.863465	0.879819
RNU2-36P:snRNA	126.171	0.116194	0.68332	0.170044	0.864976	0.880802
EIF4E:protein_coding	12.1307	-0.156275	0.979388	-0.159564	0.873224	0.888641
GUCY1A3:protein_coding	30.1205	-0.111884	0.729231	-0.153427	0.878061	0.893
RNA5SP218:rRNA	15.2227	-0.129314	0.960464	-0.134637	0.892899	0.907518
Lys	5206.97	-0.0672275	0.509013	-0.132074	0.894926	0.909006
CD83:protein_coding	14.1375	-0.142266	1.09299	-0.130162	0.896438	0.909969
SLC38A6:nonsense_mediated_decay	15.5229	-0.118578	0.916772	-0.129342	0.897087	0.910055
hsa-miR-101-3p	52.1823	0.0911278	0.73284	0.124349	0.901039	0.913398
CNTNAP2:protein_coding	10.0669	-0.12729	1.02862	-0.123749	0.901514	0.913398
hsa-miR-484	13.1923	-0.145317	1.25657	-0.115646	0.907933	0.919325
hsa-miR-181a-5p	10.753	0.129616	1.25049	0.103652	0.917446	0.928374
LIPC:protein_coding	9.96031	0.105653	1.02931	0.102645	0.918245	0.928601
BANK1:protein_coding	11.0415	-0.0993158	1.00354	-0.0989651	0.921166	0.930579
ATP5G3:protein_coding	10.0651	0.101952	1.03265	0.0987282	0.921354	0.930579
RORC:processed_transcript	16.6271	-0.08926	1.10061	-0.0811006	0.935362	0.944136
RNU5A-1:snRNA	116.59	-0.0506034	0.651838	-0.0776319	0.938121	0.946329
PRKRIRP5:transcribed_processed_pseudogene	10.5197	0.0867853	1.22725	0.0707152	0.943624	0.951287
SMARCA5:protein_coding	13.7877	0.0495243	0.918453	0.0539214	0.956998	0.964114
XIRP1:protein_coding	10.1688	-0.0543682	1.02124	-0.0532374	0.957543	0.964114
DYRK4:retained_intron	15.0366	0.0458463	0.901136	0.0508761	0.959424	0.965258
RNU2-51P:snRNA	22.0949	-0.0420699	0.836218	-0.0503098	0.959876	0.965258
TPP2:protein_coding	20.3112	0.0408794	0.837299	0.048823	0.96106	0.965848
hsa-miR-24-3p	23.647	0.0469013	1.02302	0.045846	0.963433	0.96763
hsa-miR-30e-5p	23.8828	-0.0245248	0.768008	-0.031933	0.974525	0.978162
RNY4P8:misc_RNA	33.2846	0.0219416	0.753432	0.0291223	0.976767	0.979802
AP1B1:protein_coding	26.8199	-0.0215982	0.776958	-0.0277984	0.977823	0.980252
hsa_piR_016659|gb|DQ592932|Homo_sapiens:14:22388242:22388267:Plus	83.9045	0.0180478	0.753636	0.0239476	0.980894	0.982721
TPI1:retained_intron	12.389	-0.00444964	1.01724	-0.00437424	0.99651	0.997746
RNY4P20:misc_RNA	396.623	0.000793764	0.592324	0.00134008	0.998931	0.999422
hsa-miR-128-3p	24.0255	0.000685159	0.945727	0.000724478	0.999422	0.999422

## Sheet: 3_Non_EVs DE_Analysis_sRNAs
Supplementary Table S2. Differential analysis of sRNA abundance in T4-PNK treated versus non-treated extravesicular, protein enriched plasma fractions. Differently represented sRNAs (adj P < 0.05) are highlighted in yellow.
ID_sRNAs	baseMean	log2 Fold Change Protein-PNK vs No-PNK	lfcSE	stat	P value	padj. P value
GTF2H5:protein_coding	1640.49	-5.89453	0.631501	-9.33415	1.01801e-20	1.22874e-17
MAPKAP1:processed_transcript	1612.93	-5.82477	0.639853	-9.1033	8.76294e-20	5.28844e-17
RBBP8NL:protein_coding	467.274	-6.07129	0.671033	-9.04769	1.4603e-19	5.87529e-17
MYO3A:protein_coding	619.994	5.7266	0.638029	8.97545	2.82187e-19	8.515e-17
AC034205,1:miRNA	465.424	-5.47429	0.651399	-8.4039	4.31904e-17	8.66537e-15
PRR16:protein_coding	502.705	-5.42151	0.645756	-8.3956	4.6353e-17	8.66537e-15
AC023050,1:miRNA	460.917	-5.46051	0.651139	-8.3861	5.02549e-17	8.66537e-15
XKR5:processed_transcript	603.32	-5.20595	0.641993	-8.10904	5.10208e-16	7.69776e-14
RNA5SP204:rRNA	1297.43	-5.32755	0.667317	-7.98354	1.42193e-15	1.90696e-13
RP11-304L19,12:lincRNA	371.176	-5.46434	0.685875	-7.96697	1.62613e-15	1.96274e-13
C16orf78:protein_coding	245.194	-6.09002	0.766433	-7.94592	1.92754e-15	2.11504e-13
KLF12:protein_coding	482.505	5.14839	0.654399	7.86736	3.62214e-15	3.64327e-13
SIGLEC5:protein_coding	159.155	-5.61336	0.730769	-7.68145	1.57297e-14	1.46045e-12
hsa-miR-122-5p	623.667	-6.39351	0.839938	-7.61189	2.70126e-14	2.32887e-12
AGRP:protein_coding	168.313	6.98802	0.932689	7.49234	6.7656e-14	5.44405e-12
hsa-miR-451a	357.644	-4.80605	0.64879	-7.40771	1.28501e-13	9.6938e-12
RNY5P8:misc_RNA	138.838	10.2931	1.40423	7.33005	2.30062e-13	1.63344e-11
RP11-93O17,1:processed_transcript	170.887	8.53372	1.17704	7.25017	4.16245e-13	2.79115e-11
SECISBP2:protein_coding	151.928	-5.10943	0.710457	-7.19174	6.39685e-13	4.06368e-11
ADRB1:protein_coding	329.753	6.31547	0.905768	6.9725	3.11348e-12	1.87898e-10
HNRNPH1:protein_coding	95.3962	-5.29134	0.779671	-6.78663	1.14783e-11	6.59731e-10
hsa-miR-1246	159.608	6.21082	0.919346	6.75569	1.4216e-11	7.61473e-10
CCDC73:protein_coding	109.35	5.20086	0.770188	6.75272	1.45103e-11	7.61473e-10
ZNF385D-AS2:lincRNA	148.893	7.55533	1.12112	6.73911	1.59362e-11	8.0146e-10
CTD-2323K18,1:processed_transcript	126.355	-4.75044	0.710156	-6.68928	2.24266e-11	1.08275e-09
RNA5SP521:rRNA	79.8472	-6.70164	1.00521	-6.66694	2.61198e-11	1.13382e-09
RNA5SP522:rRNA	79.8472	-6.70164	1.00521	-6.66694	2.61198e-11	1.13382e-09
hsa_piR_020365|gb|DQ597975|Homo_sapiens:11:108979133:108979162:Plus	744.375	-4.31124	0.646828	-6.6652	2.64303e-11	1.13382e-09
NUDT22:retained_intron	88.1087	-7.07285	1.06187	-6.66076	2.72418e-11	1.13382e-09
Leu	3668.72	-4.07	0.613882	-6.62995	3.35812e-11	1.35108e-09
LRRK2:protein_coding	130.761	8.01199	1.20987	6.62219	3.53927e-11	1.37803e-09
PHACTR1:protein_coding	162.608	-4.52242	0.687858	-6.57465	4.87692e-11	1.83951e-09
KCNQ2:protein_coding	157.301	-4.45864	0.681593	-6.5415	6.09037e-11	2.2276e-09
ICAM5:protein_coding	213.04	4.54254	0.696377	6.52311	6.88636e-11	2.38845e-09
ICAM5:retained_intron	212.794	4.5405	0.696155	6.52225	6.92592e-11	2.38845e-09
LRP12:protein_coding	156.068	4.6007	0.706095	6.51569	7.23565e-11	2.42595e-09
ST8SIA4:protein_coding	57.1643	9.27792	1.43088	6.48407	8.92816e-11	2.91251e-09
SNUPN:protein_coding	127.358	-4.49788	0.698274	-6.44143	1.18353e-10	3.75925e-09
Asn	1702.91	-4.04443	0.635782	-6.36135	1.99987e-10	6.18934e-09
RP1-124C6,1:lincRNA	96.4533	4.75351	0.752547	6.31656	2.67446e-10	8.07018e-09
Und	136.346	-4.32185	0.685979	-6.30027	2.97125e-10	8.74708e-09
RNU2-32P:snRNA	138.753	-4.69571	0.746301	-6.29198	3.13449e-10	9.00791e-09
SSUH2:nonsense_mediated_decay	70.6481	-5.17278	0.825411	-6.26691	3.68283e-10	1.03376e-08
FAM19A2:retained_intron	49.1891	8.94948	1.4411	6.21017	5.29258e-10	1.45185e-08
SHROOM4:protein_coding	87.0576	6.98848	1.13498	6.15736	7.39671e-10	1.98396e-08
hsa-miR-100-5p	223.841	-4.10104	0.667588	-6.14307	8.09435e-10	2.12389e-08
PTAR1:protein_coding	47.0556	8.85364	1.44456	6.12895	8.846e-10	2.27173e-08
RP11-597D13,9:antisense	261.108	5.01121	0.82374	6.08349	1.17596e-09	2.95706e-08
PAPPA2:protein_coding	327.022	-3.87698	0.638683	-6.07028	1.27691e-09	3.14537e-08
FAM46A:protein_coding	206.856	-4.01049	0.664609	-6.03436	1.59592e-09	3.85254e-08
ELANE:protein_coding	74.3393	5.32447	0.884109	6.02241	1.71839e-09	4.06685e-08
LRPPRC:protein_coding	538.602	3.90346	0.649733	6.00778	1.88076e-09	4.36553e-08
ESPL1:processed_transcript	56.8351	-5.16434	0.860346	-6.00263	1.94147e-09	4.42142e-08
FBXO28:retained_intron	107.042	4.63218	0.775678	5.97179	2.34668e-09	5.24526e-08
ILDR2:protein_coding	231.358	4.83007	0.812343	5.94585	2.75027e-09	6.03559e-08
RRN3P1:processed_transcript	42.1349	8.60438	1.45541	5.912	3.37979e-09	7.13288e-08
hsa-miR-92b-3p	79.7952	-4.57286	0.773748	-5.91001	3.42079e-09	7.13288e-08
CYP4F22:protein_coding	75.9779	6.62871	1.12167	5.90969	3.42756e-09	7.13288e-08
RIMBP2:protein_coding	268.833	-3.89731	0.661735	-5.88954	3.87284e-09	7.9229e-08
RPL32P3:processed_transcript	55.5452	5.51181	0.937675	5.87817	4.14833e-09	8.30233e-08
hsa-miR-148a-3p	104.374	-4.85413	0.826055	-5.87628	4.19588e-09	8.30233e-08
TMEM119:protein_coding	35.8699	8.59525	1.4643	5.86985	4.36186e-09	8.49156e-08
OR6E1P:unprocessed_pseudogene	55.8179	-4.85526	0.834699	-5.81678	5.99926e-09	1.14938e-07
SPRED1:protein_coding	58.0265	5.02472	0.864705	5.81091	6.21345e-09	1.17182e-07
RNY5P1:misc_RNA	40.0521	8.48535	1.46347	5.79811	6.70654e-09	1.24535e-07
LRP12:processed_transcript	78.4187	4.49809	0.776729	5.79106	6.99431e-09	1.27911e-07
PATL1:protein_coding	67.6489	5.69831	0.990539	5.75274	8.78096e-09	1.56019e-07
TEX101:protein_coding	82.2271	4.66275	0.810551	5.75257	8.78981e-09	1.56019e-07
NRROS:protein_coding	51.8484	7.54762	1.31437	5.74237	9.33588e-09	1.6331e-07
KDM4A:protein_coding	130.256	3.96383	0.692925	5.72043	1.06257e-08	1.83217e-07
RNF213:protein_coding	274.397	-3.75988	0.659815	-5.69839	1.20943e-08	2.05603e-07
ZNF503-AS2:antisense	57.7952	5.90958	1.03797	5.69342	1.24523e-08	2.08749e-07
SPRED1:processed_transcript	53.3204	5.02145	0.883032	5.6866	1.29594e-08	2.14273e-07
SIGLEC1:protein_coding	100.506	-4.24235	0.747388	-5.67624	1.37687e-08	2.23187e-07
MOBP:nonsense_mediated_decay	55.2759	5.97022	1.05202	5.67501	1.38683e-08	2.23187e-07
ATP8B4:protein_coding	99.7099	-4.01183	0.707295	-5.67207	1.4108e-08	2.24057e-07
GPR98:protein_coding	39.7634	7.99921	1.41454	5.65501	1.55838e-08	2.44281e-07
RNY5:misc_RNA	406.591	4.73384	0.845569	5.59841	2.16333e-08	3.34761e-07
BAIAP2:protein_coding	51.3639	-4.64009	0.830976	-5.5839	2.35184e-08	3.59326e-07
SIRPG:protein_coding	52.3441	5.44339	0.976815	5.57259	2.50983e-08	3.78671e-07
RAD18:protein_coding	134.984	4.87986	0.879038	5.55137	2.83446e-08	4.22323e-07
PSD4:retained_intron	42.5678	-5.8858	1.06065	-5.54924	2.86914e-08	4.22323e-07
RP11-445F12,1:antisense	284.266	3.73171	0.674631	5.53149	3.17527e-08	4.61754e-07
RP11-139I14,2:lincRNA	68.0904	4.46983	0.809161	5.52403	3.31312e-08	4.76063e-07
ZNF566:protein_coding	72.4335	4.30054	0.781503	5.50291	3.73565e-08	5.30409e-07
RPAP2:protein_coding	102.62	-4.3063	0.782841	-5.50087	3.77922e-08	5.30409e-07
RN7SL444P:misc_RNA	49.2088	-6.94457	1.26348	-5.49639	3.87652e-08	5.37812e-07
AC005703,3:lincRNA	211.889	5.09964	0.930425	5.48098	4.22977e-08	5.80152e-07
C7orf43:protein_coding	45.0297	5.84483	1.07026	5.46113	4.73102e-08	6.40797e-07
MANEAL:protein_coding	69.7693	6.66529	1.22089	5.45938	4.7781e-08	6.40797e-07
TAF1B:nonsense_mediated_decay	40.3456	7.12719	1.31529	5.41871	6.00301e-08	7.87569e-07
TAF1B:protein_coding	40.3456	7.12719	1.31529	5.41871	6.00301e-08	7.87569e-07
TMEM200C:protein_coding	40.1425	5.21203	0.962624	5.4144	6.14936e-08	7.98095e-07
SLC25A39:protein_coding	65.9402	-4.4828	0.828258	-5.41232	6.22129e-08	7.9884e-07
AC005498,3:lincRNA	51.1486	-4.53213	0.838725	-5.4036	6.5318e-08	8.29882e-07
AIFM1P1:processed_pseudogene	44.4658	6.665	1.24905	5.33604	9.49996e-08	1.19442e-06
RNU2-37P:snRNA	45.9732	5.57357	1.04558	5.33061	9.78837e-08	1.218e-06
PPL:protein_coding	64.4024	4.8656	0.916161	5.31086	1.0911e-07	1.34383e-06
C15orf60:protein_coding	23.9296	8.00057	1.50848	5.30374	1.13456e-07	1.38324e-06
hsa-miR-27a-3p	110.055	-3.68417	0.696528	-5.28933	1.22766e-07	1.47525e-06
CIC:retained_intron	72.6824	4.70589	0.889866	5.28832	1.23447e-07	1.47525e-06
BCL9L:processed_transcript	125.178	4.11528	0.778985	5.28288	1.27169e-07	1.50484e-06
RHOQ:nonsense_mediated_decay	46.3471	6.22282	1.18343	5.25828	1.45411e-07	1.70399e-06
RNU2-33P:snRNA	43.4341	5.64114	1.07456	5.24972	1.52331e-07	1.75109e-06
RNU2-7P:snRNA	43.4341	5.64114	1.07456	5.24972	1.52331e-07	1.75109e-06
DNAH17:protein_coding	68.045	-3.98676	0.760436	-5.24273	1.58219e-07	1.80161e-06
NRG3:protein_coding	34.1952	6.96137	1.33201	5.2262	1.73033e-07	1.95187e-06
NRG3:nonsense_mediated_decay	34.0794	6.95685	1.33202	5.22277	1.7627e-07	1.96998e-06
SLC16A12:protein_coding	22.435	7.91825	1.51696	5.2198	1.79115e-07	1.97402e-06
CTD-2165H16,4:antisense	24.9179	7.8716	1.50831	5.21881	1.8008e-07	1.97402e-06
MAGEE1:protein_coding	24.4029	7.87811	1.50999	5.21731	1.81538e-07	1.97402e-06
RNU4-6P:snRNA	30.9698	-6.5751	1.26968	-5.17856	2.23609e-07	2.40978e-06
ZBTB44:protein_coding	38.901	6.35978	1.2312	5.16549	2.39805e-07	2.56146e-06
NAV1:protein_coding	21.4034	7.86116	1.52343	5.16018	2.46712e-07	2.61212e-06
NCKAP1:protein_coding	56.2594	4.36803	0.847025	5.15691	2.51057e-07	2.63501e-06
SIN3A:retained_intron	27.0997	7.75097	1.50515	5.14962	2.61008e-07	2.71584e-06
LMF1:nonsense_mediated_decay	30.6792	-5.66212	1.10087	-5.1433	2.69948e-07	2.78485e-06
SP7:protein_coding	41.7197	6.35585	1.23698	5.1382	2.77385e-07	2.83732e-06
Y_RNA,90:misc_RNA	23.1255	7.76329	1.51605	5.12073	3.04349e-07	3.08697e-06
TBC1D25:protein_coding	52.14	-4.32573	0.84926	-5.09352	3.51472e-07	3.53522e-06
CLDN11:protein_coding	35.4754	6.61677	1.30341	5.07651	3.84437e-07	3.83484e-06
CYP4A22:protein_coding	34.7087	5.20312	1.02611	5.07073	3.96303e-07	3.9208e-06
SECISBP2:processed_transcript	106.292	-3.68191	0.72682	-5.06578	4.06733e-07	3.99127e-06
RERE:non_stop_decay	56.2296	5.29725	1.04623	5.06317	4.12336e-07	4.01363e-06
PCDHGA3:protein_coding	111.465	4.28734	0.848953	5.05015	4.41462e-07	4.26276e-06
ARCN1:protein_coding	29.4517	7.38803	1.46662	5.03746	4.71759e-07	4.49324e-06
RNU4-21P:snRNA	19.0066	-7.76842	1.54226	-5.03704	4.72776e-07	4.49324e-06
RP11-339B21,8:processed_pseudogene	32.1736	5.01323	1.0059	4.98381	6.23427e-07	5.87872e-06
ABCA3:retained_intron	88.7527	3.52351	0.708456	4.97351	6.57508e-07	6.14028e-06
DNAH17:retained_intron	32.6282	-5.05357	1.01633	-4.97239	6.61339e-07	6.14028e-06
SMARCA1:protein_coding	38.8856	-4.50085	0.907006	-4.96232	6.96567e-07	6.41799e-06
BROX:protein_coding	75.3411	5.31339	1.07186	4.95719	7.15184e-07	6.5396e-06
UVSSA:protein_coding	42.1751	-4.35318	0.878926	-4.95285	7.31353e-07	6.63717e-06
CARKD:protein_coding	119.382	-3.66794	0.741839	-4.94439	7.63846e-07	6.88031e-06
PSD4:protein_coding	32.3998	-5.10785	1.03662	-4.92741	8.33258e-07	7.41964e-06
C16orf46:protein_coding	35.9794	-4.57119	0.927828	-4.92677	8.36016e-07	7.41964e-06
PCF11:protein_coding	148.813	3.33375	0.677954	4.91737	8.77145e-07	7.72784e-06
SLC16A5:protein_coding	18.9614	7.58789	1.54432	4.91343	8.94971e-07	7.82776e-06
EIF4B:protein_coding	26.0145	7.21134	1.46892	4.9093	9.14044e-07	7.93706e-06
SLCO1A2:protein_coding	48.2868	4.36703	0.88992	4.90722	9.23772e-07	7.96424e-06
ENAH:protein_coding	193.92	6.16622	1.25883	4.89838	9.66311e-07	8.2719e-06
RP11-653B10,1:lincRNA	18.6801	7.57092	1.54679	4.89459	9.85128e-07	8.37359e-06
PGD:protein_coding	27.5569	-5.43982	1.11253	-4.88958	1.01049e-06	8.42225e-06
TCHP:retained_intron	68.5655	4.35693	0.891121	4.88926	1.01214e-06	8.42225e-06
RP3-439F8,1:antisense	35.1582	4.80503	0.982996	4.88815	1.0179e-06	8.42225e-06
PHLDB2:protein_coding	31.028	5.8265	1.192	4.88798	1.01876e-06	8.42225e-06
BCL9L:protein_coding	129.712	3.84107	0.786768	4.88208	1.04971e-06	8.61901e-06
NRXN3:protein_coding	17.93	7.56598	1.55184	4.87551	1.08529e-06	8.82079e-06
TTN:protein_coding	133.504	3.27949	0.672736	4.87485	1.0889e-06	8.82079e-06
TRAPPC9:processed_transcript	1063.43	-3.30327	0.678032	-4.87185	1.10561e-06	8.87335e-06
CCDC54:protein_coding	18.4317	7.54421	1.54879	4.87105	1.11009e-06	8.87335e-06
ZACN:retained_intron	128.938	3.54166	0.731181	4.84375	1.2741e-06	1.01173e-05
HDAC7:processed_transcript	123.43	-3.53072	0.729119	-4.84244	1.28254e-06	1.01178e-05
Gln	2340.39	-2.96578	0.612817	-4.83959	1.3011e-06	1.01976e-05
RNA5SP427:rRNA	76.3615	-3.85322	0.796863	-4.83549	1.3282e-06	1.02058e-05
ALPK3:protein_coding	48.3407	4.12967	0.854162	4.83477	1.33302e-06	1.02058e-05
RNU5F-4P:snRNA	43.0636	-4.1451	0.857371	-4.83467	1.33367e-06	1.02058e-05
DEF8:protein_coding	40.6192	-4.24309	0.8777	-4.83433	1.33598e-06	1.02058e-05
DGKB:processed_transcript	197.534	3.12327	0.64806	4.81941	1.43981e-06	1.09299e-05
FIBIN:protein_coding	16.876	7.51226	1.56148	4.81099	1.50184e-06	1.13295e-05
TCHP:nonsense_mediated_decay	49.9267	4.91472	1.02232	4.80743	1.5288e-06	1.14137e-05
PIK3C2B:protein_coding	42.738	5.8481	1.21657	4.80703	1.53191e-06	1.14137e-05
RP11-324L3,1:lincRNA	25.7758	7.1319	1.48542	4.80126	1.57669e-06	1.16752e-05
Trp	302.133	-3.09183	0.644626	-4.79632	1.6161e-06	1.18941e-05
CDK11B:protein_coding	39.1277	-4.31119	0.90177	-4.78081	1.74594e-06	1.27718e-05
hsa-miR-155-5p	23.5028	-7.13143	1.49267	-4.77765	1.77359e-06	1.28959e-05
POLR2B:protein_coding	18.9386	7.38656	1.54775	4.77245	1.81999e-06	1.31541e-05
FNTA:nonsense_mediated_decay	43.5485	3.94235	0.828717	4.75717	1.96327e-06	1.41052e-05
DFNA5:protein_coding	171.584	3.50292	0.737765	4.74801	2.05425e-06	1.46715e-05
RP11-466P24,7:lincRNA	31.5653	5.81731	1.22736	4.73968	2.14052e-06	1.51806e-05
RP11-86H7,7:lincRNA	26.4029	6.23139	1.31515	4.73817	2.1566e-06	1.51806e-05
TMEM194B:protein_coding	16.0753	7.44143	1.57074	4.73754	2.16327e-06	1.51806e-05
LILRA2:protein_coding	37.4237	6.13813	1.29872	4.7263	2.28652e-06	1.59527e-05
KCNV2:protein_coding	25.2903	-5.26551	1.11548	-4.72042	2.3536e-06	1.63264e-05
KANSL2:protein_coding	88.6558	-3.2977	0.699121	-4.71693	2.39431e-06	1.65139e-05
AC009299,2:antisense	83.9962	4.66006	0.988679	4.71342	2.43596e-06	1.67057e-05
ZFAT-AS1:antisense	15.687	7.41522	1.5749	4.70839	2.49683e-06	1.70264e-05
C2orf50:protein_coding	26.9826	6.43385	1.36713	4.70608	2.52522e-06	1.71233e-05
MAF:protein_coding	25.8722	6.28921	1.34045	4.69187	2.70717e-06	1.82545e-05
RP11-805I24,1:lincRNA	29.1773	5.23644	1.12343	4.66111	3.14502e-06	2.10891e-05
NKAIN3:protein_coding	76.5104	3.91089	0.840165	4.65491	3.24124e-06	2.16143e-05
PRELP:protein_coding	200.014	2.99262	0.644116	4.64609	3.38293e-06	2.243e-05
PLXNA4:protein_coding	87.2121	3.60105	0.775253	4.645	3.40074e-06	2.243e-05
RNU2-29P:snRNA	19.4344	6.72114	1.44753	4.64317	3.43098e-06	2.25065e-05
MYBL1:retained_intron	54.8055	-3.95562	0.852697	-4.63896	3.50171e-06	2.26848e-05
HNRNPC:retained_intron	30.3344	4.9983	1.07749	4.63883	3.50392e-06	2.26848e-05
RNU12:snRNA	50.6256	4.09631	0.883169	4.6382	3.51455e-06	2.26848e-05
HERC2:protein_coding	43.3103	4.57006	0.986221	4.63391	3.58823e-06	2.30372e-05
ELK4:protein_coding	27.2165	5.3262	1.15248	4.6215	3.80975e-06	2.433e-05
KANSL2:nonsense_mediated_decay	66.2158	-3.37967	0.732507	-4.61383	3.9531e-06	2.51126e-05
RNU12:lincRNA	50.7558	4.0715	0.883879	4.6064	4.09705e-06	2.58908e-05
MAP3K19:protein_coding	27.0526	5.96257	1.29549	4.60255	4.17358e-06	2.62371e-05
Y_RNA,13:misc_RNA	23.8518	6.12454	1.3313	4.6004	4.21676e-06	2.63711e-05
ATXN7:protein_coding	21.7579	6.90396	1.50329	4.59256	4.37838e-06	2.72407e-05
hsa-let-7i-5p	170.917	-3.03553	0.661538	-4.58859	4.46242e-06	2.76213e-05
GIMAP5:retained_intron	16.7776	7.19644	1.56873	4.58743	4.4874e-06	2.76341e-05
CNDP2:retained_intron	23.5323	6.07227	1.32503	4.58275	4.58901e-06	2.81164e-05
AC005154,7:processed_pseudogene	22.3005	6.85338	1.50128	4.56504	4.99409e-06	3.04438e-05
HMGN2P28:processed_pseudogene	23.9523	5.66621	1.24151	4.56397	5.01942e-06	3.04444e-05
CTA-276F8,2:antisense	23.6596	6.09008	1.3357	4.55945	5.1287e-06	3.09517e-05
TPBGL:protein_coding	17.7738	7.10999	1.5616	4.553	5.28856e-06	3.17577e-05
HERC2:retained_intron	40.1948	5.30215	1.16577	4.54821	5.41036e-06	3.23283e-05
GGTA1P:processed_transcript	54.5823	3.53127	0.778687	4.5349	5.76315e-06	3.42666e-05
hsa_piR_008488|gb|DQ581533|Homo_sapiens:12:117916274:117916302:Plus	67.3442	-3.33011	0.735136	-4.52992	5.90068e-06	3.49123e-05
TNFRSF1A:protein_coding	21.8917	-5.15087	1.13825	-4.52525	6.0324e-06	3.5436e-05
ZNRF2P2:processed_transcript	29.9588	-5.27672	1.1662	-4.52471	6.04791e-06	3.5436e-05
MT1F:protein_coding	32.6804	4.75028	1.05078	4.5207	6.16347e-06	3.59387e-05
HOTTIP:antisense	43.2914	4.31989	0.956639	4.5157	6.31086e-06	3.66212e-05
TAPT1:protein_coding	14.1821	7.20439	1.5959	4.5143	6.35266e-06	3.66346e-05
TRUB1:protein_coding	14.0841	7.21301	1.59806	4.51359	6.37388e-06	3.66346e-05
MT1H:protein_coding	27.1039	5.01737	1.11257	4.50971	6.49162e-06	3.71345e-05
LAMB2:protein_coding	52.8873	3.52267	0.781903	4.50525	6.62954e-06	3.77257e-05
RP1-203C2,2:processed_pseudogene	13.7289	7.21633	1.60208	4.50436	6.65748e-06	3.77257e-05
SP110:protein_coding	61.9116	4.81092	1.06944	4.49854	6.84231e-06	3.85919e-05
FBXO18:protein_coding	43.9129	4.02998	0.89703	4.49258	7.03663e-06	3.95033e-05
hsa-miR-184	23.7012	-5.09899	1.13866	-4.47808	7.53189e-06	4.19137e-05
DACT3:protein_coding	50.5127	-4.48993	1.00267	-4.47798	7.53543e-06	4.19137e-05
hsa-let-7a-5p	54.5551	-3.57408	0.799741	-4.46904	7.85717e-06	4.35028e-05
KLHL10:protein_coding	30.2794	5.74317	1.28722	4.4617	8.13136e-06	4.48153e-05
DOCK1:processed_transcript	34.9079	-4.07376	0.91335	-4.46024	8.18682e-06	4.49159e-05
RP11-429H9,4:antisense	24.685	5.5218	1.23851	4.4584	8.25724e-06	4.50025e-05
RP11-434D9,1:lincRNA	39.5678	3.87434	0.869099	4.45789	8.27718e-06	4.50025e-05
SLC22A23:protein_coding	20.6557	6.72695	1.50947	4.4565	8.33081e-06	4.5091e-05
RNA5-8SP6:rRNA	56.9566	-3.41646	0.769841	-4.43787	9.0854e-06	4.89126e-05
RNA5SP452:rRNA	55.6571	-3.99233	0.899761	-4.4371	9.11793e-06	4.89126e-05
RANBP20P:processed_pseudogene	341.586	2.82739	0.637662	4.43399	9.25045e-06	4.9404e-05
RP11-223J6,1:processed_pseudogene	25.7923	5.63155	1.27129	4.42981	9.4316e-06	4.99296e-05
RP11-68E19,1:processed_pseudogene	25.7923	5.63155	1.27129	4.42981	9.4316e-06	4.99296e-05
CDON:nonsense_mediated_decay	13.2758	7.11881	1.61088	4.41921	9.90641e-06	5.22141e-05
COL9A3:processed_transcript	24.8813	-4.43405	1.00394	-4.41666	1.00239e-05	5.26037e-05
hsa-miR-320a	55.2165	-3.63223	0.82355	-4.41045	1.03155e-05	5.38264e-05
TTC28-AS1:antisense	46.0501	4.15939	0.943212	4.40981	1.03461e-05	5.38264e-05
SSBP2:protein_coding	121.279	-3.0831	0.699486	-4.40767	1.04491e-05	5.41288e-05
RP11-472G21,2:lincRNA	25.3462	5.94009	1.34912	4.40294	1.06795e-05	5.50862e-05
RP11-231I16,1:antisense	13.0047	7.10621	1.61483	4.4006	1.07952e-05	5.54457e-05
ADAM15:retained_intron	20.6128	5.89815	1.34342	4.39039	1.13148e-05	5.78685e-05
PLIN3:protein_coding	37.795	4.12668	0.941521	4.38299	1.17059e-05	5.96162e-05
HEBP2:protein_coding	40.227	-3.83637	0.875616	-4.38134	1.17952e-05	5.98185e-05
hsa-miR-486-5p	99.1651	-3.16566	0.723521	-4.37535	1.21236e-05	6.12269e-05
FNTA:retained_intron	44.7668	3.56764	0.817717	4.36293	1.28333e-05	6.45408e-05
SAPCD1:retained_intron	34.5191	4.39761	1.00901	4.35836	1.31039e-05	6.53711e-05
YIPF4:protein_coding	23.3593	6.20193	1.42301	4.35832	1.31067e-05	6.53711e-05
ANKFY1:retained_intron	38.6064	-3.8082	0.87491	-4.35267	1.34487e-05	6.68006e-05
AC005522,6:processed_pseudogene	12.581	7.05568	1.62278	4.3479	1.37449e-05	6.7992e-05
hsa-let-7b-5p	49.1824	-3.59397	0.829232	-4.3341	1.46358e-05	7.21038e-05
AC096558,1:antisense	12.5315	7.03333	1.62392	4.33107	1.48386e-05	7.28057e-05
NPEPPS:retained_intron	34.4793	-4.14568	0.957424	-4.33004	1.49084e-05	7.28521e-05
STRADA:retained_intron	16.6978	6.54339	1.51276	4.32545	1.5222e-05	7.40846e-05
GOLGA4:protein_coding	17.5906	6.61274	1.53049	4.32067	1.55558e-05	7.54052e-05
RAMP2-AS1:lincRNA	28.1303	-3.9233	0.90989	-4.31184	1.61898e-05	7.80815e-05
Sup	44.3488	4.17284	0.967908	4.3112	1.62373e-05	7.80815e-05
PRKRIRP4:processed_pseudogene	38.9833	4.96057	1.15107	4.30951	1.63619e-05	7.83681e-05
FRRS1:retained_intron	47.7072	3.47566	0.807132	4.30618	1.66097e-05	7.92407e-05
ACSM2B:retained_intron	46.1728	4.8247	1.12275	4.29722	1.72954e-05	8.21872e-05
NEB:protein_coding	11.8577	7.02146	1.63495	4.29461	1.75003e-05	8.28346e-05
GRHL3:protein_coding	35.7443	-3.84905	0.896902	-4.29149	1.77478e-05	8.36783e-05
PXDN:retained_intron	11.8492	7.00689	1.63583	4.28338	1.84075e-05	8.64507e-05
hsa-miR-99a-5p	64.3713	-3.8446	0.8979	-4.28177	1.85414e-05	8.64539e-05
KANSL2:processed_transcript	43.8479	-3.38311	0.790141	-4.28165	1.85514e-05	8.64539e-05
ACVR2B:protein_coding	205.505	-2.87528	0.671831	-4.27976	1.87093e-05	8.68542e-05
COPG1:retained_intron	19.351	-4.94378	1.15628	-4.27558	1.9064e-05	8.81617e-05
HNRNPC:protein_coding	76.6424	3.23261	0.75723	4.26899	1.96357e-05	9.00626e-05
ARL10:protein_coding	24.9275	-4.37943	1.02596	-4.26863	1.96674e-05	9.00626e-05
WASF3:protein_coding	24.3565	-4.83813	1.13351	-4.26828	1.96989e-05	9.00626e-05
hsa-miR-375	26.5538	-4.0928	0.960325	-4.26189	2.02702e-05	9.23252e-05
RP11-463O9,5:antisense	12.0888	6.94412	1.63285	4.25275	2.1116e-05	9.58159e-05
AC067969,1:antisense	33.0738	5.17239	1.2173	4.24908	2.1465e-05	9.70345e-05
AC006116,17:antisense	27.0343	5.4333	1.27911	4.24771	2.15966e-05	9.72655e-05
DFNA5:retained_intron	57.9263	3.37325	0.795737	4.23915	2.24368e-05	0.000100674
EPB41L1:protein_coding	29.3183	4.79257	1.13127	4.23644	2.27089e-05	0.000101517
TRIM51:protein_coding	15.0172	6.42916	1.51864	4.2335	2.3008e-05	0.000102475
RN7SKP279:misc_RNA	34.9204	3.71379	0.877511	4.23219	2.31431e-05	0.000102698
BDKRB2:protein_coding	28.6719	5.31657	1.26578	4.20023	2.6664e-05	0.000117888
RP11-135L13,4:antisense	11.1712	6.9224	1.65049	4.19415	2.73898e-05	0.000120655
ZFP69B:protein_coding	19.9463	5.5823	1.33431	4.18367	2.86846e-05	0.000125899
UBAC2:processed_transcript	21.015	4.84818	1.16033	4.17827	2.93735e-05	0.000128456
NCAPG:protein_coding	54.73	3.38012	0.809643	4.17483	2.98215e-05	0.000129577
Y_RNA,188:misc_RNA	16.3626	6.26375	1.50042	4.17465	2.98445e-05	0.000129577
MLH1:nonsense_mediated_decay	18.226	5.77787	1.38893	4.15995	3.18316e-05	0.000137709
AC022311,1:lincRNA	48.6392	3.30458	0.795045	4.15647	3.23209e-05	0.000139326
ZNF106:protein_coding	15.6455	6.43497	1.55148	4.14763	3.3594e-05	0.000144299
ERAP1:processed_transcript	37.8214	-3.76325	0.908661	-4.14153	3.44993e-05	0.000147662
RP11-731D1,4:lincRNA	12.1418	6.76991	1.63498	4.14066	3.46307e-05	0.0001477
KCNQ2:retained_intron	19.7158	-4.42347	1.06889	-4.13837	3.49782e-05	0.000148657
WI2-3658N16,1:transcribed_unprocessed_pseudogene	10.7475	6.86448	1.65998	4.13528	3.54525e-05	0.000150144
AP2S1:protein_coding	15.2154	6.41752	1.55432	4.12884	3.64601e-05	0.000153341
RP11-818C3,1:lincRNA	28.7572	-3.67367	0.88976	-4.12883	3.64614e-05	0.000153341
GBX1:processed_transcript	67.6229	3.64121	0.882705	4.12506	3.70645e-05	0.000155336
RAD21L1:processed_transcript	10.6007	6.85138	1.66354	4.11855	3.81256e-05	0.000158875
MFAP2:processed_transcript	25.2291	5.26674	1.27887	4.11827	3.81721e-05	0.000158875
CARKD:processed_transcript	40.51	-3.63522	0.882957	-4.1171	3.83671e-05	0.000159138
CEP350:protein_coding	409.263	5.09434	1.23815	4.11446	3.8808e-05	0.000160415
hsa-miR-21-5p	205.172	-2.75507	0.669739	-4.11365	3.89454e-05	0.000160434
EGFLAM-AS2:antisense	10.524	6.84771	1.66558	4.1113	3.93439e-05	0.000161524
SCRN1:protein_coding	19.1695	5.29891	1.29034	4.1066	4.01525e-05	0.000164285
ZNF614:protein_coding	13.4789	6.26264	1.52746	4.10002	4.13108e-05	0.000168453
DNAH11:protein_coding	55.8404	3.22983	0.788472	4.09632	4.19778e-05	0.000170597
ASPM:protein_coding	10.5304	6.81394	1.66577	4.09056	4.30339e-05	0.000174302
RP11-673C5,2:antisense	46.5326	4.14185	1.01447	4.08279	4.44991e-05	0.000179633
RNU5E-1:snRNA	49.2992	-3.34255	0.819729	-4.07763	4.54963e-05	0.000183047
MAGEC3:protein_coding	10.6806	6.77722	1.6642	4.07237	4.65374e-05	0.000186613
CYP19A1:protein_coding	32.6422	4.21196	1.03629	4.06447	4.81413e-05	0.000192406
ZNF677:protein_coding	16.3054	5.87841	1.44823	4.05903	4.92772e-05	0.000196296
LCAT:protein_coding	20.978	4.51412	1.1196	4.03191	5.53262e-05	0.000219667
CLEC2L:retained_intron	14.9797	5.80716	1.44069	4.03081	5.5584e-05	0.000219967
DNAH14:nonsense_mediated_decay	17.1959	-4.7718	1.18441	-4.02885	5.60507e-05	0.000220825
LINC00167:lincRNA	16.5688	5.60218	1.39068	4.02836	5.61669e-05	0.000220825
hsa-let-7g-5p	23.3373	-3.89406	0.967225	-4.02601	5.67315e-05	0.000222321
RNA5SP74:rRNA	16.3789	-5.86844	1.45859	-4.02336	5.73732e-05	0.000224108
FCRLA:processed_transcript	24.6534	5.26357	1.31092	4.01518	5.94004e-05	0.000231278
USP9X:protein_coding	24.4202	4.2237	1.05326	4.01012	6.06872e-05	0.000235234
LINC00085:retained_intron	23.5694	4.02354	1.00346	4.00966	6.08061e-05	0.000235234
RP11-74M13,4:processed_transcript	22.7663	-3.85577	0.962732	-4.00503	6.20092e-05	0.000239122
CR2:protein_coding	13.9312	6.28652	1.57072	4.00232	6.2725e-05	0.000241112
SERPINI1:protein_coding	16.1337	5.57856	1.39442	4.00062	6.31761e-05	0.000242075
PDE6B:protein_coding	80.7015	2.88284	0.72091	3.99889	6.3639e-05	0.000242837
TUSC7:antisense	19.2332	4.58986	1.14793	3.99838	6.37775e-05	0.000242837
TRIM39:protein_coding	14.5729	6.22193	1.5572	3.99559	6.45332e-05	0.000244942
SLC44A4:protein_coding	9.76925	6.73084	1.68675	3.99043	6.5954e-05	0.00024955
DNAJC2:protein_coding	21.4629	4.32339	1.08446	3.98668	6.70051e-05	0.000252735
COL4A5:protein_coding	28.5352	4.0824	1.02487	3.98333	6.79551e-05	0.00025552
SFXN5:processed_transcript	30.2831	-3.4762	0.873735	-3.97855	6.93355e-05	0.000259901
CCDC9:protein_coding	21.1056	4.80104	1.20699	3.97769	6.95868e-05	0.000260035
SFT2D2:protein_coding	24.5424	4.92901	1.24051	3.97338	7.08589e-05	0.000263266
C16orf46:processed_transcript	17.5123	-4.71095	1.18566	-3.97329	7.08877e-05	0.000263266
LPAR1:protein_coding	17.8506	5.11057	1.28791	3.96812	7.2443e-05	0.000268142
HNRNPH1:nonsense_mediated_decay	15.7566	-4.99243	1.25835	-3.96745	7.26448e-05	0.000268142
RNU5A-3P:snRNA	22.3831	-4.03146	1.01644	-3.96623	7.30182e-05	0.00026829
SRSF10:protein_coding	24.2998	3.76945	0.950473	3.96587	7.31297e-05	0.00026829
CTD-2020K17,3:antisense	18.3158	5.35067	1.35095	3.96066	7.47435e-05	0.00027338
CTC-471F3,5:processed_pseudogene	14.4857	5.75995	1.45481	3.95924	7.51889e-05	0.000273836
GPR78:retained_intron	16.5737	-4.73208	1.19533	-3.95882	7.53219e-05	0.000273836
CAPN8:protein_coding	24.7805	5.07792	1.28379	3.95542	7.63988e-05	0.000276713
RHOBTB3:protein_coding	18.181	4.84901	1.22608	3.95488	7.65719e-05	0.000276713
LINC00085:lincRNA	22.8581	3.98014	1.00771	3.94969	7.8254e-05	0.000281948
PPP1R8:protein_coding	18.0875	-4.49113	1.13743	-3.9485	7.86424e-05	0.000282504
DNAJC2:retained_intron	22.2136	4.25955	1.08044	3.94241	8.0668e-05	0.000288921
MALAT1:lincRNA	15.6213	5.62032	1.42699	3.93858	8.19641e-05	0.000292694
AL162151,4:antisense	9.49189	-6.68029	1.69712	-3.93626	8.27613e-05	0.000294636
LMBRD2:protein_coding	21.9907	5.50502	1.39878	3.93558	8.2996e-05	0.000294636
RRAGB:protein_coding	9.48187	6.66806	1.69523	3.93342	8.37448e-05	0.000295085
LCOR:protein_coding	33.1248	3.65787	0.929998	3.93321	8.38205e-05	0.000295085
PCBP1-AS1:antisense	18.6204	4.95561	1.25998	3.9331	8.38559e-05	0.000295085
ERAP1:protein_coding	79.879	-3.08676	0.784958	-3.93239	8.41044e-05	0.000295099
PLA2R1:protein_coding	41.623	3.49693	0.889794	3.93004	8.49308e-05	0.000295277
ATXN7:retained_intron	13.3195	6.20606	1.57927	3.9297	8.50518e-05	0.000295277
CPNE6:protein_coding	17.7771	-4.27545	1.088	-3.92965	8.50695e-05	0.000295277
PMS1:protein_coding	33.5682	-3.48079	0.885816	-3.92947	8.51336e-05	0.000295277
KIF23:retained_intron	13.4087	6.20071	1.58175	3.92015	8.84952e-05	0.000306057
CPZ:protein_coding	17.1846	-4.44226	1.13393	-3.91757	8.9447e-05	0.000308464
LAMB2:processed_transcript	25.7486	3.57576	0.916381	3.90204	9.53849e-05	0.000328004
His	459.563	-2.54234	0.652028	-3.89913	9.65388e-05	0.000330098
RPL18A:protein_coding	9.45332	6.61755	1.69719	3.89913	9.65406e-05	0.000330098
SBNO2:protein_coding	43.1859	3.1894	0.81921	3.89326	9.89074e-05	0.000337235
ACAP2:retained_intron	68.3433	-3.43508	0.884144	-3.88521	0.000102242	0.000347623
MYL12B:protein_coding	26.9228	-4.02656	1.03716	-3.88229	0.000103476	0.000350829
SLC3A1:protein_coding	144.286	3.77112	0.972676	3.87706	0.000105727	0.000357458
IKBKAP:protein_coding	13.8216	5.74468	1.48407	3.8709	0.000108435	0.000365591
KCNH8:protein_coding	18.6122	5.19416	1.34407	3.86451	0.000111312	0.000373626
FAM227A:protein_coding	26.1599	4.11239	1.06422	3.86424	0.000111438	0.000373626
PPIP5K2:protein_coding	58.9742	-2.93208	0.760641	-3.85474	0.000115851	0.000387347
CCDC50:protein_coding	11.8432	6.08934	1.58563	3.84032	0.000122873	0.00040969
ADAMTSL4:protein_coding	20.0669	-3.797	0.990093	-3.83499	0.000125569	0.000417527
CWF19L1:processed_transcript	13.1605	5.65125	1.47517	3.8309	0.000127674	0.000423357
AC006129,4:lincRNA	40.5349	3.02648	0.790439	3.82886	0.000128736	0.000424589
FAM20A:processed_transcript	43.3955	3.51529	0.918226	3.82835	0.000129005	0.000424589
RNU5B-4P:snRNA	22.6292	-3.82311	0.998719	-3.82801	0.000129184	0.000424589
LMBR1L:retained_intron	24.9279	3.97271	1.03794	3.8275	0.000129452	0.000424589
RNU2-26P:snRNA	26.6985	3.73253	0.975773	3.8252	0.000130663	0.00042525
RNU2-57P:snRNA	26.6985	3.73253	0.975773	3.8252	0.000130663	0.00042525
PLCXD3:protein_coding	16.8457	4.55831	1.19168	3.82512	0.000130711	0.00042525
DNAH8:protein_coding	13.0249	5.88365	1.53847	3.82434	0.000131124	0.000425447
LINC00966:lincRNA	27.7124	3.99753	1.04558	3.82327	0.000131695	0.000426156
STK24:protein_coding	11.5103	6.0521	1.58358	3.82178	0.000132493	0.000427592
SHQ1:protein_coding	21.6357	4.44467	1.16562	3.81314	0.000137214	0.000441647
DYNC2H1:protein_coding	45.0938	3.19785	0.840753	3.80355	0.000142635	0.000456148
ANK2:protein_coding	33.8715	3.43249	0.902567	3.80303	0.000142937	0.000456148
MANSC1:protein_coding	21.5164	3.85952	1.01488	3.80295	0.000142984	0.000456148
MTRNR2L1:protein_coding	11.6962	6.05461	1.59226	3.80252	0.000143231	0.000456148
CARD11:protein_coding	23.5817	4.44921	1.17317	3.79247	0.000149155	0.000473763
DGCR2:protein_coding	205.433	4.08434	1.07734	3.79113	0.000149963	0.00047508
LAMB2:retained_intron	26.7769	3.43732	0.907649	3.78706	0.000152442	0.000481668
GGA3:retained_intron	23.4057	3.8487	1.01784	3.78124	0.000156046	0.00049177
TRPM1:protein_coding	20.4349	4.42845	1.17266	3.77641	0.000159103	0.000500098
SLC39A13:processed_transcript	13.5709	-5.08878	1.34784	-3.77551	0.00015968	0.000500394
RNA5SP273:rRNA	17.5627	-4.33156	1.14744	-3.77497	0.000160027	0.000500394
RP11-219C20,3:lincRNA	11.7246	-6.06077	1.6071	-3.77125	0.000162435	0.000506611
RNU5E-10P:snRNA	20.8206	-3.84779	1.02141	-3.76715	0.000165121	0.0005125
hsa-miR-10a-5p	11.3767	-6.07457	1.61254	-3.76707	0.000165172	0.0005125
RBPMS:protein_coding	8.5187	6.5036	1.72785	3.76398	0.000167228	0.00051755
C6orf163:protein_coding	14.6475	5.72272	1.5208	3.76297	0.000167907	0.000518322
RP11-358D17,1:processed_pseudogene	8.42972	6.50661	1.73153	3.75772	0.000171469	0.000527967
TMEM150C:protein_coding	42.1387	3.77814	1.00607	3.75534	0.000173107	0.000531653
FBXO41:processed_transcript	12.8009	5.5914	1.48951	3.75386	0.00017413	0.000533439
ZNF229:protein_coding	15.9809	-4.49749	1.19835	-3.75308	0.000174678	0.000533764
MGAT5:protein_coding	31.6284	3.50823	0.935872	3.74862	0.000177811	0.000541966
HP1BP3:protein_coding	50.8068	4.15153	1.10975	3.74097	0.000183309	0.000557315
ATF5:protein_coding	34.1877	-3.34073	0.893488	-3.73897	0.000184776	0.000560363
ARAP2:protein_coding	13.0517	5.52337	1.47877	3.7351	0.000187641	0.000567627
CDK5RAP2:retained_intron	31.2676	3.44012	0.921905	3.73153	0.000190321	0.000572767
BEGAIN:protein_coding	27.0934	3.88178	1.04036	3.73119	0.000190574	0.000572767
ADAMTS1:protein_coding	16.8943	5.15472	1.38161	3.73094	0.000190764	0.000572767
RP11-820I16,4:antisense	14.5843	-4.50796	1.20893	-3.72889	0.000192322	0.00057601
GGCX:nonsense_mediated_decay	17.7714	4.17808	1.12134	3.72596	0.000194571	0.00058088
RP11-336F14,1:processed_pseudogene	11.4211	6.0024	1.61116	3.72552	0.00019491	0.00058088
DDX51:retained_intron	127.249	2.89456	0.777474	3.72303	0.000196844	0.000585199
RP5-1142J19,1:lincRNA	10.1499	-5.88923	1.58396	-3.71803	0.00020078	0.000595434
Pro	2192.25	-2.29171	0.616689	-3.71615	0.000202284	0.000598423
ZHX1:protein_coding	8.51265	6.42543	1.72947	3.71526	0.000202991	0.000599047
HDAC11:protein_coding	18.9701	4.98376	1.34447	3.70685	0.000209855	0.000617793
RNU5E-9P:snRNA	22.9646	-3.5691	0.96443	-3.70073	0.000214978	0.000631335
ABCB11:protein_coding	14.9305	5.15787	1.39462	3.69841	0.000216953	0.000635587
PFKL:processed_transcript	12.3289	-4.93369	1.33679	-3.69071	0.000223629	0.00065356
TANC1:retained_intron	15.5793	4.96975	1.34864	3.68501	0.000228696	0.000666755
RIMKLA:protein_coding	13.7859	4.70759	1.27882	3.68119	0.000232149	0.000675189
CHI3L2:protein_coding	14.8995	-4.46513	1.21462	-3.67616	0.00023677	0.000686306
MTPAP:processed_transcript	16.7248	4.63421	1.26074	3.6758	0.000237108	0.000686306
PTOV1:protein_coding	12.6291	-5.36237	1.45955	-3.674	0.000238784	0.000689504
DHRS11:retained_intron	11.6238	5.91011	1.6091	3.67293	0.000239785	0.00069074
RP11-475A13,1:lincRNA	13.9729	-5.30074	1.44447	-3.66967	0.00024286	0.000697935
PARD3B:protein_coding	16.2235	4.52015	1.23236	3.66788	0.000244575	0.000701192
ZNF239:protein_coding	22.4851	-3.50987	0.958918	-3.66024	0.000251977	0.000720701
LPPR3:protein_coding	26.1757	-3.51525	0.960778	-3.65875	0.000253443	0.000723175
GNPTAB:protein_coding	19.5103	3.68939	1.00854	3.65815	0.00025404	0.000723175
GS1-124K5,9:processed_pseudogene	13.221	-4.95222	1.35511	-3.65448	0.000257705	0.000731882
EID2:protein_coding	13.0533	5.32119	1.4575	3.6509	0.00026132	0.000739091
NCAPG:nonsense_mediated_decay	27.3442	3.38008	0.926244	3.64923	0.000263025	0.000739091
R3HDM2:protein_coding	21.3042	-3.53071	0.967724	-3.64846	0.000263812	0.000739091
CCDC40:protein_coding	14.5269	-4.19715	1.15045	-3.64827	0.000264009	0.000739091
KIF7:protein_coding	24.3943	3.92467	1.07581	3.6481	0.000264187	0.000739091
SMARCA5:retained_intron	12.7576	-5.30486	1.45423	-3.64789	0.0002644	0.000739091
IL9RP2:unprocessed_pseudogene	11.9917	-4.94912	1.35675	-3.64777	0.00026453	0.000739091
MILR1:protein_coding	10.5227	5.58889	1.53331	3.64499	0.000267404	0.000745252
NPAP1P4:processed_pseudogene	37.412	3.68306	1.0106	3.64444	0.00026797	0.000745252
SBNO2:retained_intron	28.1801	3.27676	0.900554	3.6386	0.000274122	0.000760609
HADHA:protein_coding	14.9831	5.0729	1.39923	3.6255	0.000288406	0.000798114
IDE:protein_coding	16.2552	4.5638	1.25898	3.625	0.000288961	0.000798114
LINC00158:lincRNA	7.73475	6.37853	1.75996	3.62425	0.000289802	0.000798609
CEP152:protein_coding	19.1111	4.74321	1.31052	3.61934	0.00029535	0.000812045
DPY19L2P2:processed_transcript	7.71443	6.37041	1.76063	3.61824	0.000296608	0.000813651
GSG2:protein_coding	73.6346	-2.97451	0.823989	-3.60989	0.000306331	0.000838415
LINC00470:lincRNA	19.3687	3.79999	1.05335	3.60752	0.000309132	0.000844169
TACC2:retained_intron	13.8604	4.37169	1.21397	3.60116	0.000316801	0.000863157
TERT:protein_coding	13.2428	-5.23558	1.4557	-3.59661	0.000322393	0.000876416
RP13-991F5,2:antisense	19.4524	-3.7266	1.03689	-3.59401	0.000325623	0.000883207
APOL6:protein_coding	18.0324	3.77016	1.0503	3.58959	0.000331196	0.000896307
MACF1:protein_coding	16.3952	4.19907	1.17095	3.58603	0.000335748	0.000906595
COL1A2:retained_intron	13.4429	4.81787	1.34562	3.58041	0.000343054	0.000924255
KIAA1614:protein_coding	12.1876	5.32507	1.48986	3.5742	0.000351306	0.00094438
TAF10:protein_coding	21.3164	3.80011	1.06502	3.56812	0.000359554	0.000964403
IFIT1:protein_coding	12.5385	5.46772	1.53278	3.5672	0.000360816	0.000965642
TAX1BP1:protein_coding	9.82951	5.7975	1.6263	3.56483	0.000364091	0.000972252
RP11-536K7,3:antisense	37.003	3.61473	1.01467	3.56248	0.000367373	0.000977365
DNASE1L1:protein_coding	168.322	2.3093	0.648262	3.5623	0.000367625	0.000977365
H6PD:protein_coding	32.2924	3.22078	0.905104	3.55846	0.000373037	0.000989574
BBOX1:protein_coding	18.4596	4.15411	1.16843	3.55529	0.000377558	0.00099937
IRF2BP1:protein_coding	15.6982	5.10901	1.43973	3.54858	0.000387308	0.00102293
ZNF148:protein_coding	12.0129	4.82291	1.3594	3.54782	0.00038843	0.00102366
TRIM28:retained_intron	15.2051	-4.3632	1.23014	-3.54691	0.000389774	0.00102496
RNVU1-7:snRNA	9.48872	5.66643	1.5982	3.54551	0.000391848	0.00102594
RNVU1-9:snRNA	9.48872	5.66643	1.5982	3.54551	0.000391848	0.00102594
ADAR:protein_coding	19.2947	-3.52456	0.994412	-3.54437	0.000393556	0.00102819
SCML1:retained_intron	18.5441	3.63873	1.02687	3.54352	0.000394817	0.00102925
RP11-641A6,5:processed_pseudogene	7.3173	6.2917	1.77934	3.53598	0.000406262	0.00105681
FOXN2:protein_coding	9.16167	5.71012	1.61734	3.53057	0.000414664	0.00107634
REEP2:protein_coding	9.76347	5.78691	1.6398	3.52903	0.00041708	0.00108029
RN7SKP232:misc_RNA	19.7224	3.49678	0.991574	3.52649	0.000421105	0.00108838
AHNAK:protein_coding	19.5507	4.09831	1.16444	3.51955	0.000432287	0.00111489
BAIAP2:nonsense_mediated_decay	11.9018	-4.60679	1.30963	-3.51763	0.000435422	0.00112058
EGFR:protein_coding	13.3598	4.63848	1.32035	3.51307	0.000442966	0.00113758
RP11-68L1,2:antisense	26.3209	3.52753	1.00893	3.49632	0.00047173	0.00120887
ZFYVE19:retained_intron	35.6657	2.8363	0.811653	3.49447	0.000474999	0.00121467
RP11-138I1,2:antisense	12.3281	-4.81568	1.38071	-3.48784	0.000486941	0.00124059
AP000350,5:lincRNA	19.7706	-3.84982	1.10394	-3.48733	0.000487868	0.00124059
SPN:protein_coding	22.3284	-3.3592	0.963311	-3.48714	0.000488218	0.00124059
RC3H1:protein_coding	12.1677	5.07305	1.45779	3.47995	0.000501511	0.00127169
AC093391,2:antisense	96.0245	2.85944	0.82224	3.47762	0.000505882	0.00128008
DOCK2:protein_coding	9.34379	5.72303	1.64605	3.47683	0.000507385	0.0012812
RNF111:protein_coding	22.8034	3.75129	1.07918	3.47605	0.000508849	0.00128222
NBEAL2:protein_coding	11.1315	5.28025	1.52341	3.46608	0.000528106	0.00132797
ESR1:protein_coding	11.9748	4.99453	1.44158	3.46462	0.000530971	0.00133021
MYH4:protein_coding	7.00317	6.22058	1.79552	3.46451	0.000531203	0.00133021
FAM208A:protein_coding	13.4327	4.41621	1.27534	3.46278	0.000534625	0.00133601
LRRC8D:protein_coding	9.71926	5.69089	1.64535	3.45876	0.00054266	0.00135329
PRF1:protein_coding	15.1418	-4.20178	1.2152	-3.45768	0.000544839	0.00135592
GABRE:retained_intron	14.6841	4.43919	1.28506	3.45446	0.000551388	0.00136939
DOCK2:nonsense_mediated_decay	9.09771	5.68842	1.65087	3.44572	0.00056955	0.00140951
ACSM2A:retained_intron	47.8822	3.57096	1.03639	3.44556	0.000569878	0.00140951
AP003068,6:retained_intron	6.96993	6.1917	1.79786	3.44393	0.00057333	0.00141439
RP11-278I4,2:antisense	8.64292	5.55406	1.6129	3.44352	0.000574193	0.00141439
CADM2-AS1:antisense	11.8374	4.75435	1.38369	3.43599	0.000590389	0.00145116
RP4-694B14,5:antisense	37.1042	-3.18927	0.928335	-3.43547	0.000591526	0.00145116
MGRN1:protein_coding	44.7541	-2.6545	0.77356	-3.43154	0.000600173	0.00146939
ETNK1:protein_coding	11.3742	5.08753	1.48283	3.43097	0.000601422	0.00146947
CCDC169:processed_transcript	12.7504	5.11946	1.49395	3.4268	0.000610734	0.0014892
C1orf21:protein_coding	11.1718	5.09564	1.48786	3.42481	0.000615229	0.00149714
DOCK2:processed_transcript	8.96541	5.66846	1.65677	3.42139	0.000623024	0.00151306
TXNDC16:protein_coding	63.4382	3.01453	0.881633	3.41926	0.000627917	0.00151979
DMAP1:processed_transcript	8.93642	5.66922	1.65811	3.41909	0.000628314	0.00151979
CCR10:protein_coding	13.5182	5.04942	1.47914	3.41375	0.000640749	0.00154677
ZFYVE16:protein_coding	12.0074	4.71023	1.38024	3.41262	0.000643422	0.00155012
DPYSL5:protein_coding	27.1041	-3.17473	0.932247	-3.40546	0.000660523	0.00158815
C7orf50:protein_coding	9469.53	2.74011	0.806437	3.39781	0.000679287	0.00163002
ZNF292:protein_coding	25.9709	3.61976	1.06565	3.39677	0.000681873	0.00163298
GLTSCR1L:protein_coding	17.9342	-3.37613	0.994469	-3.39491	0.00068651	0.00164083
FMN2:protein_coding	19.9425	3.8884	1.14591	3.39327	0.000690625	0.0016474
EIF5:retained_intron	18.4303	-3.40013	1.00332	-3.38889	0.000701758	0.00167065
GGTA1P:unitary_pseudogene	18.3046	3.44932	1.01865	3.38617	0.000708749	0.00168398
BAIAP2:processed_transcript	9.4115	-5.32771	1.57494	-3.38281	0.000717477	0.00170136
CPNE6:retained_intron	14.1797	-4.11202	1.21725	-3.37813	0.000729795	0.00172718
TNFRSF1A:processed_transcript	9.41023	-5.03265	1.49033	-3.37687	0.000733151	0.00173173
PLCE1:protein_coding	24.3609	3.09489	0.916744	3.37595	0.000735601	0.00173412
LINC00910:snRNA	49.7141	-2.65425	0.786794	-3.3735	0.000742187	0.00174624
NR3C1:protein_coding	55.7169	-2.58463	0.766676	-3.37122	0.000748367	0.00175735
hsa-miR-30d-5p	17.6523	-3.56719	1.05866	-3.36954	0.000752932	0.00176464
STX3:protein_coding	25.0103	3.29937	0.982984	3.35648	0.000789405	0.00184653
KNTC1:protein_coding	13.929	3.78488	1.13443	3.33637	0.0008488	0.00198163
RP11-430C7,4:antisense	11.46	4.97455	1.49132	3.33567	0.000850942	0.00198279
FAM73B:nonsense_mediated_decay	14.8778	3.93213	1.17973	3.33308	0.000858896	0.00199747
SLC26A7:protein_coding	36.3285	3.46516	1.041	3.3287	0.000872532	0.00202528
RAB24:retained_intron	17.2759	3.64292	1.09459	3.32812	0.000874344	0.00202559
SeC	67.4484	-2.44169	0.734671	-3.32351	0.000888914	0.0020554
KCNJ13:protein_coding	34.2673	3.11894	0.939033	3.32144	0.000895553	0.00206658
FUT9:protein_coding	9.6706	4.95781	1.4929	3.32093	0.000897175	0.00206658
MMP21:protein_coding	11.5558	-4.18686	1.26131	-3.31946	0.000901921	0.00207356
RBBP6:protein_coding	21.1264	3.15969	0.952777	3.3163	0.000912182	0.00209316
CCDC47:protein_coding	8.4613	5.58815	1.68744	3.31161	0.000927598	0.0021245
SMG9:protein_coding	11.2647	4.58957	1.38858	3.30523	0.000948977	0.00216935
DEF8:retained_intron	13.8907	-3.98708	1.20967	-3.296	0.00098072	0.00223767
ACTR3C:protein_coding	10.7652	5.30678	1.61127	3.29354	0.000989356	0.00225312
HIVEP2:protein_coding	109.329	2.96342	0.900889	3.28944	0.00100388	0.0022819
GPR75:protein_coding	13.1648	-3.91358	1.18997	-3.2888	0.00100616	0.00228278
ZNF195:protein_coding	12.9195	-4.18775	1.27468	-3.28534	0.00101859	0.00230339
CHD7:protein_coding	24.1912	3.50328	1.06638	3.28521	0.00101906	0.00230339
RPL11:protein_coding	11.3272	4.43217	1.34996	3.28319	0.00102641	0.00231565
SS18:nonsense_mediated_decay	8.52353	5.53521	1.68934	3.27655	0.00105086	0.00236638
EFNB3:protein_coding	11.2829	4.94523	1.51974	3.25401	0.0011379	0.00255639
ATP8B3:protein_coding	29.3351	4.06431	1.24917	3.25361	0.00113947	0.00255639
FDXACB1:protein_coding	19.8974	3.56473	1.09815	3.24611	0.00116993	0.00261986
FAM69C:protein_coding	7.45046	-5.51762	1.70383	-3.23837	0.00120214	0.00268702
INHBA:protein_coding	22.8367	4.84132	1.49657	3.23494	0.00121669	0.00271449
INSIG2:processed_transcript	7.93792	5.50251	1.70583	3.22571	0.00125661	0.0027984
C3orf17:retained_intron	52.7016	2.74972	0.853658	3.22111	0.00127697	0.0028385
DHX57:retained_intron	27.077	-3.2304	1.00492	-3.21457	0.0013064	0.00289856
SCN2A:protein_coding	14.9231	4.05195	1.26308	3.208	0.0013366	0.00296014
Val	1364.75	-2.00181	0.624605	-3.20493	0.00135096	0.00298647
VWA8:protein_coding	9.16664	5.09186	1.59038	3.20167	0.00136632	0.0030149
IGFL3:protein_coding	30.8087	3.45063	1.07818	3.20043	0.00137224	0.00302243
PPP1R3B:protein_coding	37.5313	2.71231	0.848062	3.19825	0.00138265	0.00303982
SLC11A2:protein_coding	25.0524	3.14164	0.982735	3.19683	0.00138947	0.00304926
LINC00324:lincRNA	74.956	-2.2291	0.697509	-3.1958	0.00139445	0.00305463
UTRN:protein_coding	31.9333	3.16683	0.992151	3.19188	0.0014135	0.00309075
MYO19:protein_coding	15.3369	-3.97108	1.24434	-3.1913	0.00141632	0.00309133
LPP:protein_coding	11.9944	4.82045	1.51191	3.18832	0.00143102	0.00311776
TFE3:processed_transcript	18.8922	3.66698	1.15214	3.18277	0.00145875	0.00317246
BIRC3:protein_coding	36.954	3.50506	1.10346	3.17642	0.00149104	0.00323684
AGGF1:protein_coding	12.862	4.01947	1.26632	3.17414	0.00150279	0.00325649
AC005062,2:sense_overlapping	9.13404	-4.86933	1.53608	-3.16996	0.0015246	0.00329783
PRKY:processed_transcript	11.0956	4.26443	1.3457	3.16894	0.00152995	0.00330348
PDE5A:protein_coding	10.0556	4.26639	1.34799	3.16499	0.00155086	0.00334266
EGFLAM:protein_coding	47.8497	2.86877	0.907768	3.16024	0.00157637	0.00338808
MYO6:protein_coding	7.60324	5.43364	1.71949	3.16003	0.00157755	0.00338808
WFDC3:processed_transcript	7.26753	5.32287	1.68758	3.15414	0.00160971	0.00344592
LMBR1:processed_transcript	7.81003	5.4116	1.71576	3.15405	0.00161019	0.00344592
AL049747,1:protein_coding	20.7349	-2.87847	0.916167	-3.14186	0.00167879	0.00358004
MB:processed_transcript	20.7349	-2.87847	0.916167	-3.14186	0.00167879	0.00358004
LINC01059:lincRNA	5.81223	5.87518	1.87175	3.13886	0.00169604	0.003609
HNRNPDL:protein_coding	8.71998	5.00097	1.59344	3.13847	0.00169835	0.003609
RNU2-38P:snRNA	89.44	-2.47874	0.790588	-3.13532	0.0017167	0.00364157
ARHGAP28:protein_coding	5.65095	5.89704	1.8826	3.1324	0.00173384	0.00367148
BVES:protein_coding	5.57019	5.90236	1.8884	3.12559	0.00177446	0.00375093
ZNF229:nonsense_mediated_decay	7.87465	-4.76205	1.52513	-3.12238	0.00179394	0.00378547
SLC38A6:protein_coding	23.5989	2.98758	0.958178	3.11798	0.00182096	0.00383578
RPH3A:processed_transcript	7.37757	5.34267	1.71591	3.1136	0.00184818	0.00388153
PXDN:protein_coding	13.5199	3.41613	1.09721	3.11345	0.00184911	0.00388153
AKAP6:protein_coding	10.454	4.88934	1.57121	3.11184	0.00185926	0.00389606
ACTA1:protein_coding	16.4141	3.40762	1.10626	3.0803	0.00206795	0.00432586
RN7SL53P:misc_RNA	7.29289	-4.97397	1.61677	-3.07649	0.00209451	0.00437383
hsa-miR-221-3p	34.5761	-2.82829	0.91986	-3.0747	0.00210716	0.00439264
SLC11A1:retained_intron	20.5334	3.63228	1.18223	3.0724	0.00212348	0.00441903
RP11-554D15,1:lincRNA	37.5262	-2.82327	0.921898	-3.06245	0.00219534	0.00456072
CDC23:protein_coding	7.23533	5.32409	1.74042	3.05908	0.00222019	0.00460442
TTC34:protein_coding	16.1981	4.14308	1.35502	3.05758	0.00223134	0.00461961
PRPF39:nonsense_mediated_decay	17.5102	3.02915	0.994395	3.04623	0.00231733	0.00478942
INIP:protein_coding	11.9318	4.51653	1.4849	3.04164	0.00235295	0.00484843
ZMYM4:protein_coding	50.5816	-2.28218	0.750343	-3.04151	0.00235392	0.00484843
RNU5D-1:snRNA	8.312	-4.39558	1.44627	-3.03925	0.00237167	0.00487666
iMet	321.835	-2.04967	0.675242	-3.03545	0.00240174	0.00493011
RN7SL521P:misc_RNA	6.27718	-5.26275	1.73447	-3.03422	0.00241161	0.00494196
MAP3K5:protein_coding	7.08853	5.2918	1.74592	3.03096	0.00243778	0.00498713
MTRNR2L6:protein_coding	64.0527	2.22073	0.734534	3.02331	0.00250023	0.00510623
CASK:protein_coding	13.1507	3.94187	1.30612	3.01799	0.00254455	0.00518066
GABRA4:protein_coding	13.816	3.24856	1.07643	3.01791	0.00254526	0.00518066
RP11-1299A16,3:antisense	15.213	3.64527	1.20893	3.01529	0.00256733	0.00521611
RP1-140K8,5:lincRNA	41.2461	2.44859	0.812184	3.01482	0.00257132	0.00521611
ABCC3:nonsense_mediated_decay	24.0664	2.97734	0.988433	3.01218	0.0025938	0.00525288
SLC25A4:protein_coding	14.7306	4.08489	1.36278	2.99748	0.00272226	0.00550379
DHRS7B:retained_intron	9.48963	4.96087	1.65592	2.99583	0.00273698	0.0055243
CACNA1E:protein_coding	18.8215	3.49602	1.16854	2.99179	0.00277346	0.00558567
RP11-753D20,4:lincRNA	13.9322	3.82363	1.27819	2.99144	0.00277664	0.00558567
Gly	3501.69	-1.91279	0.641685	-2.98089	0.00287416	0.00577223
SNORA11,6:lincRNA	11.2053	3.77705	1.26734	2.9803	0.00287968	0.00577371
AOC3:protein_coding	28.2002	2.94054	0.988242	2.97553	0.00292484	0.00585453
NOTCH2:protein_coding	13.0469	3.59669	1.21065	2.97087	0.00296955	0.00593209
FHDC1:protein_coding	19.3809	3.25655	1.09631	2.97047	0.00297342	0.00593209
KCTD20:processed_transcript	32.8602	2.73665	0.922089	2.96788	0.00299865	0.00597256
CAST:protein_coding	25.5855	2.5574	0.861881	2.96722	0.00300501	0.00597537
RAB44:protein_coding	82.6815	2.13907	0.721604	2.96432	0.00303353	0.00597972
FREM2:protein_coding	7.4769	4.85203	1.63692	2.96413	0.00303542	0.00597972
NSD1:protein_coding	35.9039	2.36	0.796268	2.96383	0.00303839	0.00597972
RNU1-1:snRNA	10.649	4.01505	1.3556	2.96183	0.00305813	0.00597972
RNU1-27P:snRNA	10.649	4.01505	1.3556	2.96183	0.00305813	0.00597972
RNU1-28P:snRNA	10.649	4.01505	1.3556	2.96183	0.00305813	0.00597972
RNU1-2:snRNA	10.649	4.01505	1.3556	2.96183	0.00305813	0.00597972
RNU1-3:snRNA	10.649	4.01505	1.3556	2.96183	0.00305813	0.00597972
RNU1-4:snRNA	10.649	4.01505	1.3556	2.96183	0.00305813	0.00597972
RNVU1-18:snRNA	10.649	4.01505	1.3556	2.96183	0.00305813	0.00597972
POLR2H:protein_coding	8.35237	-4.36924	1.47536	-2.96147	0.0030617	0.00597972
HKR1:protein_coding	59.7482	2.27969	0.771233	2.95591	0.00311751	0.0060789
AC005178,1:processed_pseudogene	12.1605	-3.93157	1.33176	-2.95216	0.00315562	0.00614329
GJA8:protein_coding	14.6356	-3.16631	1.07405	-2.94802	0.00319817	0.00621609
ZNF383:retained_intron	8.6755	4.75823	1.61769	2.94136	0.00326772	0.00634106
YBX2:processed_transcript	24.2728	2.57903	0.87699	2.94078	0.0032739	0.00634286
RP11-138B4,1:lincRNA	7.28604	4.85033	1.6519	2.93622	0.00332243	0.00642656
SIAH3:protein_coding	8.74693	4.23736	1.44457	2.9333	0.00335382	0.00647689
ANLN:protein_coding	8.02517	4.52873	1.54784	2.92584	0.00343526	0.00662358
Asp	1792.85	-1.84526	0.631114	-2.92381	0.00345776	0.00665632
ZCCHC8:protein_coding	14.725	3.33896	1.14645	2.91243	0.00358628	0.00689273
CSRNP1:protein_coding	9.16319	4.5845	1.57546	2.90995	0.00361486	0.00693663
CCDC77:protein_coding	9.52047	3.97339	1.36813	2.90424	0.00368147	0.00705323
ANTXR2:protein_coding	12.355	3.56591	1.22807	2.90367	0.00368819	0.0070549
ABCB4:protein_coding	12.0191	4.30991	1.48529	2.90173	0.00371113	0.00708755
SCN9A:protein_coding	10.287	4.1927	1.44529	2.90094	0.00372041	0.00709406
ANKS1A:protein_coding	14.6516	3.40401	1.17491	2.89727	0.00376431	0.00716108
DHX33:retained_intron	15.0391	-2.98816	1.03146	-2.89701	0.00376743	0.00716108
INPP4B:protein_coding	12.1575	3.31777	1.14555	2.89623	0.00377679	0.00716175
RP11-65J3,1:lincRNA	8.98013	-4.01373	1.38596	-2.89599	0.00377965	0.00716175
hsa-miR-128-3p	26.6479	-3.23991	1.12133	-2.88933	0.00386061	0.00730369
ADAM22:protein_coding	16.6361	2.87854	0.996545	2.88852	0.00387065	0.00731122
UBTF:protein_coding	9.80078	4.49826	1.5586	2.88608	0.00390071	0.0073565
AC098823,3:lincRNA	11.6032	-3.41313	1.18327	-2.88448	0.00392057	0.00738241
TTL:protein_coding	10.4348	3.53775	1.22756	2.88195	0.00395228	0.00743054
AP1B1:protein_coding	16.288	-2.92399	1.01596	-2.87804	0.00400157	0.00751151
TMEM132B:retained_intron	12.2137	-3.33064	1.15862	-2.87465	0.0040447	0.00758067
ASCL1:protein_coding	8.37292	4.54097	1.5809	2.87241	0.00407359	0.00762298
hsa-miR-1-3p	16.966	-2.9135	1.01459	-2.87162	0.00408374	0.00763015
CYP27C1:protein_coding	13.8267	-3.24445	1.13055	-2.86979	0.00410738	0.00766245
PLEKHF1:protein_coding	9.0341	4.63652	1.61618	2.86882	0.00412006	0.00767425
PHLPP1:protein_coding	16.0535	-2.8812	1.00721	-2.86058	0.00422872	0.00786451
SMARCA5:protein_coding	14.6656	-3.00638	1.0568	-2.8448	0.00444391	0.008252
EFCAB4B:processed_transcript	21.2304	-2.56469	0.902548	-2.84161	0.00448869	0.00832235
RBM15B:protein_coding	19.5996	-2.61647	0.923453	-2.83336	0.00460618	0.00852709
FMNL3:protein_coding	17.8915	2.76462	0.976469	2.83124	0.00463677	0.00857056
HIPK2:protein_coding	20.0441	2.67382	0.94785	2.82093	0.00478844	0.00883739
LRP8:protein_coding	7.38673	4.82092	1.71231	2.81546	0.0048708	0.00897566
TTC8:protein_coding	19.4668	2.73004	0.970907	2.81184	0.00492589	0.00906334
PMS1:processed_transcript	9.28229	-3.7497	1.33481	-2.80915	0.00496718	0.00911481
LINC00910:lincRNA	52.3378	-2.14656	0.764162	-2.80904	0.00496897	0.00911481
FAT2:protein_coding	17.8421	2.92163	1.04178	2.80447	0.00504	0.00923107
RILPL1:protein_coding	11.8196	4.1861	1.49343	2.80301	0.00506288	0.00924727
RPS5:protein_coding	17.6584	2.89732	1.03368	2.80292	0.00506416	0.00924727
RNY4P27:misc_RNA	18.5558	2.79124	0.999961	2.79134	0.00524896	0.00957023
CRB2:protein_coding	349.357	-2.44401	0.875865	-2.7904	0.00526431	0.00958374
HOXB3:protein_coding	21.9408	-2.82249	1.01287	-2.78662	0.00532601	0.00968147
NTPCR:processed_transcript	33.6396	2.61105	0.937385	2.78546	0.00534517	0.00970168
RP11-225H22,5:antisense	14.4112	3.27889	1.17845	2.78237	0.00539633	0.00977984
CNTNAP2:protein_coding	1151.53	2.66959	0.9598	2.7814	0.00541243	0.00979431
BRCA1:protein_coding	253.221	1.91674	0.689969	2.778	0.00546945	0.00988268
GRAMD2:retained_intron	14.6314	3.19797	1.15152	2.77718	0.00548325	0.0098928
KRT73:protein_coding	7.83132	-4.15097	1.49591	-2.77488	0.00552222	0.00994825
HBP1:retained_intron	7.29086	-4.73303	1.7116	-2.76527	0.00568763	0.010231
TRIM49:protein_coding	16.0139	3.59314	1.30094	2.76195	0.00574574	0.0103201
hsa-miR-27b-3p	32.8816	-2.24854	0.815788	-2.75628	0.00584637	0.0104852
MRC2:protein_coding	8.87122	3.84276	1.39543	2.75382	0.0058904	0.0105485
LSM11:protein_coding	21.6593	2.66271	0.967618	2.75183	0.00592641	0.0105973
PITPNA:protein_coding	23.3777	2.85049	1.03681	2.74928	0.00597261	0.0106641
TRIM22:protein_coding	17.6646	2.69877	0.983851	2.74306	0.00608687	0.0108521
SMIM14:protein_coding	7.25188	4.38834	1.60012	2.74251	0.00609721	0.0108545
RNU5B-1:snRNA	53.9652	-2.11878	0.772821	-2.74162	0.00611376	0.0108679
ANHX:protein_coding	10.0021	-3.33388	1.21655	-2.74044	0.00613576	0.010891
TNRC6C:protein_coding	12.7184	2.9907	1.09533	2.73042	0.00632538	0.0112019
CDKN1A:protein_coding	24.0057	2.70037	0.989073	2.73021	0.00632947	0.0112019
AC005154,6:retained_intron	9.18853	4.28976	1.57209	2.72869	0.00635855	0.0112369
DNAJC30:protein_coding	77.2585	-2.08183	0.764749	-2.72223	0.00648425	0.0114422
EBP:protein_coding	7.35296	4.06653	1.49652	2.71732	0.00658124	0.0115964
RNA5SP258:rRNA	15.0588	-2.92566	1.07691	-2.71671	0.00659343	0.011601
ARMCX4:nonsense_mediated_decay	6.35244	4.68844	1.73007	2.70997	0.00672885	0.011822
RNU2-23P:snRNA	36.29	-2.25574	0.832994	-2.708	0.00676909	0.0118754
RAB30:protein_coding	121.689	3.36682	1.24356	2.7074	0.00678124	0.0118795
PMS1:nonsense_mediated_decay	9.57414	-3.4334	1.27786	-2.68683	0.0072133	0.0126139
TRIP12:protein_coding	6.23665	4.65727	1.73361	2.68646	0.00722139	0.0126139
OGT:retained_intron	10.3603	4.3232	1.60998	2.68526	0.00724733	0.0126409
Thr	189.671	-1.84092	0.685768	-2.68446	0.00726473	0.012653
ABCC3:retained_intron	18.2449	2.94618	1.09852	2.68197	0.00731904	0.0127292
NFIX:protein_coding	15.259	-2.82557	1.06145	-2.66198	0.00776826	0.0134911
MT-RNR2:Mt_rRNA	43.6589	2.18751	0.822284	2.66029	0.00780737	0.013531
ZNF704:protein_coding	7.02641	4.02464	1.51301	2.66002	0.00781367	0.013531
EIF4ENIF1:protein_coding	14.5152	3.26683	1.22936	2.65734	0.00787604	0.0136091
FBXL18:protein_coding	506.41	3.07237	1.15628	2.65711	0.00788133	0.0136091
MRC2:retained_intron	7.37625	4.00623	1.5152	2.64403	0.00819249	0.0141262
ANO3:protein_coding	20.8283	-2.39128	0.905565	-2.64065	0.00827472	0.0142476
VWC2:protein_coding	11.8367	3.22227	1.22781	2.6244	0.0086801	0.0149243
SOD2:protein_coding	15.2765	2.6124	0.999502	2.6137	0.00895677	0.0153781
FANCM:protein_coding	5.90579	4.54278	1.74343	2.60565	0.00916995	0.0157218
TRIM49C:protein_coding	17.4973	3.00731	1.15997	2.59257	0.00952617	0.0163093
XRN1:protein_coding	36.3776	2.56393	0.989687	2.59064	0.00957966	0.0163777
KIAA1549:protein_coding	28.3199	2.77118	1.07142	2.58645	0.00969694	0.0165547
PCDH19:protein_coding	23.6776	-2.44483	0.949155	-2.5758	0.0100009	0.0170496
ING3:protein_coding	18.8053	3.16074	1.22886	2.5721	0.0101084	0.0172085
PCYOX1:protein_coding	18.9963	2.94568	1.14635	2.56962	0.0101811	0.0173079
DMD:protein_coding	8.82255	4.07883	1.58942	2.56623	0.0102811	0.0174533
SSR2:retained_intron	6.45274	4.4037	1.72037	2.55975	0.0104749	0.0177573
SCAMP2:retained_intron	8.58859	4.31351	1.69183	2.54961	0.0107842	0.0182561
RABGAP1:protein_coding	9.97888	-3.25464	1.28045	-2.54179	0.0110287	0.018631
VPS51:processed_transcript	7.61399	-3.48407	1.37085	-2.54154	0.0110366	0.018631
BSG:protein_coding	7.48612	4.25818	1.67579	2.541	0.0110535	0.0186335
TJP2:protein_coding	13.1105	2.97468	1.17327	2.53536	0.0112331	0.0189098
CAPN15:processed_transcript	9.55165	3.31834	1.31489	2.52367	0.0116137	0.0195194
hsa-miR-92a-3p	55.2194	-1.89545	0.751192	-2.52325	0.0116275	0.0195194
DST:protein_coding	14.2493	3.03649	1.20396	2.52208	0.0116662	0.0195571
SUGT1:protein_coding	15.2767	2.76427	1.09731	2.51913	0.0117645	0.0196946
Tyr	175.881	1.60597	0.639246	2.51228	0.0119953	0.0200531
KCNQ1OT1:antisense	68.0323	1.8226	0.727657	2.50476	0.0122535	0.0204515
MTRNR2L11:protein_coding	15.0418	2.72902	1.08971	2.50435	0.0122675	0.0204515
EHHADH-AS1:antisense	10.1674	3.68281	1.47254	2.50099	0.0123848	0.0206186
PFKL:nonsense_mediated_decay	13.9147	-2.64405	1.05747	-2.50036	0.0124067	0.0206266
RNU2-61P:snRNA	52.5441	2.04777	0.819435	2.49901	0.0124542	0.020677
PPP2R5C:protein_coding	13.3339	-2.66594	1.06818	-2.49577	0.0125683	0.0208378
PRPF39:retained_intron	9.18642	3.10077	1.24306	2.49446	0.0126149	0.0208864
LINC00689:lincRNA	12.4473	-2.77632	1.11339	-2.49357	0.0126466	0.0209102
TTC40:protein_coding	25.4763	3.23045	1.29755	2.48965	0.012787	0.0211135
TMEM120B:protein_coding	10.0303	3.10052	1.24579	2.4888	0.0128175	0.0211348
WDR27:retained_intron	11.2475	3.81129	1.53195	2.48787	0.0128511	0.0211613
hsa-miR-423-5p	77.705	-2.64758	1.0645	-2.48715	0.0128772	0.0211754
PLCB3:protein_coding	68.5157	-1.80286	0.725025	-2.48662	0.0128963	0.021178
RNA5SP322:rRNA	18.2793	-3.33163	1.34014	-2.48603	0.0129178	0.0211844
BEND6:protein_coding	15.4409	2.96984	1.195	2.48522	0.0129472	0.0212038
GMDS-AS1:lincRNA	18.7388	2.61586	1.05392	2.48203	0.0130636	0.0213656
ABCC9:protein_coding	11.9125	3.46668	1.39806	2.47964	0.0131516	0.0214803
PAGE4:processed_transcript	18.6945	3.58779	1.44944	2.4753	0.0133126	0.0216691
KLK8:protein_coding	18.4047	2.81508	1.13736	2.47509	0.0133202	0.0216691
hsa-miR-25-3p	18.039	-2.38111	0.962038	-2.47507	0.013321	0.0216691
PDZRN3:protein_coding	12.5029	-2.67061	1.08079	-2.47099	0.0134741	0.0218886
C9orf47:protein_coding	7.23091	4.12899	1.67477	2.46541	0.0136856	0.0222022
GOLGA3:protein_coding	16.993	3.35493	1.36156	2.46402	0.0137387	0.0222586
MKI67:protein_coding	8.82237	3.179	1.29201	2.4605	0.0138743	0.0224481
RNU5A-1:snRNA	37.2761	-2.09144	0.851675	-2.45568	0.0140619	0.0227211
DENND2D:processed_transcript	19.2902	2.65105	1.08122	2.45192	0.0142098	0.0229295
CTD-2194D22,2:lincRNA	46.0973	-1.88218	0.768622	-2.44877	0.0143343	0.0230995
hsa-let-7f-5p	17.3408	-3.11796	1.27878	-2.43823	0.0147594	0.0237529
DIO2:protein_coding	8.70648	3.94791	1.62051	2.43622	0.0148417	0.0238534
NEK2:protein_coding	9.3062	3.87119	1.5918	2.43196	0.0150175	0.0241039
NT5DC4:retained_intron	269.335	2.33731	0.963273	2.42642	0.0152486	0.024424
SLIT2:protein_coding	24.0555	2.4776	1.02118	2.42621	0.0152574	0.024424
CC2D1B:protein_coding	18.5745	2.45458	1.01301	2.42306	0.0153902	0.0245727
RP11-5N11,3:sense_intronic	6.11883	3.81261	1.57348	2.42304	0.015391	0.0245727
MAP4K4:protein_coding	14.8302	2.59513	1.0737	2.417	0.0156488	0.0249468
CTD-2006K23,1:lincRNA	9.08193	3.69433	1.52874	2.41659	0.0156667	0.0249468
ARHGEF17:protein_coding	11.1578	2.82541	1.17138	2.41204	0.0158637	0.0252272
RP3-395M20,12:lincRNA	10.7677	3.11183	1.29125	2.40995	0.0159549	0.0253389
MTRNR2L2:protein_coding	19.1876	2.26404	0.939906	2.40879	0.0160053	0.0253855
SPTB:protein_coding	10.6316	2.83866	1.18025	2.40514	0.0161663	0.0256072
LINC00478:lincRNA	11.0192	-2.82458	1.17745	-2.3989	0.0164444	0.0260136
C6orf89:protein_coding	9.47301	3.22721	1.34605	2.39754	0.0165057	0.0260447
SPECC1:protein_coding	15.2009	2.88226	1.20219	2.3975	0.0165072	0.0260447
PTPRF:protein_coding	15.4152	3.26334	1.36414	2.39222	0.0167467	0.026388
LINC00511:lincRNA	7.27183	3.90439	1.63268	2.39141	0.016784	0.0264124
FANCE:protein_coding	13.259	2.92148	1.22194	2.39085	0.0168094	0.0264178
C1orf213:protein_coding	18.8063	2.40835	1.00917	2.38646	0.0170115	0.0267007
Y_RNA,272:misc_RNA	17.7326	2.50295	1.05079	2.38197	0.0172205	0.0269936
AP5M1:protein_coding	8.7226	3.4454	1.44714	2.38084	0.0172732	0.0270412
Met	337.58	-1.81558	0.765876	-2.37059	0.0177596	0.0277298
HLCS:protein_coding	11.7172	-2.63056	1.10974	-2.37044	0.0177668	0.0277298
RNA5SP65:rRNA	15.7681	-2.5341	1.06918	-2.37013	0.017782	0.0277298
FERMT3:protein_coding	11.5449	-2.84655	1.20579	-2.36073	0.0182392	0.0284061
Arg	284.13	-1.47396	0.625243	-2.35742	0.0184025	0.0286125
CCP110:retained_intron	8.65862	3.15123	1.33692	2.35708	0.0184191	0.0286125
GAL3ST1:protein_coding	6.58258	3.67698	1.56035	2.35651	0.0184475	0.0286198
SETD7:protein_coding	28.9925	2.79898	1.18998	2.35211	0.0186672	0.0288908
WDFY4:protein_coding	12.4411	2.87081	1.22055	2.35205	0.0186701	0.0288908
CAMK2B:protein_coding	20.5284	-2.38059	1.01236	-2.35152	0.0186966	0.0288948
RNY4P20:misc_RNA	150.286	1.66426	0.708373	2.34941	0.0188032	0.0290223
LYST:protein_coding	7.52373	3.90658	1.67105	2.3378	0.0193977	0.0299016
PRR26:protein_coding	18.704	-2.20752	0.945552	-2.33464	0.0195624	0.0301171
AC012314,8:antisense	18.2315	2.41153	1.03559	2.32867	0.0198767	0.0305621
ADAM12:protein_coding	31.226	-2.20793	0.950467	-2.32299	0.0201794	0.030988
PFKL:retained_intron	12.1195	2.46258	1.06215	2.31849	0.0204226	0.0313054
USH2A:protein_coding	17.7232	2.3484	1.01303	2.31821	0.020438	0.0313054
NRSN1:protein_coding	5.91205	3.69917	1.60859	2.29964	0.0214685	0.0328422
BRCA1:nonsense_mediated_decay	36.0553	1.88954	0.823823	2.29363	0.021812	0.0332434
BRCA1:retained_intron	36.0553	1.88954	0.823823	2.29363	0.021812	0.0332434
PTPN2:retained_intron	7.90809	3.87268	1.68847	2.2936	0.0218134	0.0332434
MTHFR:protein_coding	43.7398	-1.83337	0.799797	-2.2923	0.0218886	0.0333159
DOCK10:nonsense_mediated_decay	7.88188	3.76731	1.64439	2.291	0.0219632	0.0333874
IGBP1:protein_coding	8.05014	3.77459	1.65708	2.27785	0.0227353	0.0345177
GTPBP4:protein_coding	7.71633	3.89333	1.71131	2.27506	0.0229026	0.0347279
SLC35F5:retained_intron	9.87172	2.84511	1.25203	2.27241	0.023062	0.0349257
TRPM3:protein_coding	7.69199	3.87466	1.70694	2.26995	0.0232106	0.0351068
MYO19:nonsense_mediated_decay	8.10701	-2.9429	1.29729	-2.26849	0.0232992	0.0351966
GAS6:retained_intron	8.13921	3.06157	1.35307	2.26269	0.0236547	0.0356891
ZNF668:protein_coding	13.9613	2.39207	1.05802	2.2609	0.0237654	0.0358113
XRCC6P5:processed_pseudogene	6.75976	-3.24733	1.44052	-2.25428	0.0241784	0.0363883
CATSPERB:nonsense_mediated_decay	7.03146	-3.02137	1.34453	-2.24715	0.0246307	0.0370227
SYNE1:protein_coding	28.0933	2.12036	0.945118	2.24349	0.0248653	0.0373288
PTCH2:protein_coding	12.7787	-2.42564	1.08184	-2.24215	0.0249518	0.0374122
USP37:protein_coding	18.6515	-2.17282	0.972438	-2.2344	0.0254565	0.0381216
PEAK1:protein_coding	11.4018	2.55026	1.14212	2.23291	0.0255547	0.0382212
RNU2-5P:snRNA	18.5922	-2.08559	0.935284	-2.2299	0.0257539	0.0384714
PARP11:protein_coding	14.5356	2.28563	1.02818	2.22299	0.0262163	0.0391139
WDFY3:protein_coding	64.0218	2.307	1.03806	2.2224	0.026256	0.0391246
DBP:retained_intron	37.5238	-1.90571	0.858922	-2.21873	0.0265052	0.0394473
UBR4:protein_coding	15.2171	2.18322	0.984548	2.21749	0.0265899	0.0395246
DHX34:retained_intron	58.7831	1.85234	0.836253	2.21505	0.0267565	0.0397233
ITSN1:protein_coding	9.56503	2.64204	1.19536	2.21025	0.0270876	0.0401624
CNTNAP2:processed_transcript	1147.78	2.35581	1.06607	2.2098	0.0271188	0.0401624
PYGB:protein_coding	9.87176	2.74376	1.24204	2.20907	0.0271694	0.0401881
hsa-miR-26a-5p	23.1949	-2.28543	1.03746	-2.20291	0.027601	0.0407765
ZNF385C:retained_intron	18.0188	2.62962	1.19758	2.19578	0.0281076	0.0414742
OBSCN:protein_coding	13.5137	2.39869	1.09314	2.19431	0.028213	0.0415789
SV2A:protein_coding	11.4746	2.57012	1.17153	2.19382	0.0282482	0.04158
COL4A2:protein_coding	13.5083	2.24915	1.03244	2.17848	0.0293702	0.0431788
VPS51:protein_coding	8.2677	-2.69387	1.23782	-2.1763	0.0295328	0.043365
MTRNR2L12:protein_coding	18.626	2.02353	0.933369	2.16799	0.0301598	0.044232
TMLHE:processed_transcript	8.70976	2.91329	1.34825	2.1608	0.0307111	0.0449858
APC:protein_coding	7.23062	3.60485	1.68186	2.14337	0.0320837	0.0469378
RNA5SP250:rRNA	35.7436	-2.47834	1.15654	-2.1429	0.0321215	0.0469378
FAAH:processed_transcript	18.3579	-2.06708	0.974801	-2.12051	0.0339629	0.0495686
NRXN1:protein_coding	8.79196	3.0098	1.41997	2.11962	0.0340378	0.049618
RP11-141E13,1:lincRNA	18.6493	1.96006	0.926421	2.11573	0.0343676	0.0500382
DUSP10:protein_coding	52.4046	1.85785	0.878376	2.11509	0.0344219	0.0500569
MYCBP2:protein_coding	12.8576	2.21078	1.04667	2.1122	0.034669	0.0503556
SCARNA15:retained_intron	11.1741	2.78375	1.32206	2.10563	0.0352369	0.051119
VLDLR:protein_coding	37.6807	-1.63883	0.778983	-2.1038	0.0353957	0.0512876
BZW1:protein_coding	17.2351	2.06242	0.983063	2.09795	0.0359094	0.0519695
TMEM63A:processed_transcript	13.3745	2.70667	1.29637	2.08789	0.036808	0.0532063
TRAM2:protein_coding	10.1803	-2.38052	1.14072	-2.08687	0.0369002	0.0532757
RNY4P2:misc_RNA	20.9303	2.13542	1.02518	2.08297	0.0372539	0.0537222
SLC22A5:retained_intron	10.7514	2.36299	1.13488	2.08215	0.0373291	0.0537664
IQCA1:nonsense_mediated_decay	10.7492	-2.35423	1.1324	-2.07898	0.0376189	0.0541191
INO80:protein_coding	10.5321	2.50592	1.20646	2.07708	0.0377943	0.0543068
NLRP10:protein_coding	13.1637	2.43874	1.17554	2.07458	0.0380259	0.0545746
RNA5SP194:rRNA	406.584	-1.93232	0.932601	-2.07197	0.0382682	0.0548572
RP11-696N14,1:antisense	49.8787	1.69482	0.818168	2.07148	0.0383144	0.0548582
KRT82:protein_coding	8.21188	3.22723	1.56126	2.06707	0.0387277	0.0553843
PPRC1:protein_coding	9.3281	3.26991	1.58397	2.06438	0.0389812	0.0556244
BID:retained_intron	8.33676	3.38044	1.63756	2.06432	0.0389878	0.0556244
KLF14:protein_coding	13.6963	-2.54026	1.2334	-2.05957	0.0394398	0.0562028
GLUL:processed_transcript	40.2246	-1.60669	0.784243	-2.04872	0.0404895	0.0576308
NT5DC4:processed_transcript	269.583	2.00847	0.980828	2.04773	0.0405866	0.0577009
NCAM2:protein_coding	19.1993	-2.01498	0.986892	-2.04175	0.0411768	0.058471
AMICA1:retained_intron	10.0663	2.60246	1.27757	2.03704	0.0416464	0.0590684
Ile	391.971	-1.31106	0.651001	-2.01392	0.0440181	0.062359
RNU2-16P:snRNA	19.969	-1.90311	0.948081	-2.00732	0.0447153	0.0632724
WDR87:protein_coding	13.1917	2.12592	1.0621	2.00161	0.045327	0.0640202
AKAP17A:protein_coding	9.94627	2.28327	1.14084	2.00139	0.0453499	0.0640202
ATR:protein_coding	9.84489	2.60218	1.30163	1.99917	0.0455897	0.0642836
RNU2-3P:snRNA	17.4869	1.92767	0.96483	1.99794	0.0457232	0.0643966
RNA5SP36:rRNA	70.2612	-2.54257	1.27596	-1.99267	0.0462973	0.0651292
TCF4:protein_coding	8.57727	2.81403	1.41551	1.988	0.0468118	0.0657763
MAMDC2-AS1:antisense	53.0132	1.79937	0.905944	1.98619	0.0470125	0.0659815
SATB1:protein_coding	9.92987	2.27909	1.14786	1.98552	0.0470869	0.0660091
MTRNR2L8:protein_coding	18.3718	1.82995	0.923395	1.98176	0.0475057	0.066519
NUP93:protein_coding	7.15651	2.96658	1.50004	1.97767	0.0479663	0.0670862
PAK4:protein_coding	9.16345	2.86422	1.44925	1.97634	0.0481158	0.0672173
FZD3:protein_coding	24.2654	2.56306	1.29769	1.9751	0.0482573	0.0673371
PIK3C3:protein_coding	116.403	1.86846	0.947914	1.97113	0.0487087	0.0678885
MDN1:protein_coding	34.5097	1.73864	0.884053	1.96667	0.049221	0.0685138
TBC1D16:protein_coding	10.153	2.73282	1.38987	1.96624	0.0492709	0.0685138
ADAMTSL1:retained_intron	9.02441	-2.33614	1.18855	-1.96555	0.049351	0.0685462
RNU6-1163P:snRNA	10.1712	2.9235	1.49572	1.95457	0.0506337	0.070247
DGKH:protein_coding	9.96164	2.33597	1.19556	1.95387	0.0507161	0.0702806
RFC5:protein_coding	25.9112	-1.90824	0.981841	-1.94353	0.0519523	0.071911
hsa_piR_016658|gb|DQ592931|Homo_sapiens:6:80508363:80508389:Plus	48.7481	1.75487	0.90548	1.93806	0.0526161	0.0727465
hsa-miR-146a-5p	19.1496	-1.8289	0.945901	-1.9335	0.0531741	0.0734338
HNRNPU:protein_coding	22.0538	-1.91838	0.998581	-1.9211	0.0547185	0.0754802
STARD6:protein_coding	26.5682	2.28328	1.19302	1.91386	0.0556377	0.0766606
ANKRD46:protein_coding	17.1924	1.83887	0.961899	1.91171	0.0559134	0.0769527
KCNJ1:protein_coding	11.4065	2.20439	1.15447	1.90944	0.0562051	0.077266
NCOR2:protein_coding	47.8289	1.83431	0.961362	1.90804	0.0563864	0.077427
INTU:protein_coding	12.055	-1.98071	1.04113	-1.90247	0.0571098	0.0782777
SRP68:retained_intron	20.5423	2.21863	1.1663	1.90227	0.0571356	0.0782777
FARP1:retained_intron	14.0108	2.07986	1.09541	1.89871	0.0576028	0.0788284
ZNF646:protein_coding	10.6062	2.68269	1.41933	1.89011	0.058743	0.0802977
SNX13:protein_coding	459.033	2.28022	1.20847	1.88687	0.059178	0.0808007
ST6GAL2:protein_coding	8.60957	2.69834	1.43079	1.88591	0.0593073	0.0808858
RNA5SP402:rRNA	226.516	-1.86665	0.990432	-1.88468	0.0594735	0.0810209
CATSPERB:protein_coding	7.41186	-2.33838	1.2435	-1.88048	0.0600423	0.0817036
ATP9A:protein_coding	31.3986	1.52948	0.81524	1.87611	0.0606395	0.0824233
ZNF793:protein_coding	10.914	2.28826	1.22109	1.87394	0.0609381	0.0827359
HSD17B4:retained_intron	8.47857	2.81865	1.50458	1.87338	0.0610163	0.082749
SEMA5A:protein_coding	8.5529	2.70528	1.45662	1.85723	0.063279	0.0857214
SLC5A8:protein_coding	14.3918	2.21851	1.19734	1.85286	0.0639026	0.0864691
NPFFR1:protein_coding	603.939	1.166	0.631524	1.84632	0.0648454	0.0876465
RNU2-48P:snRNA	62.8697	1.42682	0.773487	1.84465	0.0650878	0.0878758
CSRP2BP:protein_coding	7.60318	2.69815	1.46419	1.84276	0.0653648	0.0881512
SYNE1:retained_intron	11.0308	2.03524	1.10504	1.84178	0.0655074	0.0882449
CACNA1C:protein_coding	47.4401	2.05766	1.12069	1.83607	0.0663476	0.0892771
RBM22:protein_coding	10.9493	2.13078	1.1695	1.82197	0.0684602	0.0920172
C10orf54:protein_coding	18.432	-2.23384	1.23839	-1.80382	0.0712596	0.0956173
DHX33:protein_coding	11.4904	1.97316	1.09402	1.80358	0.0712971	0.0956173
REL:protein_coding	10.941	2.24489	1.24585	1.80189	0.0715628	0.0958672
ACHE:protein_coding	15.1557	-1.76746	0.982529	-1.79889	0.0720368	0.0963952
RECQL4:processed_transcript	2318.13	1.41165	0.790187	1.78647	0.0740227	0.0989429
PAX3:protein_coding	32.8068	-1.55751	0.873626	-1.78281	0.0746172	0.0996271
TNRC6B:protein_coding	15.3114	2.4118	1.358	1.776	0.075733	0.100929
RNU2-30P:snRNA	20.5747	-1.64699	0.927443	-1.77584	0.0757595	0.100929
PRPF40B:processed_transcript	7.78812	-2.17601	1.23189	-1.76639	0.0773306	0.102909
NLRP3:protein_coding	9.09419	2.43094	1.38037	1.76108	0.0782245	0.103983
RPSAP57:processed_pseudogene	15.3294	1.95667	1.1155	1.75407	0.0794183	0.105454
Phe	462.027	-1.15802	0.664286	-1.74325	0.0812901	0.107821
GABRA1:protein_coding	36.2286	-1.4004	0.80369	-1.74247	0.0814269	0.107884
SPECC1L:protein_coding	7.29583	2.50346	1.43795	1.74099	0.0816847	0.108107
XKR4:protein_coding	10.1514	2.07765	1.19468	1.73908	0.082021	0.108433
ATP6V1A:protein_coding	47.0399	1.39674	0.803551	1.73821	0.0821731	0.108515
ZNF720:nonsense_mediated_decay	8.26601	2.41834	1.39663	1.73155	0.0833533	0.109953
LIPC:protein_coding	17.9966	1.72615	0.997397	1.73066	0.0835129	0.110044
HAP1:protein_coding	14.9763	-1.72674	0.99974	-1.72719	0.0841342	0.110741
WAPAL:protein_coding	10.7069	2.15526	1.25614	1.71578	0.086202	0.11334
ARHGEF7:protein_coding	15.5649	2.17307	1.26973	1.71144	0.0869999	0.114264
RP11-52L5,6:antisense	25.2532	1.67777	0.985179	1.70301	0.0885661	0.115977
RECQL4:protein_coding	773.445	1.35625	0.796674	1.7024	0.0886813	0.115977
RNU2-46P:snRNA	17.0276	-1.66285	0.976791	-1.70236	0.088688	0.115977
RNU2-28P:snRNA	17.0276	-1.66285	0.976791	-1.70236	0.088688	0.115977
SNHG14:antisense	11.5195	1.9936	1.17342	1.69897	0.0893249	0.116683
Y_RNA,3:misc_RNA	15.7395	2.00628	1.18172	1.69776	0.0895526	0.116854
COL23A1:protein_coding	18.9941	-1.99601	1.1766	-1.69642	0.0898058	0.117058
ADRA1A:protein_coding	9.89532	2.22259	1.3139	1.6916	0.0907229	0.118126
SCUBE1:protein_coding	9.28145	2.24922	1.34127	1.67692	0.0935574	0.121685
PRDM16:protein_coding	18.0759	-1.93761	1.1564	-1.67555	0.0938258	0.121903
CNKSR3:protein_coding	8.47721	2.3708	1.42134	1.668	0.0953153	0.123705
ANXA2:protein_coding	22.5598	1.91967	1.15146	1.66716	0.095482	0.123788
GUCY1A3:nonsense_mediated_decay	36.1564	-1.52618	0.920909	-1.65726	0.0974677	0.126227
RAVER2:protein_coding	13.6264	-1.86113	1.12569	-1.65333	0.0982645	0.127032
RGP1:protein_coding	4.67061	3.58681	2.16968	1.65315	0.0982997	0.127032
DYRK1A:protein_coding	11.0967	1.93176	1.17544	1.64344	0.100292	0.129468
CTD-2207A17,1:lincRNA	116.736	-1.09452	0.666793	-1.64146	0.100701	0.129857
RNU2-59P:snRNA	13.2863	1.68725	1.04742	1.61086	0.107209	0.138102
IQCA1:protein_coding	11.7746	-1.6886	1.05557	-1.59972	0.109662	0.141111
DLGAP4:nonsense_mediated_decay	10.6572	2.21625	1.38712	1.59774	0.110101	0.141525
LINC00710:retained_intron	10.5428	-1.98447	1.24346	-1.59593	0.110504	0.141892
VCAN:protein_coding	12.2951	1.80482	1.14088	1.58195	0.113662	0.145791
RN7SL2:misc_RNA	14.6152	-1.52771	0.966383	-1.58086	0.113911	0.145922
TTC39A:protein_coding	36.9682	1.25288	0.792739	1.58044	0.114006	0.145922
RP11-7O11,3:antisense	34.2092	1.42399	0.904975	1.57351	0.115601	0.147808
RNA5SP299:rRNA	69.2691	-1.4647	0.93296	-1.56995	0.116427	0.148706
CTB-118N6,3:antisense	6.85908	2.35783	1.52235	1.54881	0.121427	0.154929
BCAS3:retained_intron	8.76652	1.86194	1.2026	1.54826	0.121559	0.154933
MEG3:lincRNA	11.0894	1.65467	1.06945	1.54721	0.121812	0.155092
RP11-356J5,12:processed_transcript	8.22397	2.24785	1.4714	1.5277	0.126587	0.161002
RP11-473I1,9:sense_intronic	23.2821	-1.76387	1.16496	-1.5141	0.130001	0.16517
ZNF462:protein_coding	13.5723	-1.49411	0.990957	-1.50774	0.131621	0.167052
MTRNR2L7:protein_coding	38.2432	1.16909	0.781273	1.49639	0.134551	0.170592
FZD5:protein_coding	13.9588	-1.63421	1.09299	-1.49517	0.134869	0.170815
LRRC19:protein_coding	8.75505	2.01617	1.35035	1.49307	0.135419	0.171331
KRT5:protein_coding	1583.8	1.09696	0.747128	1.46823	0.142041	0.179447
SLC17A7:retained_intron	7.39529	2.18987	1.49183	1.4679	0.142131	0.179447
LRP1B:protein_coding	23.6072	1.66261	1.13933	1.4593	0.144484	0.182228
RTP1:protein_coding	14.9915	-1.64509	1.13354	-1.45129	0.1467	0.18483
WNK1:protein_coding	12.6968	1.81283	1.25616	1.44316	0.148976	0.187502
RYR1:protein_coding	16.8379	1.37856	0.95652	1.44123	0.14952	0.18799
RNA5SP67:rRNA	33.6794	-1.42423	0.98974	-1.43899	0.150153	0.188589
MTRNR2L10:protein_coding	11.8674	1.53582	1.06856	1.43728	0.150637	0.189001
RAI14:protein_coding	15.8377	-1.38587	0.964931	-1.43623	0.150936	0.189179
RP11-170M17,1:lincRNA	10.5519	1.69009	1.18264	1.42908	0.15298	0.191543
RECQL4:nonsense_mediated_decay	772.421	1.12398	0.787874	1.4266	0.153696	0.192239
MUC19:protein_coding	7.26043	2.04021	1.43294	1.4238	0.154504	0.192962
LPHN3:protein_coding	8.17216	2.15432	1.5134	1.42349	0.154593	0.192962
ZFHX3:protein_coding	44.3302	1.0656	0.750204	1.42041	0.155488	0.193878
RNA5SP445:rRNA	77.0425	-1.36179	0.960822	-1.41732	0.15639	0.194802
VASH1:protein_coding	7.72676	2.47894	1.75339	1.4138	0.157421	0.195884
LNPEP:protein_coding	9.16437	2.0395	1.44547	1.41096	0.158256	0.196719
Lys	1585.14	-0.894255	0.636737	-1.40443	0.16019	0.198919
RNU5D-2P:snRNA	15.7442	-1.83728	1.30993	-1.40257	0.160744	0.199402
CECR6:protein_coding	6.87546	2.04795	1.46676	1.39625	0.16264	0.201511
RP11-406H4,1:antisense	11.39	-1.53377	1.09886	-1.39579	0.162778	0.201511
IGF2BP2:processed_transcript	28.6588	1.19141	0.85829	1.38812	0.165101	0.204177
LRP10:protein_coding	10.8345	1.58665	1.14591	1.38463	0.166167	0.205285
PHKB:protein_coding	18.8903	1.44822	1.0507	1.37833	0.168101	0.207461
PHLPP2:protein_coding	12.3169	1.46885	1.0748	1.36662	0.171743	0.211673
RNF19B:protein_coding	6.05642	2.17273	1.5903	1.36624	0.171864	0.211673
LRRC19:processed_transcript	8.39318	1.85456	1.36883	1.35486	0.175464	0.215886
RXRA:processed_transcript	20.0284	1.2766	0.950591	1.34295	0.179287	0.220366
FOXK2:protein_coding	12.0357	1.70601	1.27964	1.33319	0.182469	0.224049
DNAJB12:protein_coding	18.5329	1.50452	1.13301	1.3279	0.184212	0.225959
KLC2:protein_coding	22.1174	-1.24532	0.942822	-1.32085	0.186553	0.228598
UBASH3A:protein_coding	7.2249	1.86989	1.42981	1.30779	0.190944	0.233741
SLC7A11-AS1:antisense	12.9341	1.38587	1.0678	1.29788	0.194328	0.237643
ARHGAP35:protein_coding	14.0259	1.29182	1.00454	1.28598	0.198449	0.242437
C11orf30:protein_coding	26.5484	1.18629	0.923449	1.28462	0.198923	0.242771
RNA5SP301:rRNA	58.4379	-1.20709	0.941226	-1.28246	0.199681	0.243449
ZNF513:protein_coding	11.433	-1.36604	1.07495	-1.2708	0.203801	0.248221
Ser	1076.3	-0.843689	0.666825	-1.26523	0.205788	0.250389
NAT16:protein_coding	11.8061	1.4955	1.18427	1.2628	0.206663	0.2512
TEKT2:protein_coding	8.0952	1.56285	1.25199	1.24829	0.211925	0.257337
hsa-miR-101-3p	21.1231	-1.09107	0.882088	-1.23692	0.216119	0.262166
MT-RNR1:Mt_rRNA	38.4781	0.961575	0.778229	1.23559	0.21661	0.262498
TDGF1P5:processed_pseudogene	19.1483	-1.2561	1.02453	-1.22603	0.220186	0.266565
DHX8:protein_coding	8.53837	-1.46954	1.20165	-1.22293	0.221355	0.267711
WDR74:protein_coding	262.092	-0.840539	0.696597	-1.20664	0.227572	0.274843
GUCY1A3:protein_coding	37.7877	-1.11508	0.924394	-1.20628	0.227708	0.274843
TG:protein_coding	5.30961	1.9672	1.63535	1.20293	0.229004	0.276132
FER:protein_coding	9.58133	1.40769	1.17179	1.20132	0.229629	0.276609
RNU2-2P:snRNA	130.8	-0.851228	0.716724	-1.18767	0.234965	0.282755
SLK:protein_coding	8.31032	1.42578	1.21348	1.17495	0.240016	0.288545
SLC12A5:protein_coding	7.8222	-1.38983	1.18546	-1.1724	0.241037	0.289484
C9orf3:processed_transcript	11.6472	1.38303	1.18198	1.17009	0.241964	0.290309
GAS5:retained_intron	20.6787	1.1736	1.00792	1.16439	0.244268	0.292782
DPP6:retained_intron	10.1183	1.45028	1.2482	1.1619	0.245276	0.293698
TBC1D1:protein_coding	9.70756	-1.29294	1.11358	-1.16107	0.245614	0.293812
RP11-1036E20,9:lincRNA	15.2453	-1.18752	1.02527	-1.15826	0.24676	0.29489
GRIN2B:protein_coding	14.0257	1.15506	1.01287	1.14039	0.254124	0.30339
PKHD1L1:protein_coding	10.4117	1.43541	1.26674	1.13315	0.257151	0.306584
PLEKHG5:protein_coding	7.76628	1.44646	1.27691	1.13278	0.257307	0.306584
UBE2F:retained_intron	1641.56	0.888865	0.786559	1.13007	0.258448	0.30764
DIDO1:protein_coding	14.5882	1.16991	1.04162	1.12317	0.261365	0.310805
RN7SL1:antisense	15.7069	-1.04142	0.931584	-1.11791	0.263607	0.313163
JARID2:protein_coding	9.66382	1.35371	1.21577	1.11346	0.26551	0.314809
LRRC15:protein_coding	13.1424	-1.24538	1.11849	-1.11345	0.265514	0.314809
SRRM2-AS1:antisense	9.53163	1.49372	1.34603	1.10973	0.267117	0.316398
HOXA11:protein_coding	21.3818	1.28929	1.16458	1.10708	0.26826	0.31744
TGFBI:retained_intron	11.8332	1.35902	1.23361	1.10166	0.27061	0.319908
GRIN2C:processed_transcript	144.191	0.886922	0.806928	1.09913	0.27171	0.320894
XRCC3:nonsense_mediated_decay	13.6446	1.14426	1.04636	1.09356	0.274147	0.323455
RP11-154D6,1:antisense	14.3929	-1.17045	1.07349	-1.09032	0.275573	0.324821
CIC:protein_coding	12.7815	-1.08091	0.995022	-1.08632	0.277338	0.326583
Cys	1212.67	-0.719191	0.665343	-1.08093	0.279727	0.329074
FLNB:protein_coding	11.3247	-1.11233	1.03179	-1.07805	0.281011	0.330264
RP11-152F13,3:processed_transcript	9.37265	-1.44908	1.35793	-1.06713	0.285915	0.335373
RP13-996F3,3:processed_transcript	9.37265	-1.44908	1.35793	-1.06713	0.285915	0.335373
RP11-266L9,2:antisense	8.46984	-1.35357	1.30021	-1.04104	0.297857	0.349042
DYNC2LI1:protein_coding	10.6732	-1.11779	1.07868	-1.03626	0.300083	0.35131
SPATA33:nonsense_mediated_decay	7.06369	1.77301	1.7496	1.01338	0.310877	0.363594
PUM2:protein_coding	11.7864	-1.03941	1.03308	-1.00613	0.314355	0.367306
XIRP1:protein_coding	16.455	1.10217	1.09728	1.00446	0.315159	0.367889
NAA50:protein_coding	11.8212	1.07288	1.08214	0.991443	0.32147	0.374892
FAM178A:protein_coding	6.51189	1.42179	1.43645	0.989793	0.322275	0.375469
NAGS:protein_coding	13.1046	1.08231	1.09544	0.98801	0.323148	0.376123
RBPJ:protein_coding	6.37094	1.38713	1.41998	0.976867	0.328635	0.382141
MYH13:protein_coding	8.99322	1.22048	1.26122	0.967694	0.333197	0.387073
SLC25A32:nonsense_mediated_decay	13.2652	-1.06558	1.10379	-0.965385	0.334352	0.388041
SCARNA17:snoRNA	17.9005	0.947896	0.982709	0.964574	0.334758	0.388139
RP11-152F13,7:processed_transcript	7.35438	-1.36372	1.42826	-0.954816	0.339671	0.393458
HELZ2:protein_coding	15.2106	-0.90383	0.951831	-0.94957	0.342331	0.396158
NCAM1:protein_coding	17.8988	0.88568	0.938683	0.943534	0.345408	0.399336
RNY4P7:misc_RNA	211.213	0.666762	0.707808	0.942011	0.346187	0.399855
Y_RNA,320:misc_RNA	212.474	0.651197	0.706768	0.921373	0.356856	0.411783
AK9:protein_coding	9.83417	1.06165	1.16043	0.914878	0.360256	0.415309
TEAD1:protein_coding	16.7618	0.993121	1.09009	0.911042	0.362273	0.417237
PTK7:retained_intron	16.3801	-1.04852	1.15238	-0.909876	0.362888	0.417546
TCF3:protein_coding	279.134	-0.583144	0.642503	-0.907613	0.364083	0.418182
RP11-206L10,11:lincRNA	7.26609	1.17966	1.29988	0.907517	0.364133	0.418182
DNAH2:protein_coding	12.1222	-0.91856	1.01536	-0.904665	0.365643	0.419516
AC103965,1:processed_transcript	22.3376	-0.938807	1.04578	-0.897714	0.369338	0.423353
SPEG:processed_transcript	21.7523	0.841737	0.940138	0.895333	0.370609	0.424407
INTS1:protein_coding	9.15586	1.11487	1.24668	0.894272	0.371176	0.424654
B4GALNT1:protein_coding	17.1949	-0.83892	0.943427	-0.889226	0.373882	0.427344
TCF3:nonsense_mediated_decay	110.576	-0.595334	0.67929	-0.876407	0.380809	0.434452
TAGLN:protein_coding	39.4243	-0.690661	0.788079	-0.876385	0.380821	0.434452
MICAL2:retained_intron	9.2953	0.984974	1.13371	0.868808	0.384952	0.438751
MYO10:protein_coding	19.2463	0.824467	0.951427	0.866559	0.386184	0.439739
NCAM1:processed_transcript	9.92686	0.958303	1.11483	0.859599	0.39001	0.443678
RNY4:misc_RNA	216.911	0.597566	0.704083	0.848715	0.39604	0.449792
MEIS2:protein_coding	27.8593	1.01561	1.19688	0.848553	0.39613	0.449792
IZUMO4:retained_intron	9.60355	0.957911	1.13126	0.846763	0.397127	0.450501
CEP78:protein_coding	29.2971	-0.722277	0.854539	-0.845224	0.397986	0.45105
hsa-miR-24-3p	23.7044	-0.89862	1.07062	-0.839342	0.401278	0.454259
RNY4P10:misc_RNA	215.488	0.5904	0.703844	0.838822	0.401569	0.454259
COL2A1:processed_transcript	10.1947	1.00033	1.1986	0.834588	0.40395	0.456524
MOXD1:protein_coding	9.19436	1.06159	1.28031	0.829164	0.407011	0.459554
RN7SL1:misc_RNA	13.7953	-0.776898	0.964961	-0.805108	0.420758	0.47463
ADAMTS4:protein_coding	34.6983	-0.622392	0.77499	-0.803096	0.421919	0.475496
ARHGEF2:protein_coding	12.6672	0.986154	1.23902	0.795917	0.42608	0.479738
CCND2:protein_coding	10.5817	0.889156	1.12382	0.791191	0.428832	0.482386
LRP1:protein_coding	12.5546	-0.789887	1.00469	-0.786203	0.431749	0.485215
ROBO1:protein_coding	9.68952	1.01771	1.29794	0.7841	0.432982	0.486148
STARD5:retained_intron	24.8351	-0.649799	0.832098	-0.780916	0.434852	0.487794
STARD9:retained_intron	50.1234	-0.562294	0.728909	-0.771418	0.440459	0.493625
AC103965,1:transcribed_unprocessed_pseudogene	6.88863	-1.18512	1.57852	-0.750778	0.452786	0.50697
CFH:retained_intron	20.7481	0.715595	0.964273	0.742108	0.458022	0.511881
MYO9B:protein_coding	15.9814	-0.779543	1.05097	-0.74174	0.458245	0.511881
CD83:protein_coding	16.2377	-0.715366	0.964874	-0.741409	0.458445	0.511881
POLR3E:retained_intron	17.5484	-0.740131	1.00281	-0.738059	0.460479	0.513676
HCCS:protein_coding	9.19526	0.965998	1.31877	0.732501	0.463863	0.516973
SNX19:protein_coding	25.3111	-0.868153	1.1935	-0.727401	0.46698	0.519968
FRAS1:protein_coding	9.30912	0.91941	1.30386	0.705145	0.48072	0.534773
HYDIN:protein_coding	9.5133	0.838339	1.22525	0.684218	0.493837	0.54886
DCHS1:protein_coding	8.26175	0.858191	1.25869	0.681814	0.495357	0.550042
NCAM1:nonsense_mediated_decay	8.57003	0.780469	1.15512	0.675662	0.499255	0.553861
PPM1F:protein_coding	12.8889	-0.688581	1.02037	-0.674836	0.49978	0.553934
RP11-707A18,1:lincRNA	10.3108	0.763046	1.13618	0.671586	0.501847	0.555715
MTRNR2L9:protein_coding	8.00438	0.786527	1.18054	0.666242	0.505257	0.558978
SEPT8:protein_coding	8.05762	0.856555	1.3113	0.653209	0.513622	0.567712
SLC38A6:nonsense_mediated_decay	17.4527	0.608148	0.957232	0.635319	0.52522	0.580001
ABR:retained_intron	24.6862	-0.534449	0.842911	-0.634052	0.526047	0.580382
CHSY1:protein_coding	9.43501	-0.768744	1.22272	-0.628719	0.529533	0.583696
SHPRH:protein_coding	13.0869	0.626487	1.02401	0.611798	0.540671	0.595156
IL34:protein_coding	14.0387	-0.597359	0.976992	-0.611427	0.540917	0.595156
HDAC4:protein_coding	10.7792	0.67283	1.10244	0.610311	0.541656	0.595427
TBRG4:protein_coding	12.58	0.647339	1.06227	0.60939	0.542266	0.595555
EDC3:protein_coding	15.0286	0.614513	1.01806	0.603609	0.546104	0.599225
PLEC:protein_coding	10.5154	0.785267	1.31296	0.598089	0.54978	0.602382
PPM1A:protein_coding	38.0601	0.552867	0.924849	0.597791	0.549979	0.602382
PRDM11:protein_coding	31.7395	-0.618226	1.04644	-0.590791	0.55466	0.606958
MECP2:protein_coding	11.4406	0.791289	1.34418	0.58868	0.556076	0.607548
ABR:protein_coding	52.7923	-0.424592	0.721498	-0.588486	0.556206	0.607548
SUPT16H:protein_coding	7.01203	0.713255	1.22184	0.583754	0.559386	0.610469
PTH1R:protein_coding	43.2045	-0.500754	0.863435	-0.579955	0.561945	0.612708
LRCH4:retained_intron	6.65253	0.718029	1.24234	0.577967	0.563287	0.613616
CDH23:protein_coding	9.60149	-0.688633	1.197	-0.575301	0.565087	0.614625
HUWE1:protein_coding	7.85018	-0.732844	1.27431	-0.575089	0.565231	0.614625
RNY1:misc_RNA	143.785	-0.377049	0.658092	-0.572942	0.566684	0.61565
RNA5-8SP2:rRNA	51.1969	0.518003	0.918432	0.564008	0.572749	0.62168
PDPK1:protein_coding	11.1014	0.685541	1.22253	0.560755	0.574965	0.623524
FRA10AC1:protein_coding	9.00614	0.609081	1.13109	0.53849	0.590239	0.639514
GEN1:protein_coding	20.1642	0.47243	0.880386	0.536617	0.591532	0.640341
TTC6:nonsense_mediated_decay	16.9168	-0.517299	0.976387	-0.52981	0.596244	0.644862
TSIX:lincRNA	26.5169	0.432794	0.831889	0.520254	0.602886	0.651463
MLH3:protein_coding	19.7419	0.483029	0.932193	0.518165	0.604343	0.652453
LAMA4:protein_coding	10.6529	0.570194	1.11248	0.512544	0.608271	0.656106
FAM13A:protein_coding	13.264	-0.593898	1.16501	-0.50978	0.610205	0.657605
ZBTB10:protein_coding	5.86648	0.696206	1.3869	0.501985	0.615678	0.662911
WDR61:retained_intron	9.76557	-0.539503	1.0877	-0.496004	0.619891	0.666853
STIM1:protein_coding	9.71599	0.65265	1.3217	0.493795	0.621451	0.667935
RORC:processed_transcript	41.8598	0.410763	0.844198	0.486572	0.626562	0.672829
TAL1:protein_coding	9.85048	-0.51936	1.07288	-0.484081	0.628329	0.674127
SSX2IP:protein_coding	14.6598	-0.719136	1.50483	-0.477885	0.632732	0.678249
Y_RNA,53:misc_RNA	12.8677	0.548153	1.15815	0.4733	0.635999	0.681146
Glu	3161.76	-0.314222	0.665798	-0.471948	0.636964	0.681574
SPEG:protein_coding	24.945	0.415304	0.881605	0.471077	0.637586	0.681635
NASP:retained_intron	8.8878	0.610958	1.29979	0.470045	0.638323	0.681819
CTD-2267D19,3:protein_coding	7.32276	-0.61445	1.33065	-0.461765	0.64425	0.687542
SMARCC1:protein_coding	10.2193	-0.48653	1.065	-0.456836	0.647789	0.690708
MAN1A2:protein_coding	8.38014	0.518768	1.13941	0.455296	0.648896	0.691278
DYRK4:retained_intron	14.0658	0.441784	0.990367	0.446081	0.655539	0.697738
PPP2R2C:protein_coding	14.0866	0.418252	0.967633	0.432242	0.665565	0.707786
AFF4:protein_coding	62.1362	-0.347923	0.813873	-0.42749	0.669022	0.710836
NOTCH4:retained_intron	15.6464	0.394203	0.931017	0.423411	0.671995	0.713367
SREBF1:protein_coding	33.254	-0.410499	0.982424	-0.417843	0.676062	0.717053
NALCN-AS1:antisense	9.49576	-0.507562	1.22099	-0.415696	0.677633	0.717612
XIST:lincRNA	10.8613	0.46045	1.1088	0.415271	0.677944	0.717612
LPPR1:protein_coding	10.0409	0.511373	1.23484	0.414119	0.678787	0.717612
XPNPEP1:retained_intron	9.18981	-0.557701	1.34752	-0.413873	0.678967	0.717612
TTC28:protein_coding	7.89014	0.505304	1.23218	0.410089	0.68174	0.719913
ZNF469:protein_coding	6.88948	0.566481	1.3843	0.409217	0.68238	0.719959
RNA5SP103:rRNA	20.0686	-0.402916	0.99734	-0.40399	0.68622	0.723378
IKZF4:protein_coding	10.1344	-0.445567	1.11007	-0.401385	0.688136	0.724765
NEAT1:lincRNA	14.4367	0.413724	1.05897	0.390684	0.696031	0.732441
STARD9:protein_coding	27.1578	-0.305006	0.820998	-0.371507	0.71026	0.746763
KMT2D:protein_coding	9.44668	-0.399306	1.09568	-0.364438	0.715531	0.75165
AC018442,1:processed_pseudogene	24.4402	-0.319395	0.88483	-0.360968	0.718124	0.753717
MUC19:processed_transcript	49.8346	0.246999	0.724658	0.340849	0.733217	0.768891
TACC2:protein_coding	8.48264	0.373491	1.12978	0.330588	0.740956	0.776331
USP46:protein_coding	23.1295	0.281806	0.865938	0.325434	0.744852	0.779307
VSIG10L:protein_coding	8.93475	-0.366713	1.12792	-0.325124	0.745087	0.779307
ARID3C:protein_coding	11.9184	0.370636	1.14569	0.323505	0.746312	0.779913
GRID2:protein_coding	9.83332	0.350816	1.10684	0.316953	0.751279	0.784098
EIF4E:protein_coding	12.99	0.350238	1.10657	0.316508	0.751617	0.784098
NDUFS1:protein_coding	16.1259	0.410878	1.33266	0.308315	0.757843	0.78991
GPR113:processed_transcript	9.91925	0.354839	1.18672	0.299009	0.764933	0.796613
PAG1:protein_coding	18.054	-0.341604	1.14782	-0.29761	0.766001	0.797037
PDE1C:protein_coding	8.07705	0.353353	1.26752	0.278775	0.780417	0.811338
CTA-125H2,1:antisense	25.7168	0.255334	0.941621	0.271165	0.786264	0.816714
RBM23:protein_coding	7.65835	0.384848	1.43326	0.268513	0.788304	0.818129
RP11-104H15,10:processed_transcript	25.548	0.231859	0.891323	0.260129	0.794764	0.824124
PHF19:protein_coding	7.7118	0.351622	1.37799	0.255169	0.798592	0.827383
PDCD6:retained_intron	10.7026	0.318595	1.25624	0.253609	0.799797	0.827921
MYOM3:protein_coding	11.7507	0.255232	1.02432	0.249171	0.803228	0.83076
KRT5:retained_intron	530.943	0.221005	0.898064	0.24609	0.805612	0.832512
IKZF5:protein_coding	11.7967	0.23041	1.06141	0.21708	0.828146	0.855066
CADPS2:protein_coding	7.7062	0.311789	1.46231	0.213217	0.831158	0.857442
ZNF236:protein_coding	68.7091	0.233694	1.17573	0.198765	0.842447	0.868346
KBTBD12:protein_coding	12.9553	-0.198191	1.02252	-0.193825	0.846313	0.871587
MTRNR2L4:protein_coding	14.6695	-0.180038	0.963283	-0.186901	0.851739	0.876427
DOCK6:protein_coding	8.78155	0.26155	1.42877	0.183059	0.854752	0.878778
PRPF40B:retained_intron	10.0509	0.185249	1.07322	0.17261	0.862958	0.88646
Ala	802.999	-0.10508	0.613826	-0.171189	0.864076	0.886853
RASSF8-AS1:antisense	18.6155	0.172375	1.04849	0.164403	0.869414	0.891574
GRM6:protein_coding	10.557	-0.171405	1.06203	-0.161395	0.871783	0.892557
SSR1:protein_coding	36.3595	0.128831	0.798673	0.161307	0.871852	0.892557
SOX11:protein_coding	9.56757	-0.164982	1.14344	-0.144286	0.885275	0.904485
ADCY1:protein_coding	13.9671	-0.137405	0.959267	-0.14324	0.886101	0.904485
CBWD1:processed_transcript	9.22557	0.17961	1.2581	0.142763	0.886477	0.904485
RNU2-6P:snRNA	81.9782	-0.107222	0.751199	-0.142734	0.8865	0.904485
hsa-miR-9-5p	27.5853	0.141996	1.16671	0.121706	0.903132	0.920676
CREB3L2:protein_coding	7.70817	0.162122	1.37497	0.117909	0.90614	0.922963
SPG20:protein_coding	9.53454	-0.124875	1.11793	-0.111702	0.91106	0.927191
ATG16L2:retained_intron	7.82175	0.173524	1.56853	0.110628	0.911911	0.927276
CYHR1:retained_intron	6.36914	0.132483	1.29347	0.102424	0.91842	0.932919
hsa-miR-26b-5p	10.3008	0.137846	1.35561	0.101686	0.919006	0.932919
RNU2-36P:snRNA	69.377	0.0803194	0.807905	0.099417	0.920807	0.933962
TRIM7:protein_coding	9.49992	0.105122	1.08843	0.0965811	0.923059	0.935459
TSHZ2:protein_coding	28.6593	0.115824	1.21825	0.0950743	0.924256	0.935887
MACF1:processed_transcript	8.76513	0.104253	1.18444	0.0880188	0.929862	0.940774
GPR113:protein_coding	18.3925	0.0732188	0.991405	0.0738535	0.941127	0.951374
AC019330,1:lincRNA	6.69676	-0.0980953	1.38388	-0.0708842	0.94349	0.952197
MID1:protein_coding	14.0263	0.0710824	1.00331	0.0708478	0.943519	0.952197
MUC16:protein_coding	9.99129	0.0748847	1.10491	0.0677744	0.945965	0.953868
DFNB31:protein_coding	9.53883	0.061363	1.09076	0.0562571	0.955137	0.962312
CTB-161K23,1:antisense	22.917	-0.0467524	0.864293	-0.0540932	0.956861	0.9629
NACC2:protein_coding	20.7691	-0.0503665	0.941027	-0.053523	0.957315	0.9629
hsa-miR-22-3p	21.3564	-0.0417833	0.911122	-0.0458591	0.963423	0.968236
DENND3:protein_coding	9.41057	-0.0569817	1.3005	-0.0438152	0.965052	0.969066
STAT6:protein_coding	18.4885	-0.0377033	0.9187	-0.0410398	0.967264	0.97048
MYT1:protein_coding	6.82058	-0.0341274	1.45407	-0.0234702	0.981275	0.983329
BRF1:protein_coding	9.48739	-0.0248434	1.08308	-0.0229377	0.9817	0.983329
FOXP1:protein_coding	11.8917	-0.015288	1.27962	-0.0119473	0.990468	0.991289
GPR126:protein_coding	137.079	0.00687811	0.644634	0.0106698	0.991487	0.991487
