# Supplementary material for: Phospho-RNA-Seq Highlights Specific Small RNA Profiles in Plasma Extracellular Vesicles
Source: Int J Mol Sci. 2023 Jul 19;24(14):11653. doi: 10.3390/ijms241411653 (PMC10380198; doi:10.3390/ijms241411653)
Supplement: Supplementary file 1 [file ijms-24-11653-s001.zip › ijms-2441202-supplementary/Supplementary Table S3.xlsx]

## Sheet: 1_Table S3
Supplementary Table S3. SeqCluster differential analysis of sRNAs biotypes clusters of the plasma EV- and Protein-enriched fractions upon T4-PNK treatment vs non-treated.
	EVs					Protein
sRNA biotypes	Over-represented	Under-represented	Total DE	% Over-represented	% Under-represented	Over-represented	Under-represented	Total DE	% Over-represented	% Under-represented
rRNA	42	18	60	70	30	35	31	66	53.03	46.97
miRNA	0	14	14	0	100	0	20	20	0	100
tRNA	24	37	61	39.34	60.66	6	49	55	10.91	89.09
snRNA	3	4	7	42.86	57.14	3	5	8	37.5	62.5
scRNA	1	0	1	100	0	1	0	1	100	0
SINE	136	51	187	72.73	27.27	92	61	153	60.13	39.87
LINE	343	80	423	81.09	18.91	229	94	323	70.9	29.1
LTR	184	48	232	79.31	20.69	127	64	191	66.49	33.51
Repeat_DNA	66	28	94	70.21	29.79	51	22	73	69.86	30.14
Genes	613	226	839	73.06	26.94	425	257	682	62.32	37.68
Total	1412	506	1918	73.62	26.38	969	603	1572	61.64	38.36

## Sheet: 2_EVs_Dif_Analysis_sRNAs
Supplementary Table S3. Differential analysis of sRNAs biotypes clusters in EVs using DESeq2 tool when treated with PNK or without treatment. sRNA-clusters are significantly deregulated (adj P<0.05) in PNK treated samples versus non-treated samples are highlighted in yellow.
ID_sRNAs	baseMean	log2 Fold Change EVs PNK vs No-PNK	lfcSE	stat	P value	padj. P value
repeat gene|repeat::SINE;gene::COL4A2	1331.61	7.89023	0.560957	14.0657	6.17396e-45	1.43792e-41
gene|gene::RHOBTB1,RHOBTB1,RHOBTB1,RHOBTB1,RHOBTB1	710.986	7.08412	0.556393	12.7322	3.91482e-37	4.55881e-34
gene|gene::DPP4,DPP4,DPP4,DPP4,DPP4,DPP4,DPP4,DPP4	728.065	9.10349	0.718886	12.6633	9.44118e-37	7.3295e-34
gene|gene::NRXN3,NRXN3,NRXN3,NRXN3,NRXN3,NRXN3,NRXN3,NRXN3	1509.52	7.17301	0.574829	12.4785	9.78057e-36	5.69474e-33
gene|gene::EPB41L1,EPB41L1,EPB41L1,EPB41L1,EPB41L1	2261.57	8.61991	0.70161	12.2859	1.07841e-34	5.02326e-32
repeat|repeat::LINE	1200.89	7.91005	0.648599	12.1956	3.28148e-34	1.27376e-31
gene|gene::FGF14,FGF14,FGF14,FGF14,FGF14,FGF14,FGF14,FGF14,FGF14,FGF14,FGF14,FGF14,FGF14,FGF14,FGF14,FGF14,FGF14,FGF14,FGF14,FGF14,FGF14	5114.47	8.4197	0.703885	11.9618	5.63537e-33	1.87497e-30
gene|gene::SH3TC2-DT	798.628	5.98748	0.504403	11.8704	1.68595e-32	4.90822e-30
repeat gene|repeat::LINE;gene::DCAF1,DCAF1,DCAF1,DCAF1,DCAF1,DCAF1,DCAF1	1623.73	6.09928	0.515426	11.8335	2.62077e-32	6.78198e-30
repeat gene|repeat::DNA;gene::RSL24D1	1688.82	6.00979	0.513169	11.7111	1.11769e-31	2.60311e-29
repeat gene|repeat::Low_complexity;gene::MEMO1,MEMO1,MEMO1,MEMO1,MEMO1,MEMO1,MEMO1,MEMO1,MEMO1,MEMO1,MEMO1,MEMO1,MEMO1,MEMO1,MEMO1,MEMO1,MEMO1,MEMO1,MEMO1,MEMO1	614.498	6.29937	0.54371	11.5859	4.85859e-31	1.0287e-28
repeat gene|repeat::LINE;gene::ARL15	963.217	6.0816	0.528989	11.4966	1.37145e-30	2.66176e-28
gene|gene::ATXN1,ATXN1,ATXN1	3240.27	7.99801	0.701198	11.4062	3.89273e-30	6.97398e-28
gene|gene::NLRP10	1103.11	9.49165	0.859537	11.0428	2.37625e-28	3.95306e-26
gene|gene::CRACDL	1075.88	7.23447	0.6629	10.9134	9.95029e-28	1.54495e-25
repeat gene|repeat::LTR;gene::CDH12,CDH12,CDH12,CDH12,CDH12,CDH12,CDH12,CDH12	963.372	9.89287	0.910631	10.8638	1.71549e-27	2.35022e-25
gene|gene::MYO3A,MYO3A	401.483	5.91121	0.543967	10.8668	1.65831e-27	2.35022e-25
repeat|repeat::LTR	561.55	8.48933	0.787224	10.7839	4.10178e-27	5.30724e-25
repeat|repeat::SINE	312.201	6.85793	0.63785	10.7516	5.82263e-27	7.13732e-25
repeat|repeat::rRNA	10373.8	5.33619	0.498135	10.7123	8.91e-27	1.03757e-24
repeat|repeat::LINE	337.893	6.50983	0.614906	10.5867	3.43417e-26	3.80866e-24
gene|gene::ADRB1	419.609	5.87562	0.555663	10.5741	3.93052e-26	4.16099e-24
gene|gene::GLIS2,GLIS2-AS1,GLIS2	414.696	7.97754	0.758592	10.5162	7.27177e-26	7.36345e-24
gene|gene::NEK6,NEK6,NEK6,NEK6,NEK6,NEK6,NEK6	491.956	6.95045	0.661582	10.5058	8.12233e-26	7.88204e-24
gene|gene::ACP7,ACP7	345.416	6.85601	0.667647	10.2689	9.72981e-25	9.06429e-23
gene|gene::CPZ,CPZ,CPZ	402.976	7.32761	0.714974	10.2488	1.19843e-24	1.07352e-22
repeat gene|repeat::LINE;gene::CDC42BPB	2270.15	11.7226	1.14534	10.235	1.38187e-24	1.19199e-22
repeat|repeat::LINE	1437.02	11.2465	1.10213	10.2043	1.89609e-24	1.57714e-22
gene|gene::STOX2	627.289	5.12953	0.504578	10.166	2.81246e-24	2.2587e-22
gene|gene::NWD2	1170.96	6.08793	0.599863	10.1489	3.35256e-24	2.60271e-22
repeat|repeat::rRNA	796.058	5.3436	0.52709	10.1379	3.74964e-24	2.81707e-22
gene|gene::SCAF8,SCAF8,SCAF8,SCAF8,SCAF8	614.894	5.9462	0.586776	10.1337	3.91644e-24	2.85043e-22
gene|gene::HACD2,HACD2,HACD2,HACD2,HACD2	848.805	13.651	1.35781	10.0537	8.84645e-24	6.24345e-22
repeat gene|repeat::SINE,rRNA,rRNA;gene::UNC45B,UNC45B,UNC45B,UNC45B	5529.07	4.16453	0.428432	9.72039	2.46834e-22	1.69081e-20
repeat gene|repeat::SINE;gene::ASAP2,ASAP2	628.158	13.2265	1.36398	9.69701	3.1047e-22	2.06596e-20
repeat|repeat::SINE	658.268	13.1606	1.36484	9.64261	5.28275e-22	3.41765e-20
gene|gene::LINC00629	397.268	6.04768	0.630185	9.59667	8.25674e-22	5.19728e-20
gene|gene::SYNE1,SYNE1	578.741	13.0998	1.36585	9.59092	8.73051e-22	5.35088e-20
repeat|repeat::LINE;repeat::LINE;repeat::LINE;repeat::LINE;repeat::LINE	1008.74	9.392	0.984964	9.53538	1.49336e-21	8.91806e-20
repeat|repeat::DNA	382.946	5.56603	0.584517	9.52245	1.69146e-21	9.84852e-20
gene|gene::HAR1B,HAR1B	639.125	13.0084	1.36796	9.50928	1.91981e-21	1.09054e-19
gene|gene::VPS26B	501.944	8.98217	0.946209	9.4928	2.24916e-21	1.24721e-19
gene|gene::MBNL2,MBNL2,MBNL2,MBNL2,MBNL2,MBNL2,MBNL2,MBNL2,MBNL2,MBNL2,MBNL2,MBNL2,MBNL2,MBNL2,MBNL2,MBNL2,MBNL2,MBNL2,MBNL2,MBNL2,MBNL2,MBNL2,MBNL2,MBNL2,MBNL2,MBNL2,MBNL2,MBNL2,MBNL2,MBNL2,MBNL2,MBNL2,MBNL2,MBNL2,MBNL2,MBNL2,MBNL2,MBNL2,MBNL2,MBNL2,MBNL2,MBNL2,MBNL2,MBNL2,MBNL2	387.777	5.4255	0.573812	9.45518	3.22466e-21	1.74656e-19
gene|gene::ARHGAP26,ARHGAP26,ARHGAP26,ARHGAP26	338.977	8.11391	0.858992	9.44586	3.52507e-21	1.86589e-19
repeat gene|repeat::SINE;gene::HIF1AN	383.984	5.82808	0.618935	9.4163	4.67246e-21	2.41826e-19
gene|gene::SNTG1,SNTG1,SNTG1,SNTG1,SNTG1,SNTG1,SNTG1,SNTG1,SNTG1,SNTG1,SNTG1,SNTG1,SNTG1	247.376	6.42087	0.687121	9.3446	9.22351e-21	4.66991e-19
repeat|repeat::LINE	236.156	5.72701	0.615301	9.30766	1.30679e-20	6.34065e-19
repeat|repeat::LTR	488.102	5.66116	0.608184	9.30831	1.29886e-20	6.34065e-19
gene|gene::ADK,ADK,ADK,ADK,ADK,ADK	641.578	5.00762	0.540129	9.27116	1.84133e-20	8.75194e-19
repeat gene|repeat::LTR;gene::TPK1,TPK1,TPK1,TPK1,TPK1,TPK1,TPK1,TPK1,TPK1,TPK1,TPK1,TPK1,TPK1,TPK1,TPK1,TPK1,TPK1,TPK1	765.739	5.38164	0.583153	9.22853	2.74378e-20	1.27805e-18
repeat gene|repeat::LTR;gene::ATP6V1C1	359.321	6.64879	0.72107	9.22072	2.95105e-20	1.34764e-18
gene|gene::LINC01237,LINC01880	932.081	8.23994	0.897475	9.18125	4.26133e-20	1.90858e-18
repeat gene|repeat::DNA;gene::CTNNBL1,CTNNBL1	799.851	7.03556	0.766563	9.17806	4.38919e-20	1.92876e-18
repeat|repeat::SINE	275.134	5.3105	0.579554	9.16308	5.04363e-20	2.1753e-18
gene|gene::IFT140	305.231	8.69768	0.953393	9.12287	7.31586e-20	3.09794e-18
gene|gene::RUNX1	331.691	7.34183	0.806066	9.10823	8.37383e-20	3.48262e-18
gene|gene::LHX3	390.082	5.49967	0.604307	9.1008	8.96703e-20	3.6639e-18
repeat|repeat::LINE,SINE	414.883	4.67979	0.5149	9.08874	1.00198e-19	4.02346e-18
repeat gene|repeat::LINE;gene::CORO1C,CORO1C	883.21	9.37403	1.03234	9.08035	1.08228e-19	4.27225e-18
repeat gene|repeat::LTR;gene::LINC00189	313.907	7.43089	0.818885	9.0744	1.14306e-19	4.36426e-18
repeat gene|repeat::LTR;gene::CALN1,CALN1,CALN1	660.216	5.06161	0.557711	9.07569	1.12962e-19	4.36426e-18
repeat|repeat::LINE	380.834	6.44096	0.710326	9.06762	1.2165e-19	4.56974e-18
repeat|repeat::LTR	455.309	7.58774	0.84044	9.02829	1.74378e-19	6.44646e-18
repeat gene|repeat::LINE;gene::WDR61,WDR61,WDR61	1292.62	11.8785	1.318	9.01255	2.01319e-19	7.32612e-18
repeat|repeat::LINE	646.848	12.6527	1.40587	8.99987	2.2598e-19	8.09703e-18
gene|gene::LRP5,LRP5	1122.32	11.7224	1.30425	8.98782	2.52181e-19	8.89893e-18
repeat|repeat::SINE	353.042	6.72545	0.749454	8.9738	2.86465e-19	9.95785e-18
tRNA repeat|tRNA::tRNA-Lys-CTT-2-1;repeat::tRNA;gene::NBPF19,NBPF10,NBPF10,NBPF20;tRNA::tRNA-Lys-CTT-2-4;repeat::tRNA;gene::NBPF19,NBPF10,NBPF10,NBPF20;tRNA::tRNA-Lys-CTT-2-5;repeat::tRNA;gene::NBPF19,NBPF10,NBPF10,NBPF20;tRNA::tRNA-Lys-CTT-2-2;repeat::tRNA;gene::NBPF19,NBPF10,NBPF10,NBPF20;tRNA::tRNA-Lys-CTT-2-3;repeat::tRNA;gene::NBPF19,NBPF10,NBPF10,NBPF20	445.306	4.64614	0.519554	8.94255	3.80285e-19	1.30248e-17
repeat gene|repeat::LINE;gene::TTC27,TTC27	301.831	5.0962	0.571482	8.91751	4.76884e-19	1.60966e-17
gene|gene::CHST8,CHST8	767.356	11.185	1.25924	8.8823	6.54947e-19	2.1791e-17
repeat gene|repeat::LINE;gene::RANBP17	322.447	6.67175	0.751612	8.87658	6.89457e-19	2.26161e-17
repeat|repeat::LINE;repeat::LINE	188.274	6.5597	0.739202	8.87403	7.05439e-19	2.2819e-17
repeat|repeat::LTR	389.235	8.42773	0.950433	8.86725	7.49729e-19	2.39194e-17
repeat gene|repeat::LTR;gene::TENM1,TENM1,TENM1	326.835	12.2768	1.38524	8.86261	7.81657e-19	2.46011e-17
gene|gene::C12orf42,C12orf42,C12orf42,C12orf42,C12orf42	386.342	6.90341	0.783426	8.81183	1.23121e-18	3.82331e-17
gene|gene::SLC14A2,SLC14A2	287.853	12.0891	1.391	8.69096	3.59385e-18	1.10132e-16
repeat|repeat::LTR	286.831	12.0866	1.39141	8.68659	3.73476e-18	1.12964e-16
repeat gene|repeat::rRNA;gene::TEX101	910.364	7.69153	0.886167	8.67954	3.97374e-18	1.18652e-16
repeat|repeat::LINE	1658.03	5.15861	0.59487	8.67181	4.25287e-18	1.25379e-16
gene|gene::FCHO1,FCHO1,FCHO1,FCHO1,FCHO1,FCHO1,FCHO1,FCHO1,FCHO1,FCHO1,FCHO1,FCHO1,FCHO1,FCHO1,FCHO1,FCHO1,FCHO1,FCHO1,FCHO1,FCHO1,FCHO1,FCHO1,FCHO1,FCHO1,FCHO1,FCHO1,FCHO1,FCHO1,FCHO1,FCHO1,FCHO1,FCHO1,FCHO1,FCHO1,FCHO1,FCHO1,FCHO1,FCHO1,FCHO1,FCHO1,FCHO1,FCHO1,FCHO1,FCHO1,FCHO1,FCHO1,FCHO1,FCHO1,FCHO1,FCHO1,FCHO1,FCHO1,FCHO1,FCHO1,FCHO1,FCHO1,FCHO1,FCHO1,FCHO1,FCHO1,FCHO1,FCHO1,FCHO1,FCHO1,FCHO…	280.201	12.042	1.39235	8.6487	5.20906e-18	1.51649e-16
gene|gene::PRDM16,PRDM16	180.699	8.11544	0.945606	8.58226	9.30269e-18	2.67481e-16
repeat|repeat::LINE	677.742	12.3831	1.44664	8.55989	1.12974e-17	3.20875e-16
gene|gene::PRKY	263.396	11.9393	1.39598	8.55267	1.20277e-17	3.37499e-16
gene|gene::ARMH3	365.085	6.84931	0.807573	8.48135	2.22591e-17	6.17159e-16
gene|gene::CNTN6,CNTN6,CNTN6,CNTN6,CNTN6,CNTN6,CNTN6,CNTN6,CNTN6,CNTN6,CNTN6,CNTN6,CNTN6,CNTN6,CNTN6,CNTN6	244.456	11.8454	1.39983	8.46203	2.62752e-17	7.1157e-16
gene|gene::RRH	414.346	5.05764	0.597596	8.46331	2.59892e-17	7.1157e-16
repeat gene|repeat::DNA;gene::ARHGAP24,ARHGAP24,ARHGAP24,ARHGAP24,ARHGAP24	225.215	8.12006	0.961476	8.44541	3.02985e-17	8.11093e-16
repeat gene|repeat::LINE;gene::LINC01317	274.343	7.69533	0.911782	8.43988	3.17659e-17	8.40714e-16
gene|gene::INSR,INSR	817.879	7.85387	0.930816	8.43762	3.23875e-17	8.47532e-16
gene|gene::DNMT3A,DNMT3A,DNMT3A,DNMT3A,DNMT3A,DNMT3A	194.45	6.40725	0.763549	8.39141	4.80346e-17	1.24303e-15
repeat|repeat::LTR	341.445	11.7347	1.40788	8.33498	7.75114e-17	1.98378e-15
gene|gene::APC,APC,APC,APC,APC,APC,APC,APC,APC,APC,APC,APC,APC,APC,APC	375.598	5.71494	0.685961	8.33129	7.99639e-17	2.0243e-15
repeat gene|repeat::DNA;gene::IGFBP7,IGFBP7	175.312	5.24338	0.630719	8.31334	9.30465e-17	2.33017e-15
repeat gene|repeat::LINE;gene::SPAG16,SPAG16,SPAG16	260.847	7.66634	0.923119	8.30483	9.99644e-17	2.47678e-15
repeat|repeat::Low_complexity	719.334	5.28798	0.639378	8.27051	1.33386e-16	3.27006e-15
gene|gene::LOC102724708;gene::ZMAT1,ZMAT1,ZMAT1	1072	6.36825	0.773032	8.23802	1.75091e-16	4.24778e-15
repeat|repeat::LTR;repeat::SINE	394.796	6.11928	0.743807	8.22698	1.91994e-16	4.60983e-15
repeat|repeat::DNA	289.606	11.581	1.40934	8.21734	2.0807e-16	4.94484e-15
gene|gene::EFCAB2,EFCAB2,EFCAB2,EFCAB2	308.321	11.6534	1.42086	8.20162	2.37163e-16	5.53473e-15
gene|gene::KIAA0319L	220.526	5.99953	0.731527	8.20138	2.37644e-16	5.53473e-15
repeat|repeat::LINE	316.015	7.70796	0.946292	8.14544	3.77901e-16	8.71416e-15
repeat gene|repeat::LTR;repeat::LTR;gene::DACH2,DACH2,DACH2;repeat::LTR;gene::MANBA	192.296	11.5125	1.41586	8.13106	4.25553e-16	9.7168e-15
repeat gene|repeat::SINE;gene::SYT1,SYT1,SYT1	297.892	4.90366	0.604925	8.10623	5.2215e-16	1.18067e-14
repeat|repeat::LINE	395.181	10.3762	1.28083	8.10116	5.44366e-16	1.21907e-14
gene|gene::MGAT4D	324.305	9.46728	1.17051	8.08816	6.05717e-16	1.34354e-14
gene|gene::TCF3,TCF3,TCF3,TCF3	126.498	6.04254	0.74762	8.08237	6.35211e-16	1.39567e-14
gene|gene::FLJ40288	448.869	4.99877	0.621087	8.04842	8.38705e-16	1.82556e-14
repeat|repeat::DNA	237.67	11.4402	1.4218	8.04626	8.5362e-16	1.84082e-14
repeat gene|repeat::LINE;gene::SCML2,SCML2	244.245	11.4489	1.4234	8.0433	8.7452e-16	1.86858e-14
repeat|repeat::LINE	297.815	7.55387	0.942968	8.01074	1.14021e-15	2.41413e-14
repeat gene|repeat::LINE;gene::NAP1L1,NAP1L1,NAP1L1,NAP1L1,NAP1L1	318.787	7.02465	0.880521	7.97783	1.48925e-15	3.12474e-14
gene|gene::OTOG,OTOG	353.297	4.63711	0.581655	7.97227	1.55787e-15	3.23953e-14
gene|gene::SHANK2,SHANK2,SHANK2,SHANK2	230.076	4.48471	0.562913	7.96696	1.62629e-15	3.35188e-14
repeat gene|repeat::DNA;gene::GPAT3,GPAT3,GPAT3	845.124	6.67726	0.838653	7.96189	1.69436e-15	3.46155e-14
gene|gene::PSMD8	215.134	4.81353	0.606356	7.93846	2.04708e-15	4.14579e-14
repeat|repeat::DNA	115.981	5.80152	0.731357	7.93253	2.14718e-15	4.30166e-14
repeat|repeat::SINE	573.989	3.76135	0.474214	7.93174	2.16099e-15	4.30166e-14
gene|gene::ESYT1,ESYT1	243.585	5.15524	0.650113	7.92976	2.19562e-15	4.33356e-14
repeat|repeat::SINE	374.42	5.48725	0.696116	7.88266	3.20496e-15	6.27257e-14
repeat|repeat::LTR	217.303	6.31642	0.801669	7.87909	3.29787e-15	6.40061e-14
repeat|repeat::LINE	198.105	4.89466	0.621313	7.87793	3.32844e-15	6.40656e-14
repeat|repeat::rRNA	1402.71	3.95649	0.503757	7.85395	4.03129e-15	7.6958e-14
repeat|repeat::LTR	726.922	7.98118	1.01679	7.84936	4.18175e-15	7.91812e-14
repeat gene|repeat::LINE;gene::LINGO2,LINGO2,LINGO2,LINGO2	252.74	6.72433	0.857821	7.83885	4.54706e-15	8.54041e-14
gene|gene::SYT9	226.421	11.185	1.42742	7.83581	4.65832e-15	8.67937e-14
repeat gene|repeat::DNA;gene::SEMA6D	355.129	5.38578	0.687418	7.83479	4.69628e-15	8.68066e-14
gene|gene::PEX14	206.52	8.99288	1.15105	7.81273	5.59625e-15	1.02627e-13
repeat gene|repeat::SINE;gene::ASTN2,ASTN2,ASTN2	192.229	6.79656	0.871311	7.80038	6.17204e-15	1.12302e-13
repeat|repeat::LINE	214.354	11.1937	1.43662	7.79168	6.61218e-15	1.19378e-13
gene|gene::CADM2,CADM2,CADM2,CADM2,CADM2,CADM2,CADM2,CADM2,CADM2	197.103	11.2533	1.44562	7.78439	7.00481e-15	1.25494e-13
repeat|repeat::LINE	144.018	6.69036	0.863082	7.7517	9.06675e-15	1.61194e-13
gene|gene::TMEM273,TMEM273,TMEM273,TMEM273,TMEM273,TMEM273,TMEM273	135.897	5.38834	0.695329	7.74933	9.23764e-15	1.62988e-13
repeat|repeat::LTR	210.272	7.21422	0.932167	7.73918	1.00056e-14	1.75211e-13
repeat|repeat::LTR	227.097	7.70917	0.997434	7.729	1.08394e-14	1.88395e-13
gene|gene::LOC101927437,CLYBL,CLYBL	159.977	6.83863	0.888326	7.69833	1.37853e-14	2.37821e-13
repeat|repeat::LINE	222.915	11.1291	1.44593	7.69687	1.39444e-14	2.38798e-13
gene|gene::RPE65	483.208	5.25483	0.683604	7.68695	1.50688e-14	2.56169e-13
repeat gene|repeat::SINE;gene::IGFBP4	780.615	8.18695	1.06686	7.67386	1.669e-14	2.81674e-13
repeat|repeat::LTR	177.361	5.32032	0.693519	7.67148	1.70024e-14	2.84033e-13
repeat|repeat::LINE	148.709	4.78136	0.623307	7.67094	1.70737e-14	2.84033e-13
repeat|repeat::LTR	227.709	9.06475	1.18334	7.66033	1.85456e-14	3.06331e-13
gene|gene::LOC105376360	243.702	7.63969	1.00084	7.6333	2.28827e-14	3.75308e-13
gene|gene::HSD11B2	244.453	6.85598	0.902413	7.59739	3.02172e-14	4.92139e-13
gene|gene::FETUB,FETUB,FETUB,FETUB,FETUB,FETUB,FETUB,FETUB,FETUB	262.426	7.79384	1.02813	7.58056	3.44068e-14	5.56482e-13
gene|gene::ADRA1B	258.799	8.17876	1.08126	7.56412	3.9051e-14	6.27239e-13
repeat gene|repeat::LINE;gene::CDKN2B-AS1,CDKN2B-AS1,CDKN2B-AS1,CDKN2B-AS1,CDKN2B-AS1,CDKN2B-AS1,CDKN2B-AS1,CDKN2B-AS1,CDKN2B-AS1,CDKN2B-AS1,CDKN2B-AS1,CDKN2B-AS1,CDKN2B-AS1,CDKN2B-AS1	130.495	5.2583	0.697221	7.5418	4.63534e-14	7.39432e-13
repeat|repeat::LINE	139.066	6.06228	0.803941	7.5407	4.67469e-14	7.40636e-13
repeat gene|repeat::LINE;gene::EFCAB6,EFCAB6	129.29	10.9371	1.45114	7.53689	4.81326e-14	7.57439e-13
gene|gene::DENND1B,DENND1B,DENND1B,DENND1B	131.161	10.9129	1.45011	7.52556	5.24953e-14	8.20548e-13
gene|gene::CDH19,CDH19,CDH19;gene::CDH19,CDH19,CDH19	169.488	10.8526	1.44245	7.52376	5.32237e-14	8.26387e-13
repeat|repeat::rRNA	959.104	4.48191	0.596222	7.51719	5.59672e-14	8.63229e-13
repeat|repeat::SINE	407.504	4.43177	0.589988	7.51162	5.84008e-14	8.94839e-13
gene|gene::TNIK,TNIK,TNIK,TNIK,TNIK,TNIK,TNIK,TNIK	544.789	9.29258	1.23755	7.50883	5.96568e-14	9.08109e-13
repeat|repeat::LINE	197.963	6.29862	0.839723	7.50083	6.34145e-14	9.59041e-13
repeat gene|repeat::snRNA;gene::RUVBL1;repeat::snRNA;gene::RUVBL1	478.764	7.04654	0.941391	7.48524	7.14162e-14	1.07295e-12
repeat|repeat::DNA	228.1	4.83975	0.646643	7.48441	7.18677e-14	1.07295e-12
gene|gene::USP9Y	463.675	6.43888	0.861748	7.47188	7.90541e-14	1.17272e-12
repeat|repeat::LINE	189.783	6.25607	0.838781	7.45853	8.74955e-14	1.28973e-12
gene|gene::KCNA2	869.337	7.9928	1.07473	7.43706	1.02949e-13	1.50798e-12
repeat gene|repeat::SINE;gene::KRT8,KRT8	173.43	5.09162	0.68588	7.42349	1.14076e-13	1.66051e-12
gene|gene::MEIS2,MEIS2,MEIS2,MEIS2,MEIS2,MEIS2,MEIS2,MEIS2,MEIS2	130.651	10.8009	1.45583	7.41907	1.17945e-13	1.70617e-12
gene|gene::LINC02210-CRHR1,LINC02210-CRHR1	444.429	3.84865	0.51913	7.41365	1.22868e-13	1.76642e-12
repeat|repeat::LINE	161.253	7.18194	0.971121	7.39551	1.40868e-13	2.01277e-12
repeat|repeat::LINE	121.466	6.87466	0.932255	7.37422	1.65305e-13	2.34753e-12
repeat|repeat::LINE	163.354	10.8461	1.47186	7.36899	1.71923e-13	2.42672e-12
repeat gene|repeat::SINE;repeat::SINE;gene::ESRRB,ESRRB	114.814	10.7532	1.46454	7.34236	2.09856e-13	2.94431e-12
gene|gene::CDK11B,CDK11B,CDK11B,CDK11B,CDK11B,CDK11B;gene::CDK11A,CDK11A,CDK11A,CDK11A,CDK11A,CDK11A,CDK11B,CDK11B,CDK11B,CDK11B,CDK11B,CDK11B	775.539	3.51203	0.478654	7.33731	2.17937e-13	3.03938e-12
gene|gene::PLEKHA2	489.502	5.71376	0.782623	7.30078	2.86101e-13	3.96624e-12
repeat|repeat::LINE	656.929	3.5827	0.490798	7.29975	2.88308e-13	3.97319e-12
repeat|repeat::SINE	163.482	6.16844	0.846486	7.28712	3.16656e-13	4.33819e-12
repeat gene|repeat::LTR;gene::LINC02535	113.7	10.6499	1.46734	7.25792	3.9309e-13	5.35385e-12
repeat|repeat::LINE	87.4093	5.60073	0.772178	7.25316	4.07163e-13	5.51327e-12
gene|gene::LINC00305	135.522	7.0718	0.976935	7.23876	4.52798e-13	6.09576e-12
repeat|repeat::LINE	108.832	10.6465	1.47172	7.23403	4.68853e-13	6.27562e-12
repeat|repeat::rRNA	3765.96	3.67411	0.509873	7.20593	5.76486e-13	7.67221e-12
repeat|repeat::rRNA	118.194	6.89055	0.95705	7.19978	6.03087e-13	7.98063e-12
repeat gene|repeat::LINE;gene::VWA3B,VWA3B,VWA3B,VWA3B,VWA3B	145.149	6.27836	0.873294	7.18929	6.5129e-13	8.56979e-12
gene|gene::ICAM5	189.143	4.57492	0.63842	7.166	7.72236e-13	1.01041e-11
repeat gene|repeat::LINE;gene::NR2F2-AS1	132.078	8.97478	1.25454	7.15384	8.43831e-13	1.09254e-11
repeat gene|repeat::LINE;gene::CNBD1	169.96	8.139	1.13785	7.15299	8.49079e-13	1.09254e-11
repeat|repeat::LINE	199.264	4.57893	0.640084	7.15364	8.45041e-13	1.09254e-11
gene|gene::LCORL,LCORL,LCORL,LCORL,LCORL,LCORL,LCORL,LCORL,LCORL,LCORL,LCORL,LCORL,LCORL,LCORL,LCORL	101.594	10.5747	1.48	7.14508	8.99441e-13	1.1447e-11
gene|gene::GSG1L,GSG1L,GSG1L	129.285	10.5364	1.47461	7.1452	8.9867e-13	1.1447e-11
repeat gene|repeat::LINE;gene::HS3ST4	130.515	10.4806	1.46724	7.14311	9.1242e-13	1.15491e-11
repeat|repeat::SINE,DNA	157.664	10.5547	1.47847	7.13894	9.40542e-13	1.18407e-11
gene|gene::PRKAR1A	248.537	9.40743	1.31853	7.1348	9.69277e-13	1.21368e-11
repeat gene|repeat::LTR;gene::PWRN4	147.483	6.02601	0.845123	7.13034	1.0012e-12	1.24694e-11
repeat|repeat::LINE;repeat::LINE	158.539	8.72238	1.22464	7.1224	1.06067e-12	1.31398e-11
repeat gene|repeat::LINE;gene::C17orf75	410.913	7.69498	1.08091	7.11898	1.08731e-12	1.32637e-11
gene|gene::FGF13,FGF13,FGF13	117.545	6.64268	0.933032	7.11945	1.0836e-12	1.32637e-11
gene|gene::RRNAD1,RRNAD1	134.083	5.39287	0.75754	7.11892	1.08775e-12	1.32637e-11
repeat|repeat::SINE	144.708	8.84235	1.24651	7.09369	1.30585e-12	1.57582e-11
gene|gene::MIR548F3	150.784	6.55362	0.923819	7.09405	1.30245e-12	1.57582e-11
gene|gene::DCDC2C,DCDC2C	249.979	5.31778	0.750024	7.09014	1.33973e-12	1.60563e-11
gene|gene::KLHL29	431.587	3.9707	0.560069	7.08967	1.34434e-12	1.60563e-11
repeat gene|repeat::LINE;gene::LINC01470	176.981	9.21847	1.30049	7.08845	1.35621e-12	1.61154e-11
repeat gene|repeat::Low_complexity;gene::HDAC9,HDAC9,HDAC9,HDAC9,HDAC9,HDAC9,HDAC9	230.303	8.27717	1.16808	7.08616	1.37882e-12	1.63009e-11
repeat|repeat::LINE	112.698	5.48665	0.774946	7.08004	1.44109e-12	1.6951e-11
gene|gene::PDZRN3,PDZRN3,PDZRN3,PDZRN3,PDZRN3	233.688	8.90649	1.25997	7.0688	1.56279e-12	1.82902e-11
repeat gene|repeat::LINE;gene::FAM227B	106.185	10.5113	1.48884	7.06006	1.66435e-12	1.93814e-11
repeat gene|repeat::Simple_repeat;gene::MGAT1,MGAT1,MGAT1,MGAT1,MGAT1,MGAT1,MGAT1,MGAT1,MGAT1,MGAT1,MGAT1,MGAT1,MGAT1,MGAT1,MGAT1,MGAT1,MGAT1,MGAT1,MGAT1,MGAT1,MGAT1	96.4136	10.4784	1.48778	7.04299	1.88158e-12	2.1802e-11
repeat gene|repeat::LTR;gene::PTPRD	504.196	4.57741	0.65031	7.03882	1.9388e-12	2.23537e-11
repeat gene|repeat::LINE;gene::PRKN,PRKN,PRKN	94.8205	10.4706	1.48964	7.02894	2.08104e-12	2.38755e-11
gene|gene::GNAS,GNAS,GNAS,GNAS,GNAS,GNAS,GNAS	139.533	10.3676	1.4762	7.02315	2.16917e-12	2.47647e-11
repeat|repeat::LINE	177.773	4.88831	0.69612	7.02222	2.18369e-12	2.48088e-11
repeat gene|repeat::LINE;gene::LINC01331	115.718	6.87766	0.979988	7.01811	2.24887e-12	2.54254e-11
gene|gene::LUZP2,LUZP2,LUZP2	146.076	8.87832	1.26525	7.01707	2.26575e-12	2.54924e-11
gene|gene::CDH18,CDH18,CDH18,CDH18,CDH18,CDH18,CDH18,CDH18,CDH18,CDH18,CDH18	112.086	6.97614	0.994412	7.01534	2.29396e-12	2.56858e-11
gene|gene::KDM4A	138.959	8.6042	1.22865	7.00297	2.50601e-12	2.79259e-11
gene|gene::SLC39A9,SLC39A9,SLC39A9,SLC39A9,SLC39A9,SLC39A9	201.622	9.12728	1.30382	7.00039	2.55254e-12	2.83089e-11
repeat gene|repeat::LTR;gene::ANAPC10,ANAPC10,ANAPC10,ANAPC10,ANAPC10,ANAPC10,ANAPC10,ANAPC10,ANAPC10,ANAPC10	173.487	5.25263	0.750514	6.9987	2.58341e-12	2.85155e-11
repeat|repeat::LINE	192.831	8.55531	1.22337	6.99322	2.68657e-12	2.95142e-11
gene|gene::GPC6-AS2,GPC6	134.822	7.02014	1.00466	6.98761	2.79605e-12	3.05728e-11
gene|gene::KCNH7,KCNH7	93.8307	10.4129	1.4922	6.97821	2.9896e-12	3.25364e-11
gene|gene::GPC5	139.475	6.40771	0.919469	6.96892	3.19375e-12	3.44363e-11
gene|gene::IL1RAPL2	142.13	5.96771	0.856303	6.96916	3.1884e-12	3.44363e-11
gene|gene::KALRN,KALRN,KALRN,KALRN,KALRN,KALRN,KALRN	203.358	5.14387	0.738236	6.96779	3.21957e-12	3.45548e-11
repeat|repeat::LINE	180.014	6.4343	0.924143	6.96245	3.34411e-12	3.55636e-11
gene|gene::NIPBL,NIPBL	142.003	5.46212	0.784462	6.96288	3.33387e-12	3.55636e-11
gene|gene::LINC02542	100.525	6.53884	0.943902	6.92746	4.2847e-12	4.53594e-11
repeat gene|repeat::rRNA;gene::MARCHF6,MARCHF6,MARCHF6	355.546	5.08647	0.734711	6.92308	4.41917e-12	4.65712e-11
repeat|repeat::LINE	134.902	4.59056	0.66485	6.90465	5.03288e-12	5.27999e-11
gene|gene::HYDIN2;gene::HYDIN	91.2619	10.3181	1.49802	6.88785	5.66438e-12	5.91585e-11
gene|gene::LOC101929268	144.54	10.2437	1.48988	6.87552	6.17636e-12	6.42176e-11
gene|gene::AZI2,AZI2	183.456	8.57661	1.24809	6.87178	6.3405e-12	6.56312e-11
repeat|repeat::Low_complexity	127.121	7.07398	1.03134	6.85902	6.93342e-12	7.1451e-11
gene|gene::LRP1B	90.6956	6.61844	0.966878	6.84517	7.63864e-12	7.83718e-11
repeat gene|repeat::LTR;gene::FMNL2	279.609	8.92823	1.30607	6.83596	8.14569e-12	8.32075e-11
gene|gene::AMPH,AMPH	182.391	9.29653	1.36071	6.8321	8.36816e-12	8.51067e-11
repeat|repeat::LINE	765.469	7.46294	1.09266	6.83007	8.48719e-12	8.5942e-11
gene|gene::SAC3D1,SAC3D1,SAC3D1,SAC3D1	83.6637	10.2871	1.50851	6.81937	9.14425e-12	9.21947e-11
gene|gene::LIN52,LIN52,LIN52	173.854	6.84223	1.00353	6.81819	9.21926e-12	9.25502e-11
gene|gene::MZF1-AS1	84.2429	10.2766	1.50807	6.81444	9.46338e-12	9.42541e-11
gene|gene::METTL25,METTL25,METTL25,METTL25,METTL25,METTL25,METTL25	239.474	9.51739	1.39667	6.81434	9.46992e-12	9.42541e-11
repeat gene|repeat::LINE;gene::EEF1DP3	117.139	10.2137	1.50057	6.80652	9.99883e-12	9.90948e-11
repeat|repeat::LTR	84.2025	10.2613	1.50842	6.80268	1.02688e-11	1.0134e-10
repeat|repeat::Low_complexity	160.654	6.87837	1.01248	6.7936	1.09372e-11	1.0748e-10
repeat|repeat::SINE	148.839	10.1569	1.49669	6.78622	1.15111e-11	1.12644e-10
gene|gene::NDEL1,NDEL1,NDEL1	401.737	-3.41116	0.50306	-6.78081	1.19502e-11	1.16452e-10
gene|gene::LYPD6,LYPD6	118.116	8.85989	1.30778	6.77477	1.24606e-11	1.2092e-10
gene|gene::LINC02645	158.691	5.08877	0.751453	6.77191	1.27092e-11	1.2282e-10
repeat gene|repeat::LTR;gene::LINC02801	82.1948	10.2285	1.51223	6.76387	1.34358e-11	1.29305e-10
repeat gene|repeat::LINE;gene::STIM1,STIM1,STIM1,STIM1,STIM1,STIM1,STIM1,STIM1,STIM1,STIM1,STIM1,STIM1,STIM1,STIM1,STIM1,STIM1,STIM1,STIM1,STIM1,STIM1,STIM1,STIM1	133.427	7.08585	1.04893	6.7553	1.42536e-11	1.36612e-10
repeat|repeat::LTR;repeat::LTR	327.928	4.43849	0.658153	6.74386	1.54232e-11	1.47216e-10
gene|gene::ITGBL1,ITGBL1,ITGBL1	200.583	5.05719	0.750071	6.74228	1.55917e-11	1.48216e-10
repeat|repeat::LINE	115.468	5.91177	0.877482	6.7372	1.61466e-11	1.52868e-10
gene|gene::ELOVL7,ELOVL7,ELOVL7,ELOVL7	82.0024	10.2225	1.51889	6.7302	1.69427e-11	1.59755e-10
gene|gene::WNT7A	89.3012	8.51285	1.26755	6.716	1.86781e-11	1.75408e-10
gene|gene::MYO10	280.979	8.73952	1.30529	6.69545	2.15002e-11	2.011e-10
repeat gene|repeat::LINE;gene::CTCF,CTCF,CTCF	137.288	4.74518	0.709828	6.68497	2.3097e-11	2.15172e-10
gene|gene::GNA14,GNA14-AS1	686.604	-3.24982	0.487271	-6.66944	2.56784e-11	2.38267e-10
repeat gene|repeat::LINE;gene::KPNA4	210.183	8.95387	1.34346	6.66478	2.65068e-11	2.44978e-10
repeat|repeat::snRNA	265.267	4.9031	0.736208	6.65994	2.73945e-11	2.52181e-10
repeat|repeat::LINE;repeat::LINE	102.635	8.63073	1.29723	6.65317	2.86839e-11	2.6226e-10
gene|gene::STK4,STK4	1808.95	-3.01278	0.452844	-6.65302	2.87146e-11	2.6226e-10
gene|gene::PKHD1L1	307.893	4.11003	0.618268	6.64765	2.97804e-11	2.70932e-10
gene|gene::CLYBL,CLYBL	321.257	4.0582	0.610952	6.64242	3.08578e-11	2.79641e-10
gene|gene::ANO3,ANO3,ANO3	112.407	9.99725	1.50699	6.63393	3.2686e-11	2.95061e-10
gene|gene::ZNF610,ZNF610,ZNF610,ZNF610	113.649	8.14337	1.22947	6.62348	3.50847e-11	3.15491e-10
repeat|repeat::LINE	87.155	10.0492	1.51766	6.62149	3.55588e-11	3.18525e-10
gene|gene::TTTY9A,TTTY9B,HSFY2,HSFY2,HSFY1,HSFY1;gene::TTTY9A,TTTY9B,HSFY2,HSFY2,HSFY1,HSFY1	74.3815	10.1162	1.5283	6.61922	3.61102e-11	3.22224e-10
gene|gene::PDE7B	97.8619	10.1034	1.52756	6.61409	3.73845e-11	3.32322e-10
gene|gene::NKAIN3,NKAIN3	118.06	6.73974	1.02024	6.60602	3.94777e-11	3.49596e-10
gene|gene::DHRS11	157.908	8.4741	1.28331	6.6033	4.02117e-11	3.54746e-10
gene|gene::MIER3,MIER3,MIER3	263.002	9.78767	1.48357	6.59739	4.18466e-11	3.67776e-10
repeat gene|repeat::DNA;gene::RNF144B	929.504	-3.09253	0.469037	-6.59336	4.2997e-11	3.76466e-10
repeat|repeat::LINE	251.301	5.95419	0.9038	6.58795	4.45935e-11	3.88982e-10
repeat|repeat::LTR	196.912	4.03568	0.613708	6.57591	4.83579e-11	4.20245e-10
gene|gene::ADGRG7,ADGRG7	72.8151	10.0695	1.53258	6.57029	5.02182e-11	4.34789e-10
repeat gene|repeat::SINE;gene::CNDP2,CNDP2,CNDP2,CNDP2,CNDP2,CNDP2	213.603	-3.69603	0.562883	-6.56624	5.16007e-11	4.45103e-10
repeat|repeat::LINE	94.2531	10.0706	1.53397	6.56503	5.2022e-11	4.47082e-10
gene|gene::TLE2	545.315	4.61896	0.70482	6.55339	5.62464e-11	4.8161e-10
repeat gene|repeat::SINE;gene::TIAM2,TIAM2,TIAM2	182.084	9.23504	1.40993	6.55	5.7539e-11	4.90873e-10
gene|gene::NSFP1,NSF,NSF	84.1481	9.98419	1.52527	6.54583	5.91652e-11	5.02904e-10
gene|gene::LINC01206	128.281	5.99762	0.916744	6.5423	6.05791e-11	5.12844e-10
gene|gene::LINC01257	178.657	3.9337	0.601316	6.54182	6.0775e-11	5.12844e-10
gene|gene::PRKAR2B	182.993	5.70439	0.87213	6.54075	6.1212e-11	5.13899e-10
gene|gene::ARAP2,ARAP2,ARAP2	346.812	4.81507	0.736201	6.54043	6.13414e-11	5.13899e-10
repeat|repeat::LTR	478.129	6.12319	0.93684	6.536	6.31857e-11	5.27454e-10
repeat|repeat::LTR	122.823	10.1306	1.55054	6.53359	6.42137e-11	5.3412e-10
repeat|repeat::SINE	94.093	8.41334	1.28905	6.52675	6.72113e-11	5.57065e-10
repeat|repeat::DNA	155.734	6.71512	1.02932	6.52383	6.85335e-11	5.66009e-10
repeat|repeat::LTR	82.9444	8.19153	1.25676	6.518	7.1252e-11	5.86381e-10
repeat gene|repeat::SINE;gene::TENM4	174.937	4.82645	0.741048	6.51301	7.36585e-11	6.04051e-10
repeat|repeat::LTR	70.0998	10.0234	1.53938	6.51135	7.44793e-11	6.06645e-10
repeat gene|repeat::LTR;gene::STX18-AS1;repeat::LTR,LTR;gene::IL1RAPL1	191.155	6.14081	0.943098	6.51132	7.44956e-11	6.06645e-10
repeat|repeat::LINE	91.0077	8.35662	1.28451	6.50569	7.734e-11	6.27613e-10
gene|gene::WDPCP,WDPCP,WDPCP,WDPCP,WDPCP	70.9849	10.0326	1.54251	6.50409	7.81655e-11	6.32109e-10
gene|gene::CTNND2,CTNND2,CTNND2,CTNND2,CTNND2,CTNND2	107.407	4.51011	0.693657	6.50193	7.92956e-11	6.3903e-10
repeat|repeat::SINE	577.742	6.47357	0.996365	6.49719	8.18366e-11	6.57232e-10
gene|gene::FZD3,FZD3	101.687	7.79833	1.20092	6.49361	8.38041e-11	6.70721e-10
gene|gene::LRRK2	70.5742	10.0218	1.54348	6.49297	8.4158e-11	6.71246e-10
gene|gene::IRAK3,IRAK3	2889.02	-2.87821	0.443352	-6.49193	8.47421e-11	6.73598e-10
gene|gene::RAB11A,RAB11A	73.5926	9.96813	1.53922	6.47609	9.41294e-11	7.45672e-10
gene|gene::DIXDC1,DIXDC1	226.692	-3.56351	0.551284	-6.46402	1.01956e-10	8.04936e-10
repeat|repeat::LINE	82.4104	9.96038	1.54173	6.4605	1.04357e-10	8.21106e-10
repeat|repeat::LTR	420.536	4.86147	0.753086	6.4554	1.07936e-10	8.46407e-10
repeat gene|repeat::SINE;gene::FAM177A1,FAM177A1,FAM177A1	68.227	9.95808	1.54481	6.44616	1.14719e-10	8.9658e-10
gene|gene::PPP1R9A,PPP1R9A,PPP1R9A,PPP1R9A,PPP1R9A	151.926	9.01567	1.39917	6.44359	1.16679e-10	9.0885e-10
gene|gene::MLLT3,MLLT3	73.6819	9.9098	1.53875	6.44018	1.19336e-10	9.26443e-10
gene|gene::CHN1,CHN1,CHN1,CHN1,CHN1	193.138	6.08624	0.945147	6.43946	1.19896e-10	9.27703e-10
gene|gene::CCDC7	98.7841	9.877	1.53538	6.43293	1.2517e-10	9.653e-10
repeat gene|repeat::SINE;gene::MLLT1	114.045	5.06147	0.786876	6.43236	1.25636e-10	9.65695e-10
repeat gene|repeat::LINE;gene::CUEDC1	485.442	-3.19181	0.497367	-6.41741	1.38613e-10	1.06194e-09
repeat gene|repeat::LTR;gene::THSD7B	100.913	6.25785	0.975892	6.41245	1.43203e-10	1.09351e-09
repeat|repeat::LINE	133.204	5.34325	0.833634	6.40959	1.45913e-10	1.11056e-09
repeat|repeat::rRNA	435.742	4.3021	0.67246	6.39755	1.5789e-10	1.19781e-09
repeat gene|repeat::LINE;gene::SLCO5A1,SLCO5A1,SLCO5A1	96.5792	9.9493	1.55653	6.39197	1.63758e-10	1.23829e-09
repeat gene|repeat::LTR;gene::LINC01146	173.83	6.88036	1.07991	6.37121	1.87539e-10	1.41352e-09
gene|gene::SPECC1,SPECC1,SPECC1,SPECC1,SPECC1,SPECC1	133.688	5.60955	0.881037	6.36699	1.92775e-10	1.4483e-09
gene|gene::LINC02652	97.4662	7.96832	1.25234	6.36273	1.98193e-10	1.48422e-09
repeat gene|repeat::snRNA;gene::RNU1-4,RNU1-2,RNU1-1,RNVU1-18,RNU1-3;repeat::snRNA;gene::RNU1-1,RNVU1-18,RNU1-3,RNU1-4,RNU1-2;repeat::snRNA;gene::RNVU1-18,RNU1-3,RNU1-4,RNU1-2,RNU1-1;repeat::snRNA;gene::RNVU1-7,NBPF19;repeat::snRNA;gene::RNVU1-7,NBPF20,NBPF19,NBPF10,NBPF10;repeat::snRNA;gene::RNVU1-18,RNU1-3,RNU1-4,RNU1-2,RNU1-1;repeat::snRNA;gene::RNU1-3,RNU1-4,RNU1-2,RNU1-1,RNVU1-18;repeat::snR…	2506.7	4.65819	0.73282	6.35652	2.06371e-10	1.54051e-09
repeat|repeat::LTR	115.093	8.31388	1.30864	6.35305	2.1109e-10	1.5707e-09
repeat|repeat::LINE	63.015	9.91145	1.56059	6.3511	2.13781e-10	1.58062e-09
repeat|repeat::LTR	777.899	4.47542	0.704622	6.35152	2.132e-10	1.58062e-09
gene|gene::WBP1L,WBP1L	118.968	5.86539	0.924298	6.34578	2.21295e-10	1.62585e-09
gene|gene::LRPPRC	378.735	5.25216	0.827637	6.34597	2.21033e-10	1.62585e-09
repeat|repeat::LINE	130.304	6.35325	1.00161	6.34302	2.253e-10	1.6449e-09
repeat gene|repeat::LINE;gene::GRID1	213.159	3.7706	0.594416	6.34336	2.24802e-10	1.6449e-09
gene|gene::CERKL,CERKL,CERKL,CERKL,CERKL,CERKL,CERKL	170.669	5.02488	0.792564	6.34002	2.29733e-10	1.67202e-09
repeat gene|repeat::Simple_repeat;gene::GRID1	111.66	6.09679	0.961882	6.3384	2.32165e-10	1.68446e-09
repeat gene|repeat::LINE;gene::BBOX1-AS1,BBOX1-AS1,BBOX1-AS1	99.4189	5.01717	0.792052	6.3344	2.38263e-10	1.72333e-09
gene|gene::DCC	62.265	9.89515	1.56235	6.3335	2.39661e-10	1.72808e-09
gene|gene::RAB28,RAB28,RAB28	106.189	8.14075	1.28606	6.33	2.45164e-10	1.7623e-09
gene|gene::FAM124A,FAM124A	75.8122	6.0986	0.965223	6.31834	2.64389e-10	1.89465e-09
repeat|repeat::LINE	128.614	5.97961	0.946865	6.31517	2.69872e-10	1.92802e-09
gene|gene::NFATC2,NFATC2,NFATC2,NFATC2,NFATC2,NFATC2,NFATC2,NFATC2	129.313	-4.93892	0.782287	-6.31344	2.72895e-10	1.94365e-09
gene|gene::PTPRM,PTPRM,PTPRM,PTPRM,PTPRM,PTPRM,PTPRM,PTPRM	378.458	4.27179	0.676696	6.31272	2.74181e-10	1.94685e-09
gene|gene::SHC3	112.062	8.27679	1.31197	6.30866	2.81463e-10	1.98767e-09
gene|gene::KLF3-AS1	212.508	6.59815	1.0459	6.30856	2.81637e-10	1.98767e-09
repeat|repeat::LTR	135.537	8.57601	1.35978	6.30693	2.84629e-10	2.00272e-09
repeat|repeat::LTR	85.7594	8.40915	1.33361	6.30557	2.87131e-10	2.01424e-09
gene|gene::HAS3,HAS3,HAS3	98.0912	8.63813	1.37215	6.29533	3.06753e-10	2.14543e-09
gene|gene::ZNF614	62.457	9.82943	1.56277	6.28974	3.18002e-10	2.21083e-09
gene|gene::NEK2,NEK2,NEK2	297.929	-3.47359	0.552225	-6.29018	3.17105e-10	2.21083e-09
repeat|repeat::rRNA	124.216	6.45054	1.02638	6.28474	3.28404e-10	2.27635e-09
repeat gene|repeat::LTR;gene::FAM198B-AS1,FAM198B-AS1,FAM198B-AS1,FAM198B-AS1	191.53	4.61771	0.735361	6.27952	3.39627e-10	2.34716e-09
repeat|repeat::SINE	110.444	8.1673	1.30319	6.26718	3.67653e-10	2.53333e-09
repeat|repeat::LTR	109.909	5.87266	0.937138	6.26659	3.69051e-10	2.53546e-09
repeat|repeat::LINE	71.9643	9.80058	1.56413	6.26583	3.70846e-10	2.5403e-09
repeat|tRNA::tRNA-Glu-CTC-1-1;repeat::tRNA;gene::NBPF19,NBPF10,NBPF10,NBPF20;tRNA::tRNA-Glu-CTC-1-1;repeat::tRNA;gene::NBPF19,NBPF10,NBPF10,NBPF20;tRNA::tRNA-Glu-CTC-1-4;repeat::tRNA;gene::NBPF19,NBPF10,NBPF10,NBPF20;tRNA::tRNA-Glu-CTC-1-7;repeat::tRNA;gene::NBPF19,NBPF10,NBPF10,NBPF20;tRNA::tRNA-Glu-CTC-1-5;repeat::tRNA;gene::NBPF19,NBPF10,NBPF10,NBPF20;tRNA::tRNA-Glu-CTC-1-5;repeat::tRNA;gene::…	31136.3	2.69173	0.430016	6.25961	3.85942e-10	2.63595e-09
repeat gene|repeat::SINE;gene::BEND5,BEND5,BEND5,BEND5,BEND5,BEND5,AGBL4,AGBL4,AGBL4,AGBL4,AGBL4	100.116	6.20824	0.992591	6.25458	3.9858e-10	2.71431e-09
repeat gene|repeat::LINE;gene::C2CD3,C2CD3	74.4923	6.74765	1.0792	6.25246	4.04031e-10	2.74341e-09
repeat gene|repeat::LTR;gene::CAMKMT	150.583	4.45501	0.712652	6.25131	4.07035e-10	2.75577e-09
repeat|repeat::rRNA	80.5695	9.78684	1.56699	6.24563	4.22104e-10	2.84951e-09
repeat|repeat::LINE	173.769	6.71406	1.07554	6.24253	4.30556e-10	2.89817e-09
repeat|repeat::SINE	62.4098	9.76358	1.56501	6.23866	4.41348e-10	2.96225e-09
gene|gene::DBF4B,DBF4B,DBF4B,DBF4B,DBF4B	131.281	8.22259	1.3194	6.23206	4.60354e-10	3.08093e-09
repeat gene|repeat::LINE;gene::PCDH9,PCDH9,PCDH9,PCDH9	143.585	8.29537	1.33142	6.23046	4.65055e-10	3.10348e-09
gene|gene::RNF123,RNF123	272.646	4.91012	0.788989	6.2233	4.86798e-10	3.23929e-09
gene|gene::RASGRP3,RASGRP3,RASGRP3,RASGRP3,RASGRP3,RASGRP3,RASGRP3,RASGRP3,RASGRP3	140.841	6.45424	1.03772	6.21963	4.9832e-10	3.30651e-09
gene|gene::CADM1,CADM1,CADM1,CADM1,CADM1	141.478	6.78425	1.09486	6.19644	5.77528e-10	3.8212e-09
repeat|repeat::LINE	64.1057	9.75452	1.57454	6.19517	5.82236e-10	3.84144e-09
repeat gene|repeat::DNA;gene::CMIP,CMIP	94.3339	8.60279	1.38924	6.19245	5.92364e-10	3.89722e-09
repeat|repeat::rRNA	94.7386	4.23768	0.684782	6.18837	6.07913e-10	3.98825e-09
gene|gene::FRY	75.9295	9.64521	1.5598	6.1836	6.26551e-10	4.0875e-09
gene|gene::SH3RF3	1410.93	-2.80552	0.453699	-6.18365	6.26362e-10	4.0875e-09
repeat|repeat::SINE	119.446	4.90856	0.794064	6.18157	6.34656e-10	4.12881e-09
repeat|repeat::Simple_repeat	203.647	3.78605	0.612724	6.17905	6.44877e-10	4.18362e-09
repeat gene|repeat::LTR;gene::MYRIP,MYRIP,MYRIP,MYRIP,MYRIP	177.573	6.37076	1.03495	6.15561	7.47913e-10	4.83858e-09
gene|gene::MBOAT1,MBOAT1	135.824	4.47733	0.728681	6.14443	8.0249e-10	5.17728e-09
gene|gene::RPH3AL,RPH3AL,RPH3AL,RPH3AL	145.66	6.45484	1.05076	6.14301	8.09746e-10	5.20966e-09
repeat|repeat::LTR	75.005	8.3138	1.35378	6.14117	8.19176e-10	5.25582e-09
gene|gene::FGD4,FGD4,FGD4,FGD4,FGD4,FGD4,FGD4,FGD4,FGD4,FGD4,FGD4,FGD4,FGD4,FGD4	144.408	5.36522	0.874646	6.13417	8.56074e-10	5.47746e-09
repeat gene|repeat::LINE,DNA;gene::KAZN	96.9279	8.19386	1.33593	6.13344	8.59979e-10	5.48665e-09
gene|gene::EVA1C,EVA1C,EVA1C,EVA1C,EVA1C,EVA1C	82.7006	5.73235	0.934668	6.13303	8.62221e-10	5.48665e-09
repeat|repeat::LINE	112.412	6.40083	1.04405	6.13077	8.74556e-10	5.54998e-09
gene|gene::SMPD3	72.4116	8.27364	1.35253	6.11714	9.52696e-10	6.02943e-09
repeat gene|repeat::LINE;gene::BICC1	609.961	3.20646	0.524263	6.11613	9.58729e-10	6.05117e-09
repeat gene|repeat::LTR;gene::VPS13B,VPS13B	109.573	7.41625	1.21367	6.11059	9.9261e-10	6.24808e-09
gene|gene::LCAT	124.761	8.6708	1.41962	6.10782	1.01002e-09	6.32349e-09
gene|gene::RAD17,RAD17,RAD17,RAD17,RAD17,RAD17,RAD17,RAD17,RAD17	388.159	4.77933	0.782465	6.10804	1.00861e-09	6.32349e-09
gene|gene::NXPH2	173.679	8.5226	1.39618	6.10424	1.03291e-09	6.44944e-09
gene|gene::ANKS1B,ANKS1B,ANKS1B,ANKS1B,ANKS1B,ANKS1B,ANKS1B,ANKS1B,ANKS1B,ANKS1B,ANKS1B,ANKS1B,ANKS1B,ANKS1B,ANKS1B,ANKS1B,ANKS1B,ANKS1B,ANKS1B,ANKS1B,ANKS1B,ANKS1B,ANKS1B,ANKS1B,ANKS1B,ANKS1B,ANKS1B,ANKS1B,ANKS1B,ANKS1B,ANKS1B,ANKS1B,ANKS1B,ANKS1B,ANKS1B,ANKS1B,ANKS1B,ANKS1B,ANKS1B,ANKS1B,ANKS1B,ANKS1B,ANKS1B,ANKS1B,ANKS1B,ANKS1B,ANKS1B,ANKS1B,ANKS1B,ANKS1B,ANKS1B,ANKS1B	135.446	4.61107	0.755526	6.10312	1.04015e-09	6.4773e-09
gene|gene::PAIP2,PAIP2,PAIP2	211.121	5.8772	0.96352	6.09971	1.06258e-09	6.59935e-09
tRNA repeat|tRNA::tRNA-Gly-GCC-2-6;repeat::tRNA;tRNA::tRNA-Gly-GCC-2-4;repeat::tRNA;gene::VAC14,VAC14;tRNA::tRNA-Gly-GCC-2-2;repeat::tRNA;gene::VAC14,VAC14;tRNA::tRNA-Gly-GCC-2-1;repeat::tRNA;gene::VAC14,VAC14;tRNA::tRNA-Gly-GCC-2-3;repeat::tRNA;gene::VAC14,VAC14;tRNA::tRNA-Gly-GCC-2-5;repeat::tRNA;gene::VAC14,VAC14	11270.5	2.8722	0.47115	6.09615	1.08655e-09	6.73024e-09
gene|gene::MRTFB,MRTFB,MRTFB	59.7756	9.6572	1.58665	6.08654	1.15375e-09	7.12752e-09
repeat|repeat::LINE	139.004	5.22668	0.859671	6.07986	1.20288e-09	7.41137e-09
gene|gene::BNC2,BNC2,BNC2	569.957	3.3981	0.55907	6.07813	1.21594e-09	7.47208e-09
gene|gene::C3orf22	191.465	4.54749	0.74832	6.07694	1.22496e-09	7.50771e-09
repeat gene|repeat::DNA;gene::LDLRAD4,LDLRAD4,LDLRAD4,LDLRAD4,LDLRAD4	140.571	5.33418	0.8785	6.07191	1.26397e-09	7.7265e-09
gene|gene::SPATA16	1660.33	-2.75678	0.454226	-6.06919	1.28558e-09	7.838e-09
repeat gene|repeat::SINE,LINE;gene::DPP3,DPP3,DPP3	72.94	7.69395	1.26788	6.06837	1.29218e-09	7.85766e-09
repeat gene|repeat::LTR;repeat::LTR;gene::SKI;repeat::LTR;gene::SKI	338.091	-3.07857	0.507968	-6.06056	1.35645e-09	8.22698e-09
repeat|repeat::LINE	83.9319	7.69599	1.27313	6.04496	1.49445e-09	9.04045e-09
repeat gene|repeat::LTR;gene::CCDC26,CCDC26,CCDC26,CCDC26	128.374	4.43432	0.734105	6.04044	1.5369e-09	9.24919e-09
repeat|repeat::LINE	506.441	-3.14053	0.519895	-6.04069	1.53457e-09	9.24919e-09
gene|gene::DIRC3	56.6686	9.62922	1.59453	6.03889	1.55176e-09	9.31457e-09
gene|gene::C8orf74	1083.71	3.61358	0.598438	6.03836	1.55684e-09	9.32101e-09
repeat|repeat::DNA	53.3947	9.63819	1.59695	6.03538	1.58585e-09	9.47036e-09
gene|gene::COL24A1,COL24A1,COL24A1,COL24A1	60.9696	9.54099	1.58274	6.02816	1.65834e-09	9.87796e-09
gene|gene::IGSF21	178.967	6.84656	1.13609	6.02644	1.67614e-09	9.95849e-09
repeat|repeat::SINE	127.412	4.06646	0.675326	6.02148	1.72829e-09	1.02422e-08
repeat|repeat::SINE;repeat::SINE	90.5343	8.04735	1.3366	6.02075	1.73608e-09	1.02623e-08
gene|gene::ZBTB46,ZBTB46	78.5281	8.30461	1.38093	6.01376	1.81269e-09	1.0688e-08
gene|gene::UNC80,UNC80,UNC80	66.2456	9.48574	1.57983	6.00429	1.92166e-09	1.13019e-08
gene|gene::SAFB,SAFB,SAFB,SAFB,SAFB,SAFB	130.567	3.88969	0.648075	6.00191	1.95011e-09	1.14403e-08
tRNA repeat|tRNA::tRNA-Ser-TGA-2-1;repeat::tRNA;tRNA::tRNA-Ser-TGA-4-1;repeat::tRNA;tRNA::tRNA-Ser-AGA-1-1;repeat::tRNA	1464.26	3.44092	0.57362	5.99861	1.99012e-09	1.16457e-08
gene|gene::CDK17,CDK17	119.983	5.00224	0.834951	5.99106	2.08476e-09	1.21689e-08
repeat|repeat::rRNA	622.648	2.81186	0.469906	5.98387	2.17893e-09	1.26868e-08
gene|gene::HGFAC,HGFAC	91.5913	4.71864	0.790344	5.97037	2.36718e-09	1.37485e-08
repeat|repeat::rRNA	1071.48	2.94203	0.49313	5.96603	2.43092e-09	1.40836e-08
gene|gene::SBNO2,SBNO2	124.631	8.79883	1.47689	5.95769	2.55829e-09	1.47094e-08
gene|gene::FNDC3B,FNDC3B	238.055	7.85417	1.31838	5.95742	2.56251e-09	1.47094e-08
gene|gene::IQCH,IQCH,IQCH,IQCH-AS1,IQCH-AS1,IQCH,IQCH,IQCH,IQCH,IQCH,IQCH,IQCH	742.622	-2.75233	0.462009	-5.95731	2.56419e-09	1.47094e-08
repeat gene|repeat::LINE;gene::KIF6,KIF6,KIF6,KIF6	620.564	-2.77739	0.466211	-5.95738	2.5632e-09	1.47094e-08
repeat gene|repeat::SINE;gene::SNRPN,SNRPN,SNRPN,SNRPN,SNRPN,SNRPN,SNRPN,SNRPN,SNRPN,SNRPN,SNRPN,SNURF,SNRPN,SNRPN,SNRPN,SNRPN,SNRPN,SNRPN,SNRPN,SNRPN,SNRPN,SNRPN,SNRPN,SNRPN,SNRPN,SNRPN,SNHG14	114.651	4.13074	0.694114	5.9511	2.66352e-09	1.52416e-08
repeat|repeat::LTR	284.679	-3.24031	0.54456	-5.95033	2.67595e-09	1.52752e-08
gene|gene::SCD5,SCD5	415.206	3.34432	0.563003	5.94015	2.8476e-09	1.62153e-08
repeat gene|repeat::LINE;gene::CLCA1	71.4711	6.06139	1.02062	5.93895	2.86848e-09	1.62547e-08
repeat|repeat::LTR	101.02	4.97602	0.837819	5.93925	2.8633e-09	1.62547e-08
gene|gene::DYSF,DYSF,DYSF,DYSF,DYSF,DYSF,DYSF,DYSF,DYSF,DYSF,DYSF,DYSF,DYSF,DYSF	101.589	7.65993	1.29073	5.93458	2.9459e-09	1.66529e-08
repeat gene|repeat::LTR;gene::COX7B2	121.263	4.03001	0.679195	5.93352	2.96514e-09	1.67211e-08
gene|gene::B3GNTL1,B3GNTL1,B3GNTL1,B3GNTL1,B3GNTL1,TBCD	456.721	-3.1187	0.526059	-5.92842	3.0587e-09	1.7207e-08
repeat gene|repeat::LINE;gene::XYLB,XYLB,XYLB,XYLB	2122.17	-2.63593	0.445046	-5.92284	3.16426e-09	1.7758e-08
repeat gene|repeat::LTR;gene::ZNF806,ZNF806	125.93	5.6678	0.95815	5.91535	3.31163e-09	1.85403e-08
repeat|repeat::LTR	67.6123	7.8982	1.33548	5.91413	3.33631e-09	1.86338e-08
gene|gene::CAMK1D,CAMK1D,CAMK1D	50.2857	9.54531	1.61494	5.91065	3.40765e-09	1.89866e-08
gene|gene::DIP2C	49.1841	9.53832	1.61648	5.90066	3.62039e-09	2.01239e-08
repeat gene|repeat::LINE;gene::METAP2,METAP2,METAP2,METAP2,METAP2	76.9315	8.31663	1.40975	5.89936	3.64916e-09	2.02354e-08
repeat|repeat::LINE;repeat::LINE;repeat::LINE;repeat::LINE;gene::LINC02343;repeat::LINE;gene::ESCO2;repeat::LINE;gene::ESCO2;repeat::LINE;gene::KCNIP4,KCNIP4,KCNIP4,KCNIP4;repeat::LINE;gene::KCNIP4,KCNIP4,KCNIP4,KCNIP4;repeat::LINE;gene::KCNIP4,KCNIP4,KCNIP4,KCNIP4;repeat::LINE;gene::SLC41A2,SLC41A2,SLC41A2,SLC41A2,SLC41A2	233.537	3.33809	0.566032	5.89736	3.69373e-09	2.04339e-08
repeat gene|repeat::LINE;gene::ADGRL3,ADGRL3,ADGRL3,ADGRL3,ADGRL3,ADGRL3,ADGRL3,ADGRL3	61.6916	9.44713	1.60327	5.89242	3.80591e-09	2.10047e-08
repeat gene|repeat::Simple_repeat;gene::NECTIN3,NECTIN3,NECTIN3	158.254	4.89615	0.832893	5.87848	4.14048e-09	2.27971e-08
repeat|repeat::LINE	113.841	5.27276	0.897228	5.87672	4.18469e-09	2.29862e-08
tRNA repeat|tRNA::tRNA-Asp-GTC-2-3;repeat::tRNA;tRNA::tRNA-Asp-GTC-2-8;repeat::tRNA;gene::LTA4H,LTA4H;tRNA::tRNA-Asp-GTC-2-4;repeat::tRNA;gene::LTA4H,LTA4H;tRNA::tRNA-Asp-GTC-2-7;repeat::tRNA;gene::LTA4H,LTA4H;tRNA::tRNA-Asp-GTC-2-9;repeat::tRNA;gene::LTA4H,LTA4H;tRNA::tRNA-Asp-GTC-2-10;repeat::tRNA;gene::LTA4H,LTA4H;tRNA::tRNA-Asp-GTC-2-5;repeat::tRNA;gene::LTA4H,LTA4H;tRNA::tRNA-Asp-GTC-2-1;rep…	5996.74	3.66943	0.624536	5.87545	4.21699e-09	2.31091e-08
repeat|repeat::LINE	83.2386	7.61057	1.29559	5.87421	4.24869e-09	2.31738e-08
repeat|repeat::LINE	194.813	6.478	1.10277	5.87431	4.24602e-09	2.31738e-08
repeat gene|repeat::DNA;gene::AGO1,AGO1,AGO1	93.0375	7.60744	1.29541	5.87263	4.28932e-09	2.33407e-08
gene|gene::ZNF804A	230.38	7.94076	1.35428	5.86345	4.53342e-09	2.46115e-08
repeat|repeat::LINE	60.782	9.41153	1.60552	5.86197	4.57401e-09	2.47741e-08
repeat gene|repeat::LTR;gene::DSCAM,DSCAM,DSCAM	81.8922	5.74876	0.981671	5.85609	4.73886e-09	2.56075e-08
gene|gene::TSPAN18	48.6182	9.48365	1.62006	5.85389	4.8021e-09	2.58891e-08
repeat gene|repeat::LTR,LTR;gene::LOC101928882	49.3719	9.48837	1.62218	5.84916	4.94065e-09	2.65746e-08
gene|gene::DYRK1B,DYRK1B,DYRK1B	51.8995	9.42857	1.61402	5.84167	5.16814e-09	2.77341e-08
repeat gene|repeat::SINE;gene::ACTR3C,ACTR3C,ACTR3C,ACTR3C,ACTR3C,ACTR3C,ACTR3C,ACTR3C,ACTR3C,ACTR3C,ACTR3C,ACTR3C,ACTR3C,ACTR3C;repeat::SINE;gene::DPP6,DPP6,DPP6,DPP6,DPP6,DPP6,DPP6,DPP6,DPP6	84.9577	5.68316	0.973133	5.84007	5.21797e-09	2.79371e-08
gene|gene::UNC5C	156.196	6.17587	1.05835	5.83539	5.36634e-09	2.86656e-08
gene|gene::BORCS8-MEF2B,MEF2B,BORCS8-MEF2B,MEF2B,BORCS8-MEF2B	711.481	-2.79048	0.478408	-5.83286	5.44856e-09	2.90382e-08
repeat|repeat::SINE	70.8784	7.76898	1.33229	5.83131	5.49941e-09	2.92423e-08
gene|gene::PLD1,PLD1	49.4694	9.46509	1.62444	5.8267	5.65349e-09	2.99931e-08
gene|gene::GLMN,GLMN,GLMN	90.422	8.22429	1.41172	5.82574	5.68594e-09	3.00967e-08
gene|gene::POTEA,POTEA	153.265	4.60755	0.791269	5.82299	5.78046e-09	3.05277e-08
gene|gene::SNTG1,SNTG1,SNTG1,SNTG1,SNTG1,SNTG1,SNTG1,SNTG1,SNTG1,SNTG1,SNTG1,SNTG1,SNTG1	49.248	9.4221	1.61972	5.81713	5.98674e-09	3.15455e-08
repeat gene|repeat::DNA;repeat::DNA;repeat::DNA;gene::NAP1L1,NAP1L1,NAP1L1,NAP1L1,NAP1L1	68.3264	9.30714	1.60031	5.81585	6.03262e-09	3.17155e-08
gene|gene::SYN3,SYN3,SYN3,SYN3,SYN3,SYN3,SYN3	147.952	4.84249	0.833019	5.81318	6.12968e-09	3.21532e-08
gene|gene::RFC2,RFC2,RFC2,RFC2,RFC2	107.833	4.42326	0.761194	5.81095	6.21181e-09	3.24509e-08
gene|gene::ASB15	180.234	3.499	0.602145	5.81089	6.2143e-09	3.24509e-08
gene|gene::ROBO2,ROBO2,ROBO2,ROBO2,ROBO2,ROBO2,ROBO2,ROBO2,ROBO2,ROBO2,ROBO2,ROBO2,ROBO2,ROBO2,ROBO2,ROBO2,ROBO2,ROBO2,ROBO2	49.1611	9.45024	1.6267	5.80947	6.26702e-09	3.25801e-08
repeat gene|repeat::SINE;gene::FOXO6	55.5758	9.4077	1.61936	5.80953	6.26498e-09	3.25801e-08
repeat|repeat::LTR	355.082	3.0504	0.525293	5.80705	6.35839e-09	3.29815e-08
repeat|repeat::Satellite	111.515	3.87048	0.667071	5.80221	6.54466e-09	3.38723e-08
repeat|repeat::LTR	86.3308	8.04142	1.38654	5.79963	6.64606e-09	3.43208e-08
gene repeat|gene::TACR1,TACR1;gene::TACR1,TACR1;repeat::LTR	52.4096	9.40405	1.62547	5.78543	7.23281e-09	3.72682e-08
repeat|repeat::LINE	49.6209	9.37545	1.62294	5.77684	7.61159e-09	3.91333e-08
gene|gene::RAB37	2994.72	-2.54248	0.440193	-5.77582	7.65786e-09	3.92845e-08
gene|gene::SPACA1	76.2788	7.73003	1.3405	5.76652	8.0926e-09	4.14234e-08
repeat gene|repeat::LINE;gene::HNRNPR,HNRNPR,HNRNPR,HNRNPR,HNRNPR,HNRNPR,HNRNPR	136.498	7.69308	1.33426	5.76578	8.12788e-09	4.15128e-08
gene|gene::MAGI2,MAGI2	79.7657	6.17176	1.0724	5.75508	8.66e-09	4.41338e-08
repeat gene|repeat::LTR;gene::IL1RAPL2	81.1585	7.94448	1.38235	5.74706	9.08085e-09	4.61775e-08
repeat gene|repeat::LINE;gene::LRRC4C,LRRC4C	48.0501	9.35673	1.63099	5.73683	9.64661e-09	4.88412e-08
repeat gene|repeat::LTR;gene::FAT3,FAT3,FAT3	100.234	7.81263	1.36183	5.73687	9.64431e-09	4.88412e-08
repeat|repeat::LINE	60.1559	7.84143	1.36764	5.73355	9.83514e-09	4.96877e-08
gene|gene::NIPAL2,NIPAL2,NIPAL2,NIPAL2,NIPAL2,NIPAL2	48.4985	9.33008	1.63022	5.72321	1.04527e-08	5.26935e-08
gene|gene::DSCAM,DSCAM,DSCAM	48.6648	9.28168	1.62548	5.71011	1.12906e-08	5.67945e-08
gene|gene::ZNF397,ZNF397	138.257	7.58442	1.32844	5.70927	1.1346e-08	5.69502e-08
gene|gene::RNF126,RNF126;gene::RNF126,RNF126;gene::RNF126,RNF126;gene::RNF126,RNF126	54.1357	9.30251	1.62991	5.70736	1.14741e-08	5.7469e-08
repeat|repeat::LINE	208.66	7.71796	1.35326	5.70323	1.17558e-08	5.87538e-08
gene|gene::ZNF442,ZNF442	44.1304	9.38062	1.64518	5.70187	1.18498e-08	5.90966e-08
gene|gene::PHACTR1,PHACTR1,PHACTR1,PHACTR1,PHACTR1,PHACTR1,PHACTR1,PHACTR1	112.6	5.72898	1.00488	5.70118	1.18983e-08	5.92118e-08
gene|gene::INTS1	1184.63	-2.58469	0.453736	-5.69646	1.22323e-08	6.07442e-08
repeat gene|repeat::scRNA;gene::RNY3	1011.75	4.59971	0.808766	5.68732	1.29048e-08	6.39475e-08
gene|gene::CHRM3,CHRM3,CHRM3,CHRM3,CHRM3,CHRM3,CHRM3,CHRM3,CHRM3,CHRM3,CHRM3	72.6988	5.49257	0.966596	5.68239	1.32825e-08	6.56794e-08
repeat|repeat::LTR	533.641	-2.83299	0.499113	-5.67605	1.37843e-08	6.80161e-08
repeat|repeat::SINE	142.913	8.39439	1.47975	5.67284	1.40449e-08	6.91557e-08
gene|gene::MUC12	109.655	6.06895	1.0701	5.67137	1.41662e-08	6.96058e-08
gene|gene::PATZ1,PATZ1,PATZ1	56.1485	7.91636	1.39647	5.66885	1.43757e-08	7.04861e-08
repeat gene|repeat::SINE;gene::ARHGAP12,ARHGAP12,ARHGAP12,ARHGAP12,ARHGAP12,ARHGAP12	174.249	7.79562	1.37743	5.65952	1.51794e-08	7.42706e-08
gene|gene::IER2	92.9085	7.61715	1.3468	5.65573	1.55183e-08	7.57698e-08
repeat gene|repeat::rRNA;gene::RBM6,RBM6,RBM6,RBM6,RBM6,RBM6,RBM6,RBM6	99.9337	5.34221	0.945503	5.65013	1.6033e-08	7.81191e-08
repeat gene|repeat::LINE;gene::NUP153,NUP153,NUP153	51.0318	9.164	1.6223	5.64878	1.61587e-08	7.85673e-08
gene|gene::METTL25,METTL25,METTL25,METTL25,METTL25,METTL25,METTL25	43.055	9.33514	1.65324	5.64659	1.63665e-08	7.94115e-08
gene|gene::BTBD11,BTBD11,BTBD11,BTBD11	202.303	4.21674	0.747307	5.64258	1.67519e-08	8.11126e-08
gene|gene::ARHGAP10	99.8463	8.47383	1.5019	5.64207	1.68019e-08	8.11859e-08
gene|gene::EYS,EYS	102.946	6.18753	1.09693	5.64077	1.69296e-08	8.16337e-08
gene|gene::SMARCD3,SMARCD3,SMARCD3	470.955	-2.7911	0.495779	-5.62973	1.80493e-08	8.68527e-08
repeat gene|repeat::LINE;gene::DOK6	203.478	6.18007	1.09958	5.62037	1.90549e-08	9.15027e-08
repeat gene|repeat::LTR;gene::CSAG4;repeat::LTR;gene::ANKRD33B;repeat::LTR;gene::CSAG3,CSAG3,CSAG3;repeat::LTR;gene::CSAG3,CSAG3,CSAG3	42.8856	9.2945	1.65412	5.61901	1.92053e-08	9.20353e-08
gene|gene::LRP12,LRP12	213.857	5.83775	1.04058	5.61008	2.02232e-08	9.67141e-08
repeat gene|repeat::LTR;gene::ANKFN1,ANKFN1,ANKFN1	88.711	5.9793	1.06701	5.60379	2.09717e-08	1.00088e-07
repeat gene|repeat::LTR;gene::YAE1	189.249	6.16031	1.09995	5.60053	2.13694e-08	1.01778e-07
gene|gene::USH2A	56.8869	9.2165	1.64588	5.59974	2.1467e-08	1.02034e-07
gene|gene::NR1H3,NR1H3,NR1H3,NR1H3,NR1H3,NR1H3;gene::ANO7	48.1816	9.17729	1.64033	5.59478	2.20896e-08	1.0478e-07
gene|gene::SLCO1B3,SLCO1B3-SLCO1B7,SLCO1B3	197.115	3.87242	0.692217	5.59423	2.21605e-08	1.04902e-07
gene|gene::TDP1,TDP1,TDP1	56.6181	7.65699	1.3721	5.5805	2.39822e-08	1.13101e-07
gene|gene::ELF1,ELF1,ELF1,ELF1	1576.49	-2.48108	0.444602	-5.58045	2.39897e-08	1.13101e-07
repeat|repeat::SINE	45.9407	9.2216	1.65396	5.57547	2.46861e-08	1.16149e-07
repeat gene|repeat::LINE;gene::CDC14A,CDC14A,CDC14A,CDC14A,CDC14A,CDC14A	42.4293	9.23997	1.65914	5.56913	2.56016e-08	1.19972e-07
repeat gene|repeat::LINE;gene::LIPI,LIPI,LIPI,LIPI,LIPI,LIPI,LIPI	166.59	5.43836	0.976499	5.56924	2.55852e-08	1.19972e-07
gene|gene::ZSWIM2	201.32	5.85959	1.05317	5.56377	2.64014e-08	1.23472e-07
repeat|repeat::LTR	121.289	6.56104	1.18004	5.56	2.69769e-08	1.2591e-07
repeat gene|repeat::SINE;gene::MAP3K15	42.8365	9.21303	1.6576	5.55806	2.72794e-08	1.27067e-07
repeat|repeat::snRNA	174.514	-3.72742	0.671071	-5.55443	2.78522e-08	1.29476e-07
gene|gene::NKD1	61.1538	7.44424	1.34099	5.55128	2.83585e-08	1.31568e-07
repeat|repeat::LINE	54.5684	9.16668	1.6521	5.5485	2.88138e-08	1.33414e-07
repeat gene|repeat::LINE;gene::RBFOX1,RBFOX1,RBFOX1,RBFOX1,RBFOX1,RBFOX1,RBFOX1,RBFOX1	101.186	8.56689	1.54673	5.5387	3.04721e-08	1.40632e-07
repeat|repeat::LINE	84.7918	7.41075	1.33802	5.53858	3.04935e-08	1.40632e-07
repeat gene|repeat::LINE;gene::DNM3,DNM3,DNM3,DNM3,DNM3,DNM3,DNM3	73.0187	5.92921	1.0712	5.53513	3.10997e-08	1.43145e-07
repeat|repeat::LINE	57.0605	7.7935	1.40854	5.53301	3.14775e-08	1.44598e-07
repeat gene|repeat::LINE;gene::CRTC3-AS1	59.8623	4.47528	0.809823	5.52624	3.27162e-08	1.49992e-07
gene|gene::NTN1	2173.2	-2.51443	0.45553	-5.5198	3.39385e-08	1.5529e-07
repeat gene|repeat::LINE;gene::SH3PXD2A	63.1116	7.37812	1.33842	5.51256	3.53645e-08	1.61498e-07
repeat gene|repeat::SINE;gene::PIP5K1B,PIP5K1B,PIP5K1B,PIP5K1B,PIP5K1B,PIP5K1B,PIP5K1B	171.627	3.09399	0.56205	5.50483	3.6953e-08	1.68422e-07
repeat|repeat::LTR	179.808	3.51982	0.640058	5.49922	3.81483e-08	1.7353e-07
gene|gene::CAPN5	667.813	-2.59185	0.471813	-5.49338	3.94315e-08	1.79017e-07
repeat gene|repeat::LINE;gene::SPRY4-AS1	71.8424	5.69652	1.0376	5.49008	4.01748e-08	1.82037e-07
repeat gene|repeat::Low_complexity;gene::PLOD1,PLOD1	38.9615	9.216	1.68128	5.48153	4.2166e-08	1.90319e-07
repeat|repeat::LINE	93.4501	8.50485	1.55152	5.48164	4.21407e-08	1.90319e-07
repeat|repeat::LINE	156.566	6.0012	1.09506	5.48026	4.24709e-08	1.91324e-07
repeat|repeat::rRNA	159.925	3.50701	0.640332	5.47686	4.32943e-08	1.94657e-07
gene|gene::ABCF1,ABCF1;gene::ABCF1,ABCF1;gene::ABCF1,ABCF1;gene::ABCF1,ABCF1;gene::ABCF1,ABCF1;gene::ABCF1,ABCF1	146.094	4.65163	0.849738	5.47419	4.39519e-08	1.97233e-07
repeat gene|repeat::SINE;gene::ITPR1,ITPR1,ITPR1,ITPR1	57.9412	4.27986	0.783484	5.4626	4.69208e-08	2.10151e-07
repeat|repeat::LINE	58.3527	7.3981	1.35504	5.45969	4.76963e-08	2.13215e-07
repeat gene|repeat::LTR;gene::LINC01606	175.461	4.81468	0.881973	5.45899	4.78852e-08	2.13649e-07
repeat|repeat::LINE	157.68	4.92441	0.902367	5.45721	4.83674e-08	2.15388e-07
gene|gene::MAD1L1,MAD1L1,MAD1L1,MAD1L1,MAD1L1	627.121	2.54885	0.467185	5.45578	4.87596e-08	2.1672e-07
gene|gene::RABGAP1L,RABGAP1L,RABGAP1L,RABGAP1L,RABGAP1L,RABGAP1L,RABGAP1L	214.826	5.75341	1.05516	5.45263	4.96298e-08	2.20167e-07
gene|gene::FAT4,FAT4,FAT4	41.913	9.13745	1.67612	5.45156	4.99296e-08	2.21076e-07
repeat gene|repeat::LTR;gene::C12orf40	48.833	8.96399	1.64511	5.44888	5.06888e-08	2.24012e-07
repeat|repeat::LINE	86.4137	6.49715	1.19309	5.44563	5.16214e-08	2.27701e-07
gene|gene::ECSCR,ECSCR,ECSCR	253.935	-3.08494	0.566742	-5.44328	5.23085e-08	2.30296e-07
gene|gene::SSBP4,SSBP4	79.3206	8.46771	1.55632	5.44087	5.30221e-08	2.3264e-07
repeat gene|repeat::LINE;gene::CA10,CA10,CA10	2817.61	-2.48137	0.456066	-5.4408	5.30408e-08	2.3264e-07
gene|gene::ASIC5	100.335	5.08971	0.935838	5.43867	5.36812e-08	2.34565e-07
gene|gene::CELSR1,CELSR1	890.77	-2.60319	0.47862	-5.43895	5.35949e-08	2.34565e-07
repeat|repeat::LINE	88.0499	8.61685	1.5855	5.43477	5.48662e-08	2.39295e-07
gene|gene::RFC3	291.774	4.80921	0.884963	5.43436	5.49932e-08	2.394e-07
gene|gene::DPP6,DPP6,DPP6,DPP6,DPP6,DPP6,DPP6,DPP6,DPP6,DPP6,DPP6,DPP6,DPP6	52.265	7.61526	1.4017	5.43287	5.5456e-08	2.40965e-07
repeat|repeat::LINE	297.128	4.1965	0.773558	5.42494	5.79748e-08	2.50973e-07
gene|gene::C16orf78	186.186	-3.03717	0.55984	-5.42507	5.79306e-08	2.50973e-07
repeat gene|repeat::SINE;gene::PEX5L,PEX5L,PEX5L,PEX5L,PEX5L,PEX5L,PEX5L,PEX5L,PEX5L,PEX5L,PEX5L,PEX5L,PEX5L,PEX5L,PEX5L,PEX5L,PEX5L,PEX5L,PEX5L,PEX5L,PEX5L,PEX5L,PEX5L,PEX5L,PEX5L,PEX5L,PEX5L,PEX5L,PEX5L	42.6407	9.04374	1.66719	5.42454	5.81024e-08	2.51058e-07
repeat|repeat::DNA	45.4298	9.00476	1.66037	5.42336	5.84883e-08	2.52258e-07
gene|gene::PKD1L3	287.912	-2.79857	0.516236	-5.42111	5.92305e-08	2.54987e-07
repeat|repeat::LINE	211.133	2.93331	0.541192	5.4201	5.95671e-08	2.55963e-07
gene|gene::PPTC7,PPTC7	100.441	3.97615	0.734173	5.41582	6.10088e-08	2.61675e-07
gene|gene::TMLHE,TMLHE	52.0484	4.90985	0.907251	5.4118	6.2396e-08	2.67133e-07
gene|gene::PDE4D,PDE4D,PDE4D,PDE4D,PDE4D,PDE4D,PDE4D,PDE4D,PDE4D,PDE4D,PDE4D,PDE4D,PDE4D,PDE4D,PDE4D	38.0542	9.15134	1.69176	5.40938	6.32445e-08	2.70269e-07
repeat|repeat::LINE	233.841	5.38823	0.996151	5.40905	6.33606e-08	2.70269e-07
gene|gene::FHIT,FHIT,FHIT,FHIT,FHIT,FHIT,FHIT	161.393	6.07849	1.12446	5.40571	6.45531e-08	2.74848e-07
repeat gene|repeat::LINE;gene::GUCA1C,GUCA1C;repeat::LINE;gene::GUCA1C,GUCA1C	102.49	5.63939	1.04329	5.40538	6.46701e-08	2.74848e-07
repeat gene|repeat::LINE;gene::FAM193A,FAM193A,FAM193A,FAM193A,FAM193A,FAM193A,FAM193A,FAM193A	41.5214	9.07904	1.68058	5.40233	6.57816e-08	2.79062e-07
repeat|repeat::DNA	89.1282	3.75079	0.694912	5.39751	6.75735e-08	2.86143e-07
gene|gene::MIPOL1,MIPOL1,MIPOL1	39.4526	9.10678	1.68858	5.39316	6.92276e-08	2.92085e-07
gene|gene::LINC01170	42.8725	9.01234	1.67106	5.39319	6.92159e-08	2.92085e-07
gene|gene::RCAN2,RCAN2,LOC101926915	38.7405	9.11841	1.69206	5.38894	7.08746e-08	2.98494e-07
gene|gene::ADAMTS9-AS1,ADAMTS9-AS1,ADAMTS9,ADAMTS9	110.685	7.9452	1.47548	5.38481	7.25215e-08	3.04878e-07
repeat|repeat::rRNA	218.871	3.90914	0.727247	5.37526	7.64742e-08	3.20916e-07
repeat|repeat::SINE	97.5031	6.69631	1.24659	5.37168	7.80045e-08	3.26749e-07
gene|gene::GALNTL6	86.6517	7.71815	1.43698	5.37111	7.82547e-08	3.27209e-07
repeat|repeat::LTR	43.0137	8.99335	1.67519	5.36855	7.93736e-08	3.31292e-07
repeat gene|repeat::SINE;gene::PADI3	97.9229	5.73423	1.06889	5.36466	8.11034e-08	3.37907e-07
gene|gene::C16orf90,C16orf90,C16orf90	655.877	-2.56862	0.479352	-5.35853	8.39001e-08	3.48935e-07
gene|gene::PDE4D,PDE4D,PDE4D,PDE4D,PDE4D	38.2055	9.05593	1.69301	5.349	8.84437e-08	3.65527e-07
repeat gene|repeat::LINE;gene::SLC26A5,SLC26A5,SLC26A5,SLC26A5,SLC26A5,SLC26A5,SLC26A5,SLC26A5,SLC26A5,SLC26A5,SLC26A5	121.927	8.27972	1.54796	5.34878	8.8549e-08	3.65527e-07
repeat gene|repeat::LTR;gene::RABGAP1L,RABGAP1L,RABGAP1L,RABGAP1L,RABGAP1L,RABGAP1L,RABGAP1L	80.7424	7.4211	1.3875	5.34852	8.86745e-08	3.65527e-07
repeat gene|repeat::LTR;gene::ULK4,ULK4,ULK4	55.7927	7.18104	1.34254	5.34884	8.8519e-08	3.65527e-07
repeat gene|repeat::LTR;gene::PMM2	388.336	3.0909	0.577759	5.34981	8.80481e-08	3.65527e-07
repeat gene|repeat::SINE;gene::GPR153	55.5174	7.50867	1.40401	5.348	8.89311e-08	3.65937e-07
repeat|repeat::LINE	102.441	5.9238	1.10775	5.3476	8.91259e-08	3.66092e-07
repeat|repeat::SINE	333.071	-2.87549	0.53816	-5.3432	9.13221e-08	3.74453e-07
gene|gene::AGAP2-AS1,AGAP2,AGAP2	139.134	4.19104	0.784647	5.3413	9.22806e-08	3.77718e-07
gene|gene::ABCB4,ABCB4,ABCB4	47.2009	8.99141	1.68404	5.33918	9.33676e-08	3.81497e-07
repeat gene|repeat::LTR;gene::SPAG16,SPAG16,SPAG16	65.361	7.1332	1.33617	5.33852	9.37066e-08	3.82211e-07
gene|gene::RASSF8,RASSF8	73.9884	4.9391	0.925611	5.33604	9.49969e-08	3.86797e-07
repeat gene|repeat::LTR;gene::LINC01707	79.7495	3.71093	0.695586	5.33497	9.55606e-08	3.88413e-07
gene|gene::SPRED1	46.0999	7.70868	1.4457	5.33216	9.70498e-08	3.93094e-07
repeat|repeat::LINE	263.674	-3.6485	0.684211	-5.33242	9.69136e-08	3.93094e-07
repeat|repeat::Simple_repeat	40.7996	8.97309	1.68352	5.32996	9.82324e-08	3.96544e-07
gene|gene::TMEM135,TMEM135,TMEM135	110.183	6.63729	1.24528	5.32995	9.82422e-08	3.96544e-07
repeat|repeat::LTR	169.848	6.24465	1.1721	5.32777	9.94272e-08	4.00633e-07
repeat|repeat::SINE	168.205	6.73348	1.26435	5.32565	1.00594e-07	4.04635e-07
gene|gene::MTHFR,MTHFR	77.345	-4.00464	0.75236	-5.32278	1.02194e-07	4.10361e-07
repeat|repeat::LINE;repeat::LINE	71.7475	4.71093	0.885343	5.32102	1.03189e-07	4.13645e-07
gene|gene::DTD1,DTD1-AS1	40.1188	8.96219	1.68598	5.31572	1.06234e-07	4.25118e-07
repeat gene|repeat::LINE;gene::TCERG1,TCERG1,TCERG1	119.607	3.40527	0.640854	5.31364	1.07454e-07	4.29263e-07
repeat gene|repeat::LINE;gene::LINC00348	2060.93	-2.42337	0.456201	-5.31207	1.08385e-07	4.32241e-07
repeat gene|repeat::rRNA;gene::RCL1,RCL1,RCL1	384.168	3.84578	0.724616	5.30734	1.11234e-07	4.42843e-07
gene|gene::RTN4RL1	77.1729	4.2271	0.79651	5.30703	1.11426e-07	4.42851e-07
repeat gene|repeat::LINE;gene::LINC01393	73.176	7.34541	1.38432	5.30615	1.11964e-07	4.44231e-07
gene|gene::COL23A1	123.448	-3.3492	0.632633	-5.29405	1.19634e-07	4.73856e-07
gene|gene::ST18,ST18,ST18,ST18,ST18,ST18,ST18,ST18,ST18,ST18,ST18,ST18,ST18,ST18,ST18,ST18,ST18,ST18,ST18,ST18,ST18,ST18,ST18,ST18,ST18,ST18,ST18,ST18,ST18,ST18,ST18,ST18,ST18,ST18,ST18,ST18,ST18,ST18,ST18,ST18,ST18,ST18,ST18,ST18,ST18,ST18,ST18,ST18,ST18,ST18,ST18,ST18,ST18,ST18	38.0133	8.98687	1.69977	5.28711	1.24265e-07	4.91363e-07
repeat gene|repeat::DNA;gene::CDKL5,CDKL5,CDKL5	113.163	4.5485	0.860383	5.2866	1.24613e-07	4.91905e-07
gene|gene::PER2	35.4746	9.05554	1.71303	5.28626	1.24842e-07	4.91973e-07
repeat|repeat::LTR	47.8847	7.57029	1.43219	5.2858	1.25156e-07	4.92378e-07
repeat gene|repeat::SINE;gene::KCNIP1,KCNIP1,KCNIP1,KCNIP1,KCNIP1	40.1044	8.98054	1.70021	5.28202	1.27768e-07	5.00964e-07
gene|gene::TTC4,MROH7-TTC4,MROH7-TTC4,MROH7-TTC4,TTC4	365.888	-2.61415	0.494888	-5.28229	1.27577e-07	5.00964e-07
repeat gene|repeat::LINE;repeat::LINE;gene::SLC2A14,SLC2A14,SLC2A14,SLC2A14,SLC2A14,SLC2A14	51.8657	7.47582	1.41799	5.27214	1.34841e-07	5.26924e-07
gene|gene::MAPKAP1,MAPKAP1,MAPKAP1,MAPKAP1,MAPKAP1	1248.76	-2.35356	0.446414	-5.27214	1.34842e-07	5.26924e-07
repeat|repeat::SINE	92.1643	6.5672	1.24644	5.26877	1.3734e-07	5.35788e-07
gene|gene::ATG7,ATG7,ATG7,ATG7,ATG7,ATG7,ATG7,ATG7,ATG7,ATG7	460.072	3.4939	0.663961	5.26221	1.42333e-07	5.54336e-07
repeat gene|repeat::SINE;gene::STX8,STX8	45.5296	7.41322	1.4102	5.25688	1.46523e-07	5.69703e-07
gene|gene::PAXIP1	59.5344	7.45224	1.41876	5.25262	1.49947e-07	5.82044e-07
gene|gene::MGAT4D	35.4125	9.01894	1.71767	5.25068	1.51543e-07	5.87259e-07
gene|gene::INPP4B,INPP4B,INPP4B,INPP4B,INPP4B,INPP4B,INPP4B,INPP4B	44.4381	8.83839	1.68346	5.25014	1.51982e-07	5.87426e-07
repeat gene|repeat::SINE;gene::VWA5B1,VWA5B1	109.52	5.60038	1.06674	5.25001	1.5209e-07	5.87426e-07
gene|gene::GPM6A,GPM6A,GPM6A,GPM6A,GPM6A,GPM6A	2263.73	-2.48759	0.474008	-5.24799	1.53768e-07	5.92924e-07
repeat|repeat::LINE	121.033	6.16362	1.17456	5.24759	1.541e-07	5.93223e-07
repeat gene|repeat::SINE;gene::SHISA9	319.009	-2.67762	0.510578	-5.2443	1.56874e-07	6.02904e-07
repeat gene|repeat::LINE;gene::ESR2,ESR2,ESR2,ESR2,ESR2,ESR2,ESR2,ESR2,ESR2	74.6092	7.89464	1.50586	5.2426	1.58327e-07	6.07487e-07
gene|gene::ZNF616,ZNF616	172.08	5.02375	0.960283	5.23153	1.6811e-07	6.43962e-07
repeat|repeat::tRNA	902.67	3.80341	0.727162	5.23048	1.69072e-07	6.46584e-07
gene|gene::SLAMF6,SLAMF6,SLAMF6,SLAMF6	36.0904	8.94719	1.7119	5.22648	1.72767e-07	6.58552e-07
gene|gene::ARHGAP32,ARHGAP32,ARHGAP32	64.5696	3.93847	0.753532	5.22668	1.72576e-07	6.58552e-07
gene|gene::ORC5,ORC5	76.7359	5.85326	1.12063	5.22318	1.7588e-07	6.69321e-07
repeat|repeat::LINE	433.447	3.17463	0.608727	5.21519	1.83628e-07	6.97665e-07
repeat|repeat::SINE	121.7	3.70969	0.711529	5.21369	1.8512e-07	7.02188e-07
repeat|repeat::LTR	113.43	9.055	1.73849	5.20853	1.90344e-07	7.2083e-07
repeat|repeat::rRNA	147.66	4.8029	0.922334	5.20733	1.91576e-07	7.23143e-07
gene|gene::SPATA13,SPATA13,SPATA13	217.924	3.65232	0.701359	5.20749	1.91408e-07	7.23143e-07
repeat gene|repeat::Simple_repeat;gene::SH3D19,SH3D19,SH3D19,SH3D19,SH3D19,SH3D19,SH3D19,SH3D19,SH3D19,SH3D19,SH3D19,SH3D19,SH3D19	132.04	-3.48019	0.668418	-5.20661	1.92321e-07	7.24782e-07
gene|gene::UBE2E2,UBE2E2,UBE2E2	182.881	-3.16571	0.608613	-5.20152	1.97663e-07	7.43711e-07
gene|gene::MACROD2,MACROD2,MACROD2,MACROD2,MACROD2	40.1636	8.83914	1.69968	5.20048	1.98773e-07	7.44279e-07
gene|gene::P2RX7,P2RX7,P2RX7,P2RX7,P2RX7,P2RX7,P2RX7,P2RX7,P2RX7,P2RX7	79.3559	8.24178	1.58476	5.20064	1.98607e-07	7.44279e-07
repeat gene|repeat::DNA;gene::TENM3	158.893	3.08738	0.593629	5.20087	1.98362e-07	7.44279e-07
repeat gene|repeat::SINE;gene::TBX15,TBX15	35.7641	8.90498	1.71316	5.198	2.01445e-07	7.52883e-07
repeat|repeat::LINE	56.601	7.25704	1.39619	5.19775	2.01717e-07	7.52883e-07
repeat|repeat::LINE	64.3091	7.20563	1.38765	5.19267	2.07295e-07	7.72465e-07
repeat gene|repeat::LTR;repeat::LTR;gene::DSCAM,DSCAM,DSCAM	96.1696	4.42686	0.852664	5.19181	2.08263e-07	7.74832e-07
gene|gene::CNTNAP2	49.3078	7.30533	1.408	5.18845	2.12057e-07	7.87687e-07
gene|gene::ACTR1A	88.3157	3.46722	0.668504	5.18654	2.14241e-07	7.94534e-07
gene|gene::SAP30L,SAP30L,SAP30L,SAP30L	416.537	-2.84614	0.549195	-5.18238	2.19067e-07	8.11139e-07
gene|gene::GABBR2	35.4312	8.89885	1.71812	5.17943	2.22571e-07	8.22805e-07
repeat gene|repeat::SINE;gene::MYO5A,MYO5A,MYO5A,MYO5A,MYO5A	112.583	7.48799	1.44722	5.17406	2.29057e-07	8.45443e-07
gene|gene::CNTNAP4,CNTNAP4,CNTNAP4,CNTNAP4,CNTNAP4,CNTNAP4,CNTNAP4,CNTNAP4,CNTNAP4,CNTNAP4,CNTNAP4,CNTNAP4,CNTNAP4,CNTNAP4	90.1602	3.42506	0.662055	5.17338	2.29897e-07	8.47199e-07
repeat gene|repeat::LINE;gene::ARL3	100.116	8.52529	1.64893	5.17018	2.33866e-07	8.60463e-07
repeat|repeat::DNA	33.2086	8.95734	1.73353	5.1671	2.37751e-07	8.72003e-07
repeat gene|repeat::LTR;gene::PASD1	54.3241	7.1814	1.38982	5.16714	2.37707e-07	8.72003e-07
repeat|repeat::LINE	64.1439	5.78153	1.11938	5.16494	2.40516e-07	8.80759e-07
gene|gene::ABHD17B,ABHD17B	88.7121	7.19471	1.39449	5.15937	2.47783e-07	9.0311e-07
repeat|repeat::LINE	77.6925	6.08274	1.17895	5.15945	2.47681e-07	9.0311e-07
repeat gene|repeat::rRNA;gene::DKK2	1067.48	2.33744	0.453047	5.15939	2.47758e-07	9.0311e-07
repeat|repeat::LINE	134.898	3.26792	0.633588	5.1578	2.49865e-07	9.09274e-07
gene|gene::ATXN1,ATXN1,ATXN1	45.3622	7.33965	1.42357	5.15579	2.52565e-07	9.17665e-07
gene|gene::CLVS1	32.6144	8.96266	1.73982	5.1515	2.58414e-07	9.37457e-07
repeat|repeat::LTR	53.2646	7.21597	1.40168	5.14809	2.63152e-07	9.5316e-07
gene|gene::ST8SIA5,ST8SIA5,ST8SIA5	101.32	3.88344	0.755137	5.14269	2.70834e-07	9.79459e-07
gene|gene::RHOBTB3	37.8178	8.80202	1.71211	5.14104	2.73225e-07	9.86577e-07
repeat gene|repeat::LINE;gene::ANKRD34C-AS1	89.4057	5.93533	1.15595	5.13459	2.82762e-07	1.01943e-06
repeat|repeat::LINE	378.853	3.75113	0.73191	5.12513	2.97337e-07	1.07032e-06
gene|gene::SPTBN5	97.803	-3.57059	0.696782	-5.1244	2.98495e-07	1.07283e-06
repeat|repeat::LINE	114.002	6.48273	1.26555	5.12247	3.01558e-07	1.08217e-06
repeat gene|repeat::SINE;gene::PTPRK,PTPRK,PTPRK,PTPRK,PTPRK,PTPRK	322.903	3.71653	0.72586	5.12018	3.0525e-07	1.09373e-06
gene|gene::SYCE2	64.9784	7.5951	1.48444	5.11648	3.11296e-07	1.11368e-06
repeat|repeat::LTR	220.352	-2.73	0.533719	-5.11506	3.1364e-07	1.12035e-06
repeat gene|repeat::LTR;gene::ABTB2	75.6405	7.74487	1.51443	5.11405	3.15326e-07	1.12465e-06
gene|gene::ABCC12	58.8431	7.03858	1.37681	5.11223	3.18372e-07	1.13377e-06
repeat|repeat::LINE	56.5541	7.32119	1.43288	5.10942	3.23145e-07	1.14901e-06
gene|gene::NKAIN3,NKAIN3	60.9261	4.41267	0.863958	5.1075	3.26445e-07	1.15898e-06
gene|gene::SGCZ,SGCZ,SGCZ,SGCZ	40.3347	8.80122	1.72394	5.10528	3.30298e-07	1.17087e-06
repeat|repeat::LTR	60.3193	7.40422	1.45148	5.10115	3.3759e-07	1.19491e-06
repeat|repeat::LINE,LINE	34.5417	8.82026	1.72936	5.10031	3.39103e-07	1.19844e-06
gene|gene::DNAH2,DNAH2	307.151	-2.77568	0.546002	-5.08364	3.7027e-07	1.3066e-06
gene|gene::FLI1,FLI1,FLI1,FLI1	34.3682	8.78521	1.7283	5.08316	3.7121e-07	1.30794e-06
repeat|repeat::LTR	37.8058	8.79249	1.73182	5.07702	3.8341e-07	1.34889e-06
repeat gene|repeat::LINE;gene::KCNB2	71.8615	5.99206	1.18127	5.07258	3.92466e-07	1.37866e-06
repeat gene|repeat::LINE;gene::NELL1,NELL1,NELL1,NELL1	93.0988	5.68896	1.12228	5.06909	3.99721e-07	1.40011e-06
repeat|repeat::SINE	78.6774	4.70852	0.928926	5.06878	4.00374e-07	1.40011e-06
gene|gene::GLI4	143.548	-3.5697	0.704236	-5.06889	4.00137e-07	1.40011e-06
gene|gene::KMT5B,KMT5B,KMT5B,KMT5B,KMT5B,KMT5B,KMT5B,KMT5B,KMT5B,KMT5B	64.9929	7.50622	1.4823	5.0639	4.10773e-07	1.43432e-06
gene|gene::ABL1,ABL1	221.915	-2.75898	0.545055	-5.06184	4.15233e-07	1.44772e-06
repeat gene|repeat::SINE;gene::SCHIP1,SCHIP1,SCHIP1,IQCJ-SCHIP1,IQCJ-SCHIP1,SCHIP1	140.958	3.29354	0.650736	5.06126	4.16489e-07	1.44993e-06
gene|gene::UTRN,UTRN	92.5018	7.27343	1.43742	5.06004	4.19159e-07	1.45705e-06
gene|gene::COL4A1,COL4A1	32.5665	8.83651	1.74655	5.0594	4.20585e-07	1.45983e-06
repeat gene|repeat::DNA;gene::RYBP	95.722	6.20102	1.22573	5.05906	4.21337e-07	1.46026e-06
repeat|repeat::SINE	166.05	-3.65615	0.722758	-5.05861	4.2233e-07	1.46153e-06
gene|gene::THSD7A	31.5122	8.87497	1.75602	5.05401	4.3262e-07	1.49491e-06
repeat|repeat::LINE	61.3791	7.42604	1.46958	5.05319	4.34501e-07	1.49919e-06
gene|gene::STON2,STON2	54.2722	7.00147	1.38625	5.05065	4.40298e-07	1.51584e-06
repeat|repeat::LINE	145.807	4.12342	0.816437	5.05051	4.40627e-07	1.51584e-06
gene|gene::BAIAP2,BAIAP2,BAIAP2,BAIAP2,BAIAP2,BAIAP2,BAIAP2,BAIAP2,BAIAP2,BAIAP2,BAIAP2,BAIAP2,BAIAP2,BAIAP2,BAIAP2,BAIAP2,BAIAP2,BAIAP2,BAIAP2,BAIAP2,BAIAP2,BAIAP2,BAIAP2,BAIAP2,BAIAP2,BAIAP2,BAIAP2,BAIAP2,BAIAP2,BAIAP2,BAIAP2,BAIAP2	31.0993	8.87651	1.75765	5.05022	4.41309e-07	1.51594e-06
repeat|repeat::LINE,LINE	31.6292	8.85503	1.75437	5.04742	4.47816e-07	1.53603e-06
repeat gene|repeat::LINE;gene::CADM2,CADM2,CADM2,CADM2,CADM2,CADM2,CADM2,CADM2,CADM2	67.2053	6.6901	1.32607	5.04505	4.53396e-07	1.55288e-06
repeat gene|repeat::LTR;gene::TENM1,TENM1,TENM1	35.4353	8.78876	1.74215	5.04477	4.54074e-07	1.55292e-06
repeat|repeat::LINE	54.2905	6.80103	1.34878	5.04237	4.59802e-07	1.5702e-06
gene|gene::DPP6,DPP6,DPP6,DPP6,DPP6,DPP6,DPP6,DPP6,DPP6	32.5292	8.7841	1.74433	5.03581	4.75838e-07	1.62259e-06
repeat|repeat::LINE	74.0734	5.63859	1.12108	5.02959	4.91518e-07	1.6736e-06
repeat|repeat::LTR	54.7661	7.2544	1.44257	5.02879	4.93584e-07	1.67574e-06
repeat gene|repeat::SINE;gene::ENAH,ENAH,ENAH,ENAH,ENAH	330.75	3.48682	0.693341	5.02901	4.93016e-07	1.67574e-06
repeat gene|repeat::LINE;gene::EBF3,EBF3,EBF3,EBF3,EBF3,EBF3,EBF3	265.44	-2.66197	0.529571	-5.02664	4.99137e-07	1.69212e-06
repeat gene|repeat::LINE;gene::PDE11A,PDE11A,PDE11A,PDE11A	31.6233	8.81568	1.75591	5.02058	5.15144e-07	1.74385e-06
gene|gene::HDAC11,HDAC11,HDAC11	104.81	-3.33596	0.66499	-5.01656	5.26053e-07	1.7782e-06
repeat gene|repeat::LINE;gene::CLSTN2	46.9561	5.9443	1.18601	5.012	5.38661e-07	1.81818e-06
gene|gene::MAP7,MAP7,MAP7,MAP7,MAP7,MAP7,MAP7,MAP7,MAP7,MAP7	1296.85	2.40777	0.481221	5.00345	5.63127e-07	1.89801e-06
repeat|repeat::LTR	50.1303	7.24399	1.44856	5.00082	5.7087e-07	1.92132e-06
repeat|repeat::LINE	46.3618	5.68295	1.13666	4.99968	5.74243e-07	1.92989e-06
repeat|repeat::SINE	77.9373	7.00698	1.40239	4.99645	5.83965e-07	1.95973e-06
gene|gene::UGT1A3,UGT1A5,UGT1A4,UGT1A6,UGT1A6,UGT1A9,UGT1A7,UGT1A8,UGT1A10	100.723	7.31694	1.46532	4.99341	5.93214e-07	1.98791e-06
repeat|repeat::LINE	30.4953	8.80778	1.76496	4.99036	6.02653e-07	2.01664e-06
repeat gene|repeat::SINE;gene::FAM172A,FAM172A,FAM172A,FAM172A	48.723	7.7348	1.55004	4.99006	6.03596e-07	2.0169e-06
repeat gene|repeat::DNA;gene::IMMP2L,IMMP2L,IMMP2L,IMMP2L,IMMP2L,IMMP2L	30.5873	8.81085	1.76639	4.98805	6.09915e-07	2.03509e-06
repeat gene|repeat::LTR;gene::IGFL2-AS1	5604.6	-2.34117	0.469748	-4.98388	6.23216e-07	2.0765e-06
repeat|repeat::LINE	51.2936	7.7864	1.56413	4.97812	6.42059e-07	2.13622e-06
gene|gene::PHACTR2,PHACTR2,PHACTR2,PHACTR2	56.4765	4.32214	0.868562	4.9762	6.48435e-07	2.15436e-06
gene|gene::ROBO2,ROBO2,ROBO2,ROBO2	32.4043	8.74671	1.75907	4.97234	6.61506e-07	2.19465e-06
repeat|repeat::LINE	623.702	-2.38798	0.480483	-4.96995	6.69687e-07	2.21864e-06
repeat|repeat::LTR;repeat::LTR	121.324	4.54205	0.914547	4.96645	6.81907e-07	2.25591e-06
repeat gene|repeat::LINE;gene::LOC101929532	331.644	3.24789	0.654026	4.966	6.83496e-07	2.25796e-06
repeat|repeat::LINE	68.617	7.28378	1.46713	4.96465	6.88235e-07	2.2704e-06
repeat gene|repeat::LINE;gene::NR1I2,NR1I2,NR1I2	93.1464	5.68417	1.14599	4.96005	7.04756e-07	2.32161e-06
repeat|repeat::LINE	32.1339	8.74831	1.7639	4.95964	7.0625e-07	2.32324e-06
gene|gene::CFAP221,CFAP221,CFAP221	30.4551	8.75883	1.76684	4.95734	7.14638e-07	2.34752e-06
repeat gene|repeat::LINE;gene::FAM169A,FAM169A,FAM169A,FAM169A,FAM169A,FAM169A,FAM169A,FAM169A,FAM169A,FAM169A	30.4929	8.75315	1.76697	4.95377	7.27901e-07	2.38772e-06
repeat|repeat::LTR	577.982	-2.38014	0.481101	-4.94728	7.52581e-07	2.46521e-06
gene|gene::PTPN12,PTPN12,PTPN12	41.2241	7.26018	1.46797	4.94572	7.5862e-07	2.4815e-06
repeat|repeat::Simple_repeat;repeat::Simple_repeat	52.1326	7.7116	1.56026	4.94251	7.71226e-07	2.51919e-06
repeat gene|repeat::LINE;gene::DSE,DSE,DSE,DSE,DSE,DSE,DSE,DSE,DSE,DSE,DSE	60.2668	8.11836	1.64319	4.94059	7.78846e-07	2.54052e-06
gene|gene::CD2AP	626.778	2.63378	0.533576	4.93609	7.97031e-07	2.5962e-06
gene|gene::SGMS1-AS1;gene::SHQ1	52.4826	6.26718	1.2711	4.9305	8.20184e-07	2.66789e-06
gene|gene::PARP10,PARP10,PARP10	32.4565	8.67245	1.76306	4.91897	8.7001e-07	2.82602e-06
repeat gene|repeat::LTR;gene::DISC1,DISC1,TSNAX-DISC1,DISC1,DISC1,DISC1,DISC1,DISC1	91.963	3.72887	0.758876	4.91368	8.93834e-07	2.89936e-06
repeat|repeat::LTR	629.693	3.02851	0.616486	4.91254	8.99035e-07	2.91217e-06
gene|gene::NSMCE2,NSMCE2,NSMCE2,NSMCE2	79.5397	7.95803	1.62202	4.90624	9.28371e-07	3.00302e-06
repeat gene|repeat::SINE;gene::DPP10,DPP10,DPP10,DPP10,DPP10,DPP10	98.3493	5.66328	1.15484	4.90395	9.39297e-07	3.03415e-06
gene|gene::PHF19	33.5765	8.60861	1.75616	4.90195	9.48884e-07	3.05664e-06
repeat gene|repeat::LINE;repeat::LINE;gene::SPTLC1,SPTLC1,SPTLC1,SPTLC1	74.5637	6.99042	1.42602	4.90206	9.48377e-07	3.05664e-06
repeat|repeat::LTR	72.3732	4.09966	0.837114	4.89737	9.71261e-07	3.1244e-06
repeat gene|repeat::SINE;gene::PRIM2	114.815	5.79142	1.1837	4.89264	9.94945e-07	3.19617e-06
repeat|repeat::DNA	92.1874	-3.30178	0.675178	-4.89023	1.00716e-06	3.23095e-06
gene|gene::PHF20L1,PHF20L1,PHF20L1,PHF20L1	55.1142	7.27766	1.4883	4.88992	1.00879e-06	3.23173e-06
repeat|repeat::LTR	30.3614	8.67201	1.77495	4.88579	1.03015e-06	3.29563e-06
repeat gene|repeat::LTR;gene::ARHGAP22,ARHGAP22,ARHGAP22,ARHGAP22	47.8516	7.3073	1.49637	4.88336	1.04295e-06	3.33199e-06
repeat|repeat::DNA	138.801	4.6763	0.958132	4.88065	1.05739e-06	3.37352e-06
gene|gene::IFT74,IFT74,IFT74,IFT74	590.203	-2.48711	0.509823	-4.87838	1.0696e-06	3.40778e-06
repeat|repeat::LTR	64.2453	7.20854	1.47779	4.87793	1.07203e-06	3.41086e-06
gene|gene::DACT3,DACT3	117.477	-3.33319	0.683529	-4.87644	1.08019e-06	3.43216e-06
repeat|repeat::LINE	29.3252	8.68378	1.78475	4.86555	1.14136e-06	3.62157e-06
repeat gene|repeat::DNA;gene::CASP7,CASP7,CASP7,CASP7,CASP7,CASP7,CASP7	1337.74	-2.27139	0.467057	-4.86321	1.15498e-06	3.65979e-06
repeat|repeat::LINE	64.2037	7.98596	1.64285	4.86105	1.16765e-06	3.6949e-06
gene|gene::MTRNR2L6	103.377	5.49146	1.13042	4.85789	1.18646e-06	3.74935e-06
repeat gene|repeat::LTR;gene::PRKN,PRKN,PRKN;repeat::LTR;gene::PRKN,PRKN,PRKN;repeat::LTR;gene::PRKN,PRKN,PRKN;repeat::LTR;gene::PDZRN4,PDZRN4;repeat::LTR;gene::PDZRN4,PDZRN4;repeat::LTR;gene::PDZRN4,PDZRN4;repeat::LTR;gene::HPCAL1,HPCAL1,HPCAL1	143.043	2.85753	0.588445	4.85607	1.19736e-06	3.77865e-06
repeat gene|repeat::SINE;gene::LINC01202	193.761	6.39576	1.31719	4.8556	1.20025e-06	3.78265e-06
gene|gene::DNMBP,DNMBP	258.493	6.10128	1.25676	4.85479	1.20515e-06	3.79295e-06
repeat gene|repeat::SINE;gene::DTNBP1,DTNBP1,DTNBP1,DTNBP1,DTNBP1,DTNBP1	59.098	7.10719	1.46412	4.85425	1.20841e-06	3.79808e-06
gene|gene::SCN4A	181.709	5.40766	1.11467	4.85134	1.22628e-06	3.84432e-06
gene|gene::CENPC,CENPC,CENPC	162.602	-3.1811	0.655718	-4.85132	1.22642e-06	3.84432e-06
gene|gene::KCNIP4,KCNIP4,KCNIP4,KCNIP4	88.7986	8.22202	1.69578	4.8485	1.24396e-06	3.89407e-06
gene|gene::NLRP4	352.187	-2.41532	0.4982	-4.8481	1.2465e-06	3.89677e-06
repeat|repeat::LTR,SINE	277.949	-2.55156	0.526332	-4.84781	1.24832e-06	3.89724e-06
repeat|repeat::DNA	54.2809	7.37497	1.52164	4.84673	1.25512e-06	3.91321e-06
gene|gene::MAP7D2,MAP7D2,MAP7D2,MAP7D2	33.1888	7.21518	1.4889	4.84597	1.25993e-06	3.92297e-06
gene|gene::TRRAP,TRRAP,TRRAP	73.9183	5.6561	1.16851	4.84046	1.2954e-06	4.02802e-06
repeat|repeat::LINE	31.0091	8.58478	1.77428	4.83847	1.30845e-06	4.06317e-06
repeat gene|repeat::DNA?;gene::RORA	38.7411	5.44891	1.12635	4.83767	1.31369e-06	4.07401e-06
gene|gene::DNAH3,DNAH3	32.4794	8.6015	1.77892	4.83525	1.3298e-06	4.11849e-06
gene|gene::TBC1D1,TBC1D1,TBC1D1,TBC1D1,TBC1D1	33.7921	8.56729	1.77365	4.83032	1.36314e-06	4.21054e-06
gene|gene::LOC101928436,LOC101928436,LOC101928436	98.9865	8.28102	1.71437	4.83036	1.36289e-06	4.21054e-06
gene|gene::FCRLA,FCRLA,FCRLA,FCRLA,FCRLA,FCRLA,FCRLA,FCRLA,FCRLA	84.147	6.88142	1.42706	4.82211	1.42051e-06	4.38194e-06
repeat|repeat::LINE	32.1129	7.13343	1.47989	4.82026	1.43373e-06	4.41687e-06
gene|gene::ASMT;gene::ASMT	188.523	-2.89368	0.600554	-4.81834	1.44755e-06	4.45355e-06
repeat|tRNA::tRNA-Ala-AGC-1-1;repeat::tRNA;tRNA::tRNA-Ala-AGC-1-1;repeat::tRNA;tRNA::tRNA-Ala-AGC-1-1;repeat::tRNA;tRNA::tRNA-Ala-AGC-1-1;repeat::tRNA;tRNA::tRNA-Ala-AGC-1-1;repeat::tRNA;tRNA::tRNA-Ala-AGC-1-1;repeat::tRNA	92.5598	3.49873	0.72643	4.81633	1.4622e-06	4.49269e-06
gene|gene::ARHGEF19	289.248	-2.43422	0.505553	-4.81497	1.4722e-06	4.51747e-06
repeat|repeat::LINE	60.339	3.63652	0.755487	4.81348	1.48327e-06	4.54543e-06
gene|gene::PDZD2	28.5391	8.65503	1.79876	4.81165	1.49689e-06	4.58115e-06
tRNA repeat gene|tRNA::tRNA-Arg-CCG-1-3;repeat::tRNA;tRNA::tRNA-Arg-TCG-3-1;repeat::tRNA;gene::KCTD2	204.046	-2.71439	0.564305	-4.81016	1.50813e-06	4.6095e-06
gene|gene::MTA3,MTA3,MTA3,MTA3,MTA3	52.8258	6.9286	1.44152	4.80647	1.53622e-06	4.68921e-06
gene|gene::FOXP1,FOXP1,FOXP1,FOXP1,FOXP1,FOXP1,FOXP1,FOXP1,FOXP1,FOXP1,FOXP1,FOXP1,FOXP1,FOXP1,FOXP1,FOXP1,FOXP1,FOXP1	93.4634	5.69164	1.18432	4.80584	1.541e-06	4.69764e-06
repeat|repeat::SINE	115.069	3.12369	0.650644	4.80093	1.57931e-06	4.80812e-06
repeat|repeat::LINE	35.564	7.07187	1.47338	4.79977	1.58852e-06	4.82984e-06
repeat|repeat::LINE	59.1135	5.41023	1.13231	4.77804	1.77012e-06	5.37499e-06
repeat|repeat::DNA	27.2788	8.63876	1.8085	4.77676	1.7814e-06	5.40218e-06
gene|gene::DHTKD1	53.7456	5.66905	1.18788	4.77241	1.82037e-06	5.51319e-06
repeat gene|repeat::LTR;gene::SULF1,SULF1,SULF1,SULF1,SULF1,SULF1	26.5803	8.65875	1.81843	4.76166	1.92008e-06	5.80763e-06
repeat gene|repeat::SINE;gene::BNIP3L,BNIP3L	583.538	-2.21265	0.46497	-4.7587	1.94848e-06	5.88589e-06
repeat gene|repeat::LINE;gene::CA5BP1-CA5B,CA5BP1-CA5B	28.2744	8.56515	1.80024	4.75777	1.9574e-06	5.90517e-06
gene|gene::LINC02542	44.3162	6.78467	1.42805	4.75101	2.02403e-06	6.09827e-06
repeat|repeat::LTR	273.994	-2.47308	0.520592	-4.75052	2.02894e-06	6.10516e-06
gene|gene::MDN1	64.8008	3.70482	0.780857	4.74456	2.08964e-06	6.27971e-06
repeat|repeat::LINE	80.6504	7.2387	1.52584	4.74407	2.09469e-06	6.28677e-06
repeat|repeat::LINE	676.04	-2.18343	0.460632	-4.74008	2.13637e-06	6.40361e-06
gene|gene::MTREX	1393.57	-2.21488	0.467347	-4.73926	2.14499e-06	6.42119e-06
repeat|repeat::LINE	84.6009	5.63881	1.19002	4.7384	2.15415e-06	6.44032e-06
gene|gene::DNAJB11,DNAJB11,DNAJB11,DNAJB11,DNAJB11,DNAJB11,DNAJB11,DNAJB11	37.199	5.66242	1.19553	4.73633	2.17623e-06	6.49799e-06
repeat|repeat::LTR	61.2033	7.47352	1.58079	4.72771	2.27065e-06	6.77125e-06
repeat|repeat::rRNA	243.133	3.21538	0.680304	4.72638	2.28552e-06	6.80689e-06
gene|gene::PREX2	92.6522	5.21844	1.10475	4.72362	2.31679e-06	6.89118e-06
gene|gene::MAP3K19,MAP3K19,MAP3K19,MAP3K19,MAP3K19,MAP3K19	27.3041	8.56426	1.81445	4.72004	2.35804e-06	7.00494e-06
repeat|repeat::LINE	47.9237	7.53018	1.5987	4.7102	2.47473e-06	7.34221e-06
gene|gene::SUSD4,SUSD4	142.19	2.84187	0.60394	4.70555	2.53184e-06	7.5021e-06
repeat gene|repeat::rRNA;gene::ADK,ADK,ADK,ADK,ADK,ADK	101.408	3.58653	0.762712	4.70234	2.57194e-06	7.61125e-06
repeat gene|repeat::LINE;gene::VPS13C,VPS13C,VPS13C,VPS13C	68.317	3.51691	0.748166	4.70071	2.59261e-06	7.66268e-06
repeat gene|repeat::SINE;gene::PPARGC1A,PPARGC1A,PPARGC1A,PPARGC1A,PPARGC1A,PPARGC1A,PPARGC1A,PPARGC1A,PPARGC1A,PPARGC1A,PPARGC1A	31.4157	8.37743	1.7825	4.69983	2.60378e-06	7.68593e-06
gene|gene::MYO9A	30.1429	7.02435	1.49489	4.69889	2.61577e-06	7.71157e-06
repeat|repeat::rRNA	22624.8	-1.99315	0.424562	-4.69461	2.67117e-06	7.86492e-06
repeat|repeat::SINE	331.589	-2.3708	0.505063	-4.69407	2.67817e-06	7.87558e-06
gene|gene::HNF4A,HNF4A,HNF4A,HNF4A,HNF4A,HNF4A,HNF4A,HNF4A,HNF4A,HNF4A	27.6807	8.53408	1.81821	4.69367	2.68341e-06	7.88104e-06
gene|gene::PRKCA	116.113	4.95459	1.05573	4.69304	2.69171e-06	7.8867e-06
gene|gene::LOC101928516	103.691	3.38003	0.720226	4.69301	2.69211e-06	7.8867e-06
repeat gene|repeat::LINE;repeat::LINE;gene::IFT122,IFT122,IFT122,IFT122,IFT122,IFT122,IFT122;repeat::LINE;gene::RPL32P3	40.975	7.0918	1.51349	4.68574	2.78957e-06	8.16194e-06
repeat gene|repeat::LTR;gene::LINC01500	37.1546	5.56235	1.1872	4.68525	2.79617e-06	8.171e-06
gene|gene::LRRC7,LRRC7,LRRC7,LRRC7,LRRC7,LRRC7	25.8415	8.57078	1.83153	4.67957	2.87484e-06	8.38403e-06
repeat|repeat::LINE	90.3637	3.52552	0.753403	4.67946	2.87627e-06	8.38403e-06
repeat gene|repeat::LINE;gene::DOCK10	54.1462	8.01936	1.71497	4.67609	2.924e-06	8.50187e-06
gene|gene::CBX2,CBX2	181.669	-2.56068	0.547592	-4.67625	2.92164e-06	8.50187e-06
repeat gene|repeat::LTR;gene::DNAH10,DNAH10	38.9927	6.94796	1.48786	4.66977	3.01543e-06	8.75677e-06
gene|gene::CSNK1G2	25.2976	8.58265	1.83809	4.66934	3.02165e-06	8.76391e-06
gene|gene::LINC01151	64.9405	4.30908	0.923889	4.66406	3.10031e-06	8.98088e-06
repeat|repeat::SINE	28.008	8.44925	1.81176	4.66356	3.10789e-06	8.99165e-06
gene|gene::DYNC2H1,DYNC2H1;gene::MTRNR2L7;gene::AP2B1,AP2B1;gene::JAK2,JAK2,JAK2,JAK2,JAK2,JAK2,JAK2	86.4737	3.76355	0.807845	4.65876	3.18126e-06	9.19251e-06
gene|gene::GABRA5,GABRA5	36.8765	4.76598	1.02464	4.65137	3.29736e-06	9.50439e-06
repeat gene|repeat::Simple_repeat;gene::FBRSL1,FBRSL1,FBRSL1,FBRSL1,FBRSL1	119.121	-3.09332	0.665017	-4.65149	3.2954e-06	9.50439e-06
repeat|repeat::LINE	25.4225	8.547	1.8392	4.64712	3.36605e-06	9.69038e-06
repeat|repeat::LINE	224.091	3.69166	0.795478	4.64081	3.47054e-06	9.97887e-06
tRNA repeat|tRNA::tRNA-Leu-TAA-1-1;repeat::tRNA	192.236	-2.89524	0.624137	-4.63879	3.50447e-06	1.0064e-05
repeat gene|repeat::LTR;gene::LINC00607	40.8745	6.55524	1.41361	4.63723	3.53102e-06	1.01278e-05
gene|gene::DZIP1L,DZIP1L	74.0859	6.99623	1.50891	4.63661	3.54174e-06	1.0146e-05
gene|gene::DHFR,DHFR,DHFR,DHFR;gene::DHFR,DHFR,DHFR,DHFR;gene::DHFR,DHFR,DHFR,DHFR	28.2904	8.44793	1.82214	4.63628	3.54742e-06	1.01498e-05
gene|gene::VARS2,VARS2,VARS2;gene::VARS2,VARS2,VARS2;gene::VARS2,VARS2,VARS2,MUC22,MUC22,MUC22;gene::VARS2,VARS2,VARS2;gene::VARS2,VARS2,VARS2;gene::VARS2,VARS2,VARS2	62.4668	7.1132	1.5346	4.63522	3.56559e-06	1.01893e-05
repeat|repeat::LINE	61.4078	6.4397	1.38948	4.63462	3.57596e-06	1.02064e-05
repeat gene|repeat::LINE;gene::F5	64.438	5.16826	1.11547	4.63324	3.59987e-06	1.02495e-05
repeat gene|repeat::Unknown;gene::LOC102724084	177.17	-2.7434	0.59208	-4.63349	3.59555e-06	1.02495e-05
gene|gene::MBTPS1	30.2448	7.05143	1.52238	4.63186	3.62394e-06	1.03054e-05
gene|gene::ZBTB20,ZBTB20,ZBTB20,ZBTB20,ZBTB20,ZBTB20,ZBTB20,ZBTB20	43.4447	7.07331	1.52803	4.62904	3.67363e-06	1.0434e-05
repeat gene|repeat::LINE;gene::PTGR2,PTGR2,PTGR2,PTGR2,PTGR2,PTGR2,PTGR2,PTGR2,PTGR2,PTGR2,PTGR2,PTGR2,PTGR2,PTGR2	478.31	2.98382	0.645101	4.62535	3.73969e-06	1.06087e-05
gene|gene::SORL1	38.9799	7.00247	1.51408	4.62489	3.748e-06	1.06193e-05
repeat|repeat::SINE	39.6173	6.68878	1.4465	4.62412	3.76196e-06	1.0633e-05
gene|gene::ABCC3,ABCC3	63.6291	3.37877	0.730664	4.62424	3.75973e-06	1.0633e-05
gene|gene::CAMKMT	50.5693	7.49671	1.62204	4.62177	3.80471e-06	1.07408e-05
repeat|repeat::Low_complexity	24.9738	8.52601	1.84487	4.62147	3.81023e-06	1.07434e-05
repeat gene|repeat::Low_complexity;gene::COG5,COG5,COG5,COG5,COG5,COG5,COG5,COG5,COG5	93.1869	3.81316	0.82527	4.6205	3.82809e-06	1.07807e-05
repeat|repeat::LTR	40.8273	7.08167	1.53497	4.61355	3.95852e-06	1.11211e-05
gene|gene::NLGN4X,NLGN4X,NLGN4X,NLGN4X	34.4054	6.90674	1.49702	4.61365	3.95661e-06	1.11211e-05
repeat gene|repeat::LINE;gene::EPHB1	35.0212	7.21146	1.56449	4.60948	4.03685e-06	1.13275e-05
repeat gene|repeat::LINE;gene::BBX,BBX,BBX	45.4736	6.89606	1.49809	4.60322	4.16014e-06	1.16594e-05
repeat gene|repeat::LINE;gene::LDLRAD4,LDLRAD4,LDLRAD4,LDLRAD4,LDLRAD4,LDLRAD4	140.9	6.15969	1.33839	4.60231	4.17822e-06	1.1696e-05
repeat gene|repeat::LTR;gene::SYT16,SYT16,SYT16,SYT16,SYT16,SYT16,SYT16	24.6348	8.51875	1.85178	4.60029	4.21894e-06	1.17817e-05
repeat gene|repeat::LTR;gene::PDE4D,PDE4D,PDE4D,PDE4D,PDE4D,PDE4D,PDE4D,PDE4D,PDE4D,PDE4D	24.8582	8.49762	1.84718	4.60031	4.21863e-06	1.17817e-05
repeat|repeat::LINE	24.8829	8.5091	1.8501	4.59926	4.23994e-06	1.18261e-05
repeat gene|repeat::LINE,DNA;gene::RIMS1,RIMS1,RIMS1,RIMS1	42.4952	5.83426	1.26898	4.59758	4.2742e-06	1.19074e-05
repeat|repeat::LINE	30.3265	8.24646	1.79436	4.59576	4.31177e-06	1.19977e-05
gene|gene::KCNIP1,KCNIP1,KCNIP1,KCNIP1,KCNIP1	54.8583	7.32912	1.59507	4.59485	4.33058e-06	1.20357e-05
gene|gene::PRKCZ,PRKCZ,PRKCZ,PRKCZ,PRKCZ,PRKCZ,PRKCZ,PRKCZ,PRKCZ	38.315	6.68494	1.45528	4.59358	4.35712e-06	1.2095e-05
repeat gene|repeat::LINE;gene::ZNF850,ZNF850	24.3813	8.51372	1.85404	4.59198	4.39052e-06	1.21732e-05
repeat gene|repeat::LTR;gene::LOC100506023	32.389	6.7434	1.46903	4.59038	4.42445e-06	1.22527e-05
gene|gene::CBLB,CBLB,CBLB,CBLB,CBLB,CBLB,CBLB,CBLB,CBLB,CBLB,CBLB,CBLB,CBLB,CBLB,CBLB,CBLB,CBLB,CBLB,CBLB,CBLB,CBLB,CBLB,CBLB,CBLB,CBLB,CBLB,CBLB,CBLB	36.3181	7.43852	1.62079	4.58944	4.44444e-06	1.22935e-05
repeat|repeat::LINE	84.0105	-3.46078	0.754369	-4.58764	4.48276e-06	1.23848e-05
repeat gene|repeat::LTR;gene::FEZ2,FEZ2	29.1767	8.32789	1.81591	4.58606	4.51692e-06	1.24622e-05
gene|gene::EVC2,EVC2	43.5827	7.27083	1.58549	4.58585	4.5215e-06	1.24622e-05
gene|gene::LINC02116	154.441	-3.01333	0.657143	-4.5855	4.52896e-06	1.2468e-05
gene|gene::TEX41	56.5334	7.0702	1.54235	4.58404	4.56086e-06	1.2541e-05
repeat gene|repeat::LINE;gene::DOCK6,DOCK6	58.8454	3.79244	0.827812	4.58128	4.62149e-06	1.26927e-05
repeat|repeat::LINE	24.042	8.52046	1.86008	4.5807	4.63425e-06	1.27055e-05
gene|gene::TBC1D14,TBC1D14,TBC1D14	125.207	-2.89712	0.632481	-4.58057	4.63706e-06	1.27055e-05
repeat|repeat::Simple_repeat	24.1954	8.50621	1.85965	4.57409	4.78289e-06	1.30897e-05
gene|gene::WNT11	85.9263	5.47607	1.19732	4.57359	4.79448e-06	1.3106e-05
gene|gene::KIAA0825,KIAA0825,KIAA0825,KIAA0825,KIAA0825,KIAA0825,KIAA0825,KIAA0825,KIAA0825,KIAA0825,KIAA0825,KIAA0825,KIAA0825,KIAA0825,KIAA0825,KIAA0825,KIAA0825,KIAA0825,KIAA0825,KIAA0825,KIAA0825,KIAA0825	64.2169	4.86177	1.06377	4.57033	4.86962e-06	1.32958e-05
repeat|repeat::SINE	24.0174	8.49905	1.86053	4.56807	4.92226e-06	1.3415e-05
gene|gene::ATAD3C;gene::ATAD3B,ATAD3B;gene::ATAD3A,ATAD3A,ATAD3A	52.442	-3.96354	0.867681	-4.56797	4.92479e-06	1.3415e-05
repeat gene|repeat::LINE;gene::LANCL3,LANCL3	41.4965	5.40084	1.18296	4.56554	4.98201e-06	1.3555e-05
gene|gene::CFAP43	138.98	4.29019	0.941738	4.55561	5.22334e-06	1.41893e-05
gene|gene::ZCWPW2,ZCWPW2,ZCWPW2,ZCWPW2	184.386	2.70814	0.594483	4.55545	5.22732e-06	1.41893e-05
repeat gene|repeat::SINE;gene::SEPTIN9,SEPTIN9,SEPTIN9,SEPTIN9,SEPTIN9,SEPTIN9,SEPTIN9	69.6119	-4.40264	0.966775	-4.55395	5.26484e-06	1.42745e-05
repeat gene|repeat::LINE;gene::ME1	39.0076	7.41677	1.62947	4.55165	5.32262e-06	1.44144e-05
gene|gene::LOC100507053	23.7359	8.48364	1.86645	4.54534	5.48477e-06	1.48363e-05
repeat gene|repeat::SINE;gene::LINC00550;repeat::SINE;gene::BCAT2,BCAT2,BCAT2;repeat::SINE;gene::CACNA1G,CACNA1G,CACNA1G,CACNA1G,CACNA1G,CACNA1G,CACNA1G,CACNA1G,CACNA1G,CACNA1G,CACNA1G,CACNA1G,CACNA1G,CACNA1G,CACNA1G,CACNA1G,CACNA1G,CACNA1G,CACNA1G,CACNA1G,CACNA1G,CACNA1G,CACNA1G,CACNA1G,CACNA1G,CACNA1G,CACNA1G,CACNA1G,CACNA1G,CACNA1G,CACNA1G,CACNA1G,CACNA1G	442.449	-2.34966	0.518171	-4.53453	5.77318e-06	1.55983e-05
gene|gene::ACTR3C,ACTR3C,ACTR3C,ACTR3C,ACTR3C,ACTR3C,ACTR3C,ACTR3C,ACTR3C,ACTR3C,ACTR3C,ACTR3C,ACTR3C,ACTR3C	59.1346	5.31432	1.17259	4.53211	5.83972e-06	1.57598e-05
gene|gene::LEXM,LEXM	40.4099	6.65817	1.46959	4.53064	5.88054e-06	1.58516e-05
repeat gene|repeat::SINE;gene::COL23A1	64.1587	5.62038	1.24124	4.52804	5.95331e-06	1.60292e-05
gene|gene::LINC00375	52.5381	7.10123	1.56854	4.52729	5.97445e-06	1.60305e-05
repeat|repeat::LINE	68.1198	5.32623	1.17641	4.52754	5.96737e-06	1.60305e-05
gene|gene::LOC644285,CCNH,RASA1,CCNH,CCNH,CCNH,RASA1	190.681	-2.50893	0.554152	-4.52752	5.96792e-06	1.60305e-05
gene|gene::OR8S1	95.5397	3.58702	0.792559	4.52588	6.01457e-06	1.61196e-05
gene|gene::PLA2R1,PLA2R1,PLA2R1	60.7461	8.11628	1.79769	4.51485	6.33629e-06	1.69623e-05
repeat gene|repeat::Simple_repeat;gene::TTLL8	34.1341	4.27354	0.946858	4.5134	6.3798e-06	1.70592e-05
repeat gene|repeat::rRNA;gene::ANKRD30BL,ANKRD30BL	547.896	-2.18407	0.484007	-4.51248	6.40731e-06	1.71131e-05
gene|gene::DACH2,DACH2,DACH2	58.4054	7.54634	1.67359	4.50908	6.51095e-06	1.737e-05
gene|gene::PTPN13,PTPN13,PTPN13,PTPN13	118.278	2.66998	0.593205	4.50095	6.76502e-06	1.80272e-05
gene|gene::CDA	46.516	7.37351	1.63854	4.50005	6.79369e-06	1.80829e-05
repeat gene|repeat::SINE;gene::LOC100128317	854.91	-2.18328	0.485478	-4.49718	6.88615e-06	1.8308e-05
repeat|repeat::LINE	189.973	-2.54433	0.566101	-4.49448	6.97406e-06	1.85206e-05
repeat gene|repeat::Low_complexity;gene::EDA,EDA,EDA	147.308	-2.68146	0.596802	-4.49305	7.02108e-06	1.86243e-05
gene|gene::MAML2	23.7251	8.40739	1.8726	4.48967	7.13321e-06	1.89002e-05
gene|gene::PLXNA4,PLXNA4,PLXNA4	50.4209	5.41875	1.20741	4.48793	7.19198e-06	1.90342e-05
gene|gene::LOC105370401	490.463	2.54615	0.567727	4.48481	7.29791e-06	1.92927e-05
gene|gene::WDR7,WDR7,WDR7,WDR7	28.7986	5.65622	1.2632	4.4777	7.54532e-06	1.99241e-05
repeat|repeat::LTR	58.3502	8.11635	1.81275	4.47736	7.5571e-06	1.99326e-05
repeat|repeat::SINE	91.6121	3.12767	0.698594	4.4771	7.5664e-06	1.99345e-05
gene|gene::USP27X	140.71	-2.72531	0.609712	-4.46984	7.82797e-06	2.05805e-05
repeat|repeat::SINE	164.634	-2.9707	0.664615	-4.4698	7.82926e-06	2.05805e-05
repeat|repeat::Satellite	67.0262	5.80879	1.30016	4.46774	7.90489e-06	2.07559e-05
gene|gene::ATP2B2	22.6111	8.4285	1.88759	4.46523	7.9983e-06	2.09775e-05
repeat gene|repeat::LINE;gene::PHACTR1,PHACTR1,PHACTR1,PHACTR1,PHACTR1,PHACTR1,PHACTR1,PHACTR1,PHACTR1,PHACTR1,PHACTR1,PHACTR1	76.19	5.23988	1.17434	4.46198	8.12054e-06	2.12742e-05
repeat gene|repeat::srpRNA;gene::RN7SL2;repeat::srpRNA;gene::RN7SL1,RPS29	1754.99	3.23551	0.725923	4.45711	8.30733e-06	2.17391e-05
gene|gene::FRG1-DT	39.4346	7.18239	1.61192	4.4558	8.35822e-06	2.18477e-05
repeat gene|repeat::DNA;gene::FIGN,FIGN	24.5596	8.33996	1.87237	4.45422	8.41987e-06	2.19842e-05
gene|gene::KIAA1549L	22.6531	8.40423	1.887	4.45376	8.43796e-06	2.20067e-05
repeat|repeat::LTR	407.275	-2.14417	0.481586	-4.4523	8.49542e-06	2.21318e-05
gene|gene::ZNF143,ZNF143,ZNF143	23.1464	8.37088	1.88252	4.44664	8.72244e-06	2.26978e-05
repeat|repeat::SINE	52.2387	7.86539	1.76926	4.44557	8.76578e-06	2.27852e-05
repeat gene|repeat::LINE;gene::HTR1F,HTR1F,HTR1F	22.8244	8.38499	1.88653	4.44467	8.80261e-06	2.28299e-05
gene|gene::GNPDA1	132.88	4.51569	1.01596	4.44473	8.80016e-06	2.28299e-05
gene|gene::LINC00535	71.8153	4.22154	0.950228	4.44267	8.88512e-06	2.30183e-05
repeat|repeat::LINE	24.1104	8.28537	1.86653	4.43891	9.04171e-06	2.33979e-05
repeat|repeat::DNA	40.2015	7.18779	1.6207	4.435	9.20723e-06	2.37998e-05
repeat gene|repeat::LTR;gene::NREP-AS1	65.1957	6.59007	1.48611	4.43445	9.23057e-06	2.38337e-05
repeat|repeat::rRNA	33.1915	6.726	1.51721	4.43315	9.28674e-06	2.39522e-05
gene|gene::MEIS1	53.099	-4.61305	1.04153	-4.42913	9.46153e-06	2.4376e-05
repeat gene|repeat::SINE;gene::TUSC3,TUSC3,TUSC3	431.693	-2.36553	0.534131	-4.42875	9.47787e-06	2.43911e-05
gene|gene::FOCAD,FOCAD,FOCAD,FOCAD	45.7577	5.41755	1.2236	4.42753	9.53175e-06	2.45027e-05
repeat gene|repeat::LINE;gene::GRIK1,GRIK1,GRIK1,GRIK1,GRIK1,GRIK1,GRIK1,GRIK1	189.083	6.5317	1.47588	4.42563	9.61633e-06	2.46929e-05
gene|gene::ZNF770;gene::ZNF770	1048.92	-2.0011	0.452202	-4.42523	9.63385e-06	2.47106e-05
tRNA repeat gene|tRNA::tRNA-Asp-GTC-5-1;repeat::tRNA;gene::SPRY4-AS1	157.133	-2.85089	0.645545	-4.41626	1.00425e-05	2.57306e-05
gene|gene::CRMP1	68.5084	-3.42522	0.77597	-4.41411	1.01424e-05	2.59579e-05
repeat gene|repeat::SINE;gene::LOC105369147,LOC105369147	80.4808	5.29982	1.20115	4.41227	1.02291e-05	2.6151e-05
gene|gene::NAT1,NAT1	45.4637	4.08791	0.927309	4.40836	1.04156e-05	2.65757e-05
gene|gene::ABL1,ABL1	156.557	-2.69345	0.610993	-4.40831	1.0418e-05	2.65757e-05
repeat gene|repeat::Unknown;gene::TSEN2,TSEN2,TSEN2,TSEN2,TSEN2,TSEN2,TSEN2,TSEN2	66.9296	3.58565	0.814313	4.40329	1.06624e-05	2.71693e-05
repeat gene|repeat::SINE;gene::SLIT3,SLIT3	33.7217	5.24041	1.19119	4.39929	1.08608e-05	2.76445e-05
gene|gene::PLD5,PLD5	39.292	7.164	1.63099	4.39243	1.12088e-05	2.84773e-05
repeat|repeat::rRNA	183.026	2.34586	0.534076	4.39237	1.12124e-05	2.84773e-05
tRNA repeat|tRNA::tRNA-Lys-CTT-4-1;repeat::tRNA;gene::OR1F1,OR1F1,OR1F1,OR1F1;tRNA::tRNA-Lys-CTT-1-1;repeat::tRNA;gene::OR1F1,OR1F1,OR1F1,OR1F1;tRNA::tRNA-Lys-CTT-1-2;repeat::tRNA;gene::OR1F1,OR1F1,OR1F1,OR1F1	1400.36	2.50838	0.571152	4.39179	1.12419e-05	2.8521e-05
repeat|repeat::LINE	231.039	4.0837	0.932293	4.38027	1.18531e-05	3.00389e-05
repeat|repeat::LINE	81.8255	4.07141	0.929568	4.3799	1.18736e-05	3.00582e-05
gene|gene::SECISBP2,SECISBP2,SECISBP2,SECISBP2,SECISBP2,SECISBP2,SECISBP2,SECISBP2	275.921	-2.24571	0.512969	-4.37786	1.1985e-05	3.03073e-05
repeat gene|repeat::LTR;gene::PPP2R2C,PPP2R2C,PPP2R2C,PPP2R2C	22.028	8.33855	1.90523	4.37665	1.20516e-05	3.04428e-05
gene|gene::VGLL4,VGLL4,VGLL4	46.8485	6.50382	1.4874	4.37262	1.22763e-05	3.09535e-05
repeat|repeat::LINE	33.1929	5.32005	1.21669	4.37255	1.22804e-05	3.09535e-05
repeat|repeat::LTR	46.5132	3.51465	0.80408	4.37102	1.23669e-05	3.11378e-05
gene|gene::NBPF20,NBPF19,NBPF10,NBPF10	80.96	4.04995	0.926956	4.36909	1.24766e-05	3.13802e-05
gene|gene::RASSF8,RASSF8,RASSF8	84.4646	3.13038	0.716554	4.36866	1.25011e-05	3.14077e-05
gene|gene::L2HGDH	23.6392	8.22763	1.88349	4.36829	1.25221e-05	3.14267e-05
repeat|repeat::LTR	55.1301	6.49342	1.48863	4.362	1.28879e-05	3.231e-05
tRNA repeat|tRNA::tRNA-Val-CAC-2-1;repeat::tRNA	54.4365	5.53652	1.26965	4.36066	1.29669e-05	3.24514e-05
repeat gene|repeat::LINE;gene::SWT1,SWT1	132.342	3.75854	0.861936	4.36057	1.29722e-05	3.24514e-05
repeat|repeat::LTR;repeat::LTR	63.732	-4.99083	1.14512	-4.35836	1.31043e-05	3.27466e-05
gene|gene::HTRA1	40.5909	6.80672	1.56237	4.35667	1.32054e-05	3.2964e-05
gene|gene::LMF1,LMF1,LMF1,LMF1,LMF1,LMF1,LMF1	832.199	-2.03218	0.46706	-4.351	1.3552e-05	3.3793e-05
gene|gene::MAP3K7CL,MAP3K7CL,MAP3K7CL,MAP3K7CL,MAP3K7CL,MAP3K7CL,MAP3K7CL,MAP3K7CL,MAP3K7CL,MAP3K7CL,MAP3K7CL,MAP3K7CL,MAP3K7CL,MAP3K7CL,MAP3K7CL	23.0415	8.25008	1.89761	4.34761	1.37628e-05	3.42495e-05
repeat|repeat::LINE	47.2091	7.46917	1.71801	4.34758	1.37645e-05	3.42495e-05
gene|gene::PMFBP1,PMFBP1	332.431	-2.15095	0.494834	-4.3468	1.38139e-05	3.43358e-05
gene|gene::LINC02871	21.3242	8.31912	1.91552	4.34302	1.40537e-05	3.48946e-05
repeat gene|repeat::LTR;gene::POLD3,POLD3,POLD3,POLD3	324.887	-2.14613	0.494271	-4.342	1.41189e-05	3.5019e-05
gene|gene::OPTN,OPTN,OPTN,OPTN	155.758	5.12294	1.17995	4.34167	1.41403e-05	3.50348e-05
repeat|repeat::LINE	83.4374	4.82373	1.11182	4.33859	1.43402e-05	3.54924e-05
repeat|repeat::DNA	50.009	6.65913	1.53712	4.33221	1.47623e-05	3.64948e-05
repeat gene|repeat::DNA;gene::UBE2K,UBE2K,UBE2K,UBE2K,UBE2K,UBE2K	1935.08	-1.91989	0.443189	-4.33199	1.47766e-05	3.64948e-05
gene|gene::LRRC4C,LRRC4C	26.8141	6.55986	1.5146	4.33107	1.48386e-05	3.65736e-05
gene|gene::RNF31,RNF31	338.622	-2.13971	0.49404	-4.33105	1.48399e-05	3.65736e-05
repeat gene|repeat::LINE;gene::TTLL11	388.055	-2.14452	0.49579	-4.32547	1.52207e-05	3.74725e-05
gene|gene::CAP2,CAP2,CAP2	247.519	-2.45248	0.567145	-4.32425	1.5305e-05	3.76403e-05
repeat|repeat::LINE	27.9076	7.09267	1.64115	4.32176	1.54792e-05	3.80285e-05
repeat|repeat::SINE;repeat::SINE	398.299	-2.08162	0.48192	-4.31943	1.56433e-05	3.83911e-05
repeat gene|repeat::LINE;gene::CNTNAP5,CNTNAP5	21.1515	8.29057	1.92096	4.31585	1.58987e-05	3.89769e-05
gene|gene::IMMP2L,IMMP2L,IMMP2L,IMMP2L,IMMP2L,IMMP2L	34.5046	6.44331	1.49338	4.31458	1.59908e-05	3.91615e-05
repeat|repeat::LINE	135.174	3.9483	0.915624	4.31215	1.61678e-05	3.95533e-05
gene|gene::LINC02501,LINC02501	37.3661	6.37792	1.4801	4.3091	1.63917e-05	4.00591e-05
repeat|repeat::LTR	410.007	2.40502	0.559071	4.30181	1.69409e-05	4.13578e-05
repeat gene|repeat::Low_complexity;gene::HOXD8,HOXD8,HOXD8	713.22	-2.05538	0.478074	-4.2993	1.71339e-05	4.17852e-05
repeat|repeat::DNA	94.8385	5.12255	1.19172	4.29845	1.71996e-05	4.18579e-05
repeat gene|repeat::DNA;gene::CPNE5,CPNE5	55.2923	3.34397	0.777911	4.29865	1.71841e-05	4.18579e-05
gene|gene::CMTM7,CMTM7	131.735	5.02467	1.16911	4.29786	1.72459e-05	4.19266e-05
gene|gene::CIART,CIART,CIART,CIART,CIART	53.3819	5.26793	1.22634	4.29566	1.74176e-05	4.22999e-05
gene|gene::MAPRE3,MAPRE3	35.5954	6.7966	1.58254	4.29474	1.74902e-05	4.24319e-05
gene|gene::CDC45,CDC45,CDC45,CDC45,CDC45	936.034	-1.96863	0.458431	-4.29427	1.75266e-05	4.24371e-05
gene|gene::GADL1	191.518	-2.31991	0.540236	-4.29425	1.75288e-05	4.24371e-05
repeat gene|repeat::LINE;gene::FCAR,FCAR,FCAR,FCAR,FCAR,FCAR,FCAR,FCAR	50.5176	3.55658	0.828323	4.29372	1.75708e-05	4.24947e-05
repeat gene|repeat::LINE;gene::CFAP299,CFAP299	38.4424	7.47992	1.74226	4.29323	1.76095e-05	4.25442e-05
gene|gene::DNAH6	28.7788	7.1962	1.68101	4.28087	1.8616e-05	4.49293e-05
gene|gene::TENT5D	62.5206	4.9424	1.15501	4.27908	1.87665e-05	4.52455e-05
repeat|repeat::LTR	319.531	-2.12422	0.496881	-4.2751	1.9105e-05	4.6014e-05
gene|gene::C6orf132	45.56	5.3648	1.25717	4.26738	1.97785e-05	4.7587e-05
repeat|repeat::LINE	37.5018	5.55166	1.30109	4.26694	1.98177e-05	4.76092e-05
repeat gene|repeat::LINE;gene::TDRKH,TDRKH,TDRKH,TDRKH	36.2253	5.54431	1.2994	4.26681	1.98286e-05	4.76092e-05
gene|gene::LRRTM4,LRRTM4,LRRTM4,LRRTM4	96.6798	5.3243	1.24814	4.26578	1.99203e-05	4.77799e-05
gene|gene::CACNB2,CACNB2,CACNB2,CACNB2,CACNB2,CACNB2,CACNB2,CACNB2,CACNB2,CACNB2	74.0534	4.64665	1.09026	4.26195	2.0265e-05	4.85567e-05
repeat gene|repeat::SINE,LINE;gene::RNASEH1,RNASEH1	62.4767	-5.14857	1.20837	-4.26075	2.03747e-05	4.87694e-05
gene|gene::FBXO42	85.0373	4.23093	0.993973	4.25658	2.07576e-05	4.9635e-05
repeat|repeat::RC	32.9026	7.19795	1.69125	4.256	2.08116e-05	4.9713e-05
gene|gene::FAM53B	30.8324	6.6504	1.56322	4.2543	2.09703e-05	5.00408e-05
tRNA repeat|tRNA::tRNA-Arg-TCT-5-1;repeat::tRNA	50.6789	-3.47977	0.818333	-4.25226	2.11621e-05	5.04467e-05
gene|gene::EXOC2,EXOC2	123.918	-2.69864	0.634726	-4.25166	2.12194e-05	5.05316e-05
repeat|repeat::LTR	20.0622	8.26047	1.94505	4.24691	2.16735e-05	5.15604e-05
gene|gene::DCHS2,DCHS2	67.2787	7.173	1.68977	4.24496	2.18633e-05	5.19589e-05
repeat|repeat::LTR	53.1904	5.62733	1.32811	4.23708	2.26441e-05	5.37595e-05
repeat|repeat::SINE	71.9177	3.71916	0.877856	4.23664	2.26894e-05	5.38122e-05
gene|gene::RAPGEF5,RAPGEF5,RAPGEF5,RAPGEF5	33.8972	7.17752	1.69438	4.23608	2.27455e-05	5.38355e-05
gene|gene::FAM167A,FAM167A-AS1	2469.75	-2.41302	0.569614	-4.23624	2.27299e-05	5.38355e-05
tRNA repeat|tRNA::tRNA-Arg-TCG-1-1;repeat::tRNA	180.103	-2.34607	0.554147	-4.23366	2.29914e-05	5.43624e-05
repeat gene|repeat::LINE;gene::GRM5,GRM5,GRM5	71.0221	3.109	0.734614	4.23215	2.31465e-05	5.46737e-05
gene|gene::SEMA6A-AS1,SEMA6A,SEMA6A	50.2639	3.26135	0.771294	4.22842	2.35342e-05	5.55331e-05
gene|gene::TPBGL	19.8424	8.24025	1.95041	4.22488	2.39071e-05	5.6356e-05
gene|gene::MUC19	44.6373	4.69339	1.11198	4.22074	2.435e-05	5.73419e-05
repeat|repeat::LINE	25.4114	6.72803	1.59421	4.22028	2.43998e-05	5.73433e-05
gene|gene::EPS15L1,EPS15L1,EPS15L1,EPS15L1,EPS15L1,EPS15L1	166.504	2.58595	0.612717	4.22047	2.43792e-05	5.73433e-05
repeat|repeat::Simple_repeat	593.266	-1.98999	0.471694	-4.21882	2.45583e-05	5.76576e-05
gene|gene::TDP1,TDP1,TDP1	328.454	-2.36263	0.560759	-4.21327	2.517e-05	5.90342e-05
repeat gene|repeat::LINE;gene::ARNTL,ARNTL,ARNTL,ARNTL,ARNTL,ARNTL,ARNTL,ARNTL,ARNTL,ARNTL,ARNTL,ARNTL,ARNTL,ARNTL,ARNTL,ARNTL,ARNTL,ARNTL,ARNTL,ARNTL,ARNTL,ARNTL,ARNTL,ARNTL,ARNTL,ARNTL,ARNTL,ARNTL,ARNTL,ARNTL,ARNTL,ARNTL,ARNTL,ARNTL	41.3223	6.98544	1.66376	4.19858	2.6859e-05	6.29322e-05
gene|gene::SND1	323.948	-2.09629	0.499347	-4.19807	2.69204e-05	6.30126e-05
repeat gene|repeat::LINE,SINE;gene::RAPH1,RAPH1,RAPH1	19.7695	8.20269	1.95434	4.19717	2.70266e-05	6.31977e-05
gene|gene::MCF2L,MCF2L,MCF2L,MCF2L,MCF2L,MCF2L,MCF2L,MCF2L	683.396	-2.01257	0.479648	-4.19593	2.71751e-05	6.34813e-05
repeat|repeat::LINE	20.3022	8.15865	1.94505	4.19456	2.73397e-05	6.38018e-05
repeat gene|repeat::LTR;gene::LINC02405	42.6866	7.24444	1.72745	4.19371	2.74427e-05	6.3978e-05
repeat gene|repeat::LINE;gene::MTMR2,MTMR2,MTMR2,MTMR2	19.5697	8.21287	1.95873	4.19296	2.75334e-05	6.41253e-05
repeat|repeat::LINE	58.7657	6.76891	1.61525	4.19063	2.78186e-05	6.47248e-05
repeat|repeat::LINE	34.8604	6.5408	1.56168	4.18831	2.81041e-05	6.53238e-05
gene|gene::CALCOCO1,CALCOCO1,CALCOCO1	19.8002	8.17663	1.95304	4.18661	2.83146e-05	6.57476e-05
repeat gene|repeat::LINE;repeat::LINE;repeat::LINE;repeat::LINE;gene::POLQ	86.6672	2.92546	0.700367	4.17704	2.95326e-05	6.85074e-05
gene|gene::PPARGC1A,PPARGC1A,PPARGC1A,PPARGC1A,PPARGC1A,PPARGC1A,PPARGC1A,PPARGC1A,PPARGC1A,PPARGC1A,PPARGC1A,PPARGC1A,PPARGC1A,PPARGC1A	109.822	3.5274	0.845371	4.1726	3.01141e-05	6.97868e-05
repeat gene|repeat::DNA;gene::ATXN1,ATXN1,ATXN1	87.9597	-3.51959	0.843724	-4.17149	3.02619e-05	7.00596e-05
repeat|repeat::LINE	65.1547	3.31137	0.793973	4.17063	3.03759e-05	7.02538e-05
repeat|repeat::SINE	34.5589	4.39888	1.05532	4.16828	3.06906e-05	7.08992e-05
repeat gene|repeat::LINE;gene::THAP3,THAP3,THAP3	225.551	-2.33156	0.559384	-4.16809	3.07159e-05	7.08992e-05
repeat|repeat::Simple_repeat	13724.2	-1.96806	0.472883	-4.16183	3.15701e-05	7.27988e-05
repeat|repeat::Low_complexity	80.6389	5.68589	1.36637	4.16132	3.16418e-05	7.28919e-05
repeat gene|repeat::LTR;gene::SLC25A17,SLC25A17,SLC25A17,SLC25A17,SLC25A17,SLC25A17,SLC25A17	39.4466	6.69901	1.61046	4.15969	3.18679e-05	7.33404e-05
gene|gene::SLC9A9	19.1237	8.19044	1.96933	4.15901	3.19631e-05	7.34866e-05
gene|gene::FSTL4	27.833	6.76473	1.6275	4.15653	3.23123e-05	7.42163e-05
gene|gene::C9orf135,C9orf135,C9orf135,C9orf135,C9orf135,C9orf135	35.8409	7.42144	1.78564	4.15618	3.23611e-05	7.42551e-05
tRNA repeat|tRNA::tRNA-Leu-AAG-1-1;repeat::tRNA;tRNA::tRNA-Leu-AAG-1-3;repeat::tRNA;tRNA::tRNA-Leu-TAG-1-1;repeat::tRNA;tRNA::tRNA-Leu-AAG-1-2;repeat::tRNA	1802.05	-1.89172	0.455265	-4.1552	3.25007e-05	7.44703e-05
repeat gene|repeat::tRNA;gene::ZNF185,ZNF185,ZNF185,ZNF185,ZNF185,ZNF185,ZNF185,ZNF185;repeat::LTR;gene::INHBA-AS1	91.7752	-3.46896	0.834875	-4.15507	3.25188e-05	7.44703e-05
gene|gene::SMYD3,SMYD3,SMYD3,SMYD3	172.392	-2.61199	0.628807	-4.15389	3.26875e-05	7.4783e-05
repeat gene|repeat::LINE;gene::GPR158	44.7245	7.14184	1.72201	4.14739	3.36285e-05	7.68605e-05
gene|gene::TMEM131L,TMEM131L	36.1777	6.74471	1.63069	4.1361	3.53257e-05	8.06604e-05
repeat|repeat::LTR	688.074	-1.95264	0.4723	-4.13433	3.55994e-05	8.12057e-05
repeat gene|repeat::Low_complexity;gene::ZNF517,ZNF517,ZNF517,ZNF517,ZNF517,ZNF517,ZNF517,ZNF517,ZNF517	35.3673	4.24818	1.02782	4.1332	3.5774e-05	8.15242e-05
gene|gene::SP110,SP110,SP110,SP110,SP110,SP110,SP110,SP110,SP110,SP110	20.051	8.093	1.95897	4.13125	3.60801e-05	8.207e-05
repeat gene|repeat::LINE;gene::C4BPA	20.5398	8.04657	1.94775	4.13122	3.6084e-05	8.207e-05
repeat|repeat::LINE	24.6265	6.96448	1.69109	4.11834	3.81608e-05	8.66243e-05
repeat|repeat::SINE	136.363	-2.54353	0.617607	-4.11836	3.81585e-05	8.66243e-05
gene|gene::LOC730100	27.3288	6.30928	1.53434	4.11205	3.92161e-05	8.8933e-05
gene|gene::UST	19.2474	8.08581	1.96844	4.10772	3.99576e-05	9.03507e-05
repeat gene|repeat::DNA;gene::MBOAT2,MBOAT2,MBOAT2,MBOAT2,MBOAT2,MBOAT2,MBOAT2,MBOAT2,MBOAT2,MBOAT2,MBOAT2,MBOAT2,MBOAT2	197.637	3.50337	0.852852	4.10783	3.99397e-05	9.03507e-05
gene|gene::KIAA0825,KIAA0825,KIAA0825,KIAA0825	393.521	-1.99379	0.485327	-4.10813	3.9888e-05	9.03507e-05
repeat gene|repeat::SINE;gene::FOCAD,FOCAD,FOCAD,FOCAD	192.609	5.06988	1.23521	4.10448	4.05233e-05	9.15411e-05
gene|gene::DRD2,DRD2	135.448	4.09559	0.998135	4.10324	4.07407e-05	9.19429e-05
repeat|repeat::LINE	92.9269	2.87118	0.700657	4.09784	4.17014e-05	9.402e-05
repeat gene|repeat::SINE;gene::GPM6A,GPM6A,GPM6A,GPM6A	59.609	5.6992	1.39133	4.09623	4.19934e-05	9.45866e-05
repeat|repeat::LTR	37.2331	6.98097	1.7048	4.0949	4.22355e-05	9.504e-05
repeat|repeat::LTR	203.095	2.14851	0.525173	4.09105	4.29422e-05	9.6537e-05
gene|gene::FMO6P	24.0764	6.93904	1.69659	4.08998	4.31409e-05	9.68901e-05
gene repeat|gene::RHBDL3,RHBDL3,RHBDL3,RHBDL3,RHBDL3;gene::RHBDL3,RHBDL3,RHBDL3,RHBDL3,RHBDL3;repeat::LINE	35.529	4.6377	1.13452	4.08781	4.35457e-05	9.7705e-05
gene|gene::PLCB2,PLCB2,PLCB2	350.273	-2.11195	0.516886	-4.08592	4.39025e-05	9.84109e-05
repeat gene|repeat::LINE;gene::LRRK1	42.5154	6.55191	1.60485	4.08258	4.45386e-05	9.97408e-05
gene|gene::RHBDD1	37.7856	6.6885	1.63925	4.08022	4.49938e-05	0.000100663
repeat|repeat::rRNA	42.4558	-4.95872	1.21621	-4.0772	4.55811e-05	0.000101879
gene|gene::NUDCD3	175.869	-2.36351	0.579998	-4.07504	4.60066e-05	0.000102732
gene|gene::GALNT10	52.5979	4.91109	1.20541	4.07419	4.6174e-05	0.000103007
gene|gene::KLF3	57.676	3.68161	0.90379	4.07352	4.63072e-05	0.000103205
repeat|repeat::LTR	202.525	-2.29052	0.562477	-4.07221	4.65699e-05	0.000103691
gene|gene::PDE3A,PDE3A,PDE3A	45.879	4.9411	1.21417	4.06953	4.71075e-05	0.000104788
repeat|repeat::rRNA	88.0072	3.03576	0.746269	4.06792	4.74349e-05	0.000105416
gene|gene::PMEPA1,PMEPA1,PMEPA1,PMEPA1	54.9167	3.57014	0.877977	4.06632	4.77604e-05	0.000106038
gene|gene::DLG1,DLG1,DLG1,DLG1,DLG1,DLG1,DLG1,DLG1,DLG1,DLG1,DLG1,DLG1,DLG1,DLG1,DLG1,DLG1,DLG1,DLG1,DLG1,DLG1,DLG1,DLG1,DLG1,DLG1,DLG1	73.9518	3.12847	0.769681	4.06463	4.81086e-05	0.000106709
repeat|repeat::tRNA	54.288	-3.32361	0.81781	-4.06404	4.82313e-05	0.00010688
gene|gene::FHAD1	36.8172	7.256	1.78853	4.05696	4.97162e-05	0.000109961
gene|gene::BMF,BMF,BMF,BMF	419.304	-2.00783	0.494894	-4.05709	4.96887e-05	0.000109961
repeat gene|repeat::LINE;gene::MBOAT2,MBOAT2,MBOAT2,MBOAT2,MBOAT2,MBOAT2,MBOAT2,MBOAT2,MBOAT2,MBOAT2,MBOAT2,MBOAT2,MBOAT2	146.479	2.882	0.710977	4.05358	5.04405e-05	0.000111457
repeat|repeat::LINE	57.8718	3.1538	0.778532	4.05096	5.10078e-05	0.000112604
gene|gene::CEP126,CEP126	57.6012	6.37375	1.57435	4.04849	5.15494e-05	0.000113692
repeat|repeat::LTR	27.5292	6.62988	1.63841	4.04652	5.19846e-05	0.000114543
repeat|repeat::LINE	93.5694	-3.46692	0.857211	-4.04442	5.24532e-05	0.000115466
tRNA repeat|tRNA::tRNA-Arg-CCT-4-1;repeat::tRNA;gene::LUC7L2,FMC1,FMC1,FMC1;tRNA::tRNA-Arg-CCT-2-1;repeat::tRNA;gene::KCTD2;tRNA::tRNA-Arg-CCT-1-1;repeat::tRNA;gene::KCTD2;tRNA::tRNA-Arg-CCT-3-1;repeat::tRNA;gene::KCTD2	117.488	5.47131	1.35391	4.04112	5.3197e-05	0.000116966
gene|gene::ARNTL,ARNTL,ARNTL,ARNTL,ARNTL,ARNTL,ARNTL,ARNTL,ARNTL,ARNTL,ARNTL,ARNTL,ARNTL,ARNTL,ARNTL,ARNTL,ARNTL,ARNTL,ARNTL,ARNTL,ARNTL,ARNTL,ARNTL,ARNTL,ARNTL,ARNTL,ARNTL,ARNTL,ARNTL,ARNTL,ARNTL,ARNTL,ARNTL,ARNTL	36.5401	4.7006	1.16324	4.04095	5.32348e-05	0.000116966
repeat gene|repeat::LTR;gene::MCPH1,MCPH1,MCPH1,MCPH1	44.213	6.89864	1.7095	4.03548	5.44897e-05	0.00011961
gene|gene::ADAMTSL1,ADAMTSL1	28.3162	6.65828	1.65018	4.03487	5.46315e-05	0.000119809
repeat|repeat::LTR	61.8279	2.90658	0.721701	4.0274	5.63973e-05	0.000123565
repeat|repeat::LTR	17.8677	8.06618	2.00508	4.02288	5.74914e-05	0.000125843
repeat gene|repeat::Simple_repeat;gene::LRRC2	29.6857	5.0651	1.26137	4.01556	5.93041e-05	0.000129689
repeat gene|repeat::LINE;gene::CC2D2B,CC2D2B,ENTPD1-AS1	81.0273	5.23427	1.30465	4.012	6.02076e-05	0.000131419
gene|gene::KSR2	31.8015	4.90015	1.22136	4.01205	6.01934e-05	0.000131419
repeat|repeat::LINE	53.5929	4.96536	1.23874	4.00841	6.11293e-05	0.000133305
repeat|repeat::Simple_repeat	35.7824	7.15444	1.79025	3.99634	6.43284e-05	0.000140019
repeat gene|repeat::Unknown;gene::AP5S1,AP5S1,AP5S1	1453.01	-1.88415	0.471449	-3.99652	6.42816e-05	0.000140019
repeat gene|repeat::LINE;gene::ADI1,ADI1	23.0237	6.68268	1.67419	3.9916	6.56292e-05	0.000142718
tRNA repeat gene|tRNA::tRNA-Glu-TTC-1-2;repeat::tRNA;gene::ELF1,ELF1;tRNA::tRNA-Glu-TTC-1-1;repeat::tRNA;gene::ELF1,ELF1	177.036	3.82448	0.958383	3.99055	6.59199e-05	0.000143216
repeat gene|repeat::LINE;gene::CELF6,CELF6,CELF6	126.81	7.5186	1.88461	3.98947	6.62224e-05	0.000143739
gene|gene::SHB	338.07	-1.98657	0.498232	-3.98725	6.68433e-05	0.000144952
repeat|repeat::Satellite	37.4311	4.89524	1.22784	3.98686	6.69527e-05	0.000145054
repeat gene|repeat::SINE;gene::ASIC2	39.3263	4.93329	1.23818	3.9843	6.76793e-05	0.000146492
repeat|repeat::DNA	40.4116	4.09488	1.02886	3.98002	6.89094e-05	0.000149016
repeat|repeat::LINE	17.7505	8.00591	2.01174	3.9796	6.90302e-05	0.000149139
gene|gene::GPC5	26.8597	6.69562	1.68494	3.9738	7.0734e-05	0.000152678
repeat|repeat::SINE	36.0085	7.01302	1.76611	3.97089	7.16046e-05	0.000154414
repeat gene|repeat::LINE;gene::HOMER1,HOMER1,HOMER1	38.2952	6.05479	1.52587	3.9681	7.24494e-05	0.000156091
repeat|repeat::DNA	79.0208	-2.67867	0.675429	-3.96589	7.31239e-05	0.000157399
gene|gene::SLC22A20P	27.7157	7.16332	1.80654	3.96521	7.33315e-05	0.0001577
gene|gene::LOC202181;gene::SIMC1,SIMC1,SIMC1,SIMC1	17.2025	8.02825	2.02579	3.96302	7.40088e-05	0.00015901
repeat gene|repeat::LTR;gene::FAM160A1,FAM160A1	31.9994	4.83487	1.22019	3.96239	7.42018e-05	0.000159277
gene|gene::SESN1	238.187	2.99588	0.757524	3.95484	7.65865e-05	0.000164157
repeat gene|repeat::LTR;gene::BACE2,BACE2,BACE2;repeat::LTR;gene::BACE2,BACE2,BACE2	283.236	-2.04738	0.517701	-3.95475	7.6616e-05	0.000164157
gene|gene::IL1R1,IL1R1	683.801	-1.8095	0.457872	-3.95198	7.75076e-05	0.000165915
repeat|repeat::LINE	17.657	7.95482	2.01415	3.94946	7.8327e-05	0.000167515
gene|gene::CHM,CHM,CHM,CHM,CHM	31.1315	7.06099	1.78865	3.94768	7.89137e-05	0.000168615
repeat|repeat::LINE	129.98	-2.47322	0.626733	-3.94622	7.93959e-05	0.000169489
gene|gene::FOXK1	17.0783	8.01037	2.03029	3.94544	7.96547e-05	0.000169731
|tRNA::tRNA-His-GTG-1-4;repeat::tRNA;gene::NBPF19;tRNA::tRNA-His-GTG-1-3;repeat::tRNA;gene::NBPF19;tRNA::tRNA-His-GTG-1-1;repeat::tRNA;gene::NBPF20,NBPF19,NBPF10,NBPF10;tRNA::tRNA-His-GTG-1-6;repeat::tRNA;gene::NFIB,NFIB,NFIB,NFIB;tRNA::tRNA-His-GTG-1-9;repeat::tRNA;gene::NFIB,NFIB,NFIB,NFIB;tRNA::tRNA-His-GTG-1-7;repeat::tRNA;gene::SHF;tRNA::tRNA-His-GTG-1-8;repeat::tRNA;gene::SHF;tRNA::tRNA-His…	160.938	2.17341	0.550863	3.94546	7.96474e-05	0.000169731
tRNA repeat|tRNA::tRNA-Asn-GTT-2-5;repeat::tRNA;tRNA::tRNA-Asn-GTT-2-4;repeat::tRNA;tRNA::tRNA-Asn-GTT-3-1;repeat::tRNA;gene::NBPF25P;tRNA::tRNA-Asn-GTT-3-2;repeat::tRNA;gene::NBPF25P;tRNA::tRNA-Asn-GTT-2-3;repeat::tRNA;gene::NBPF25P;tRNA::tRNA-Asn-GTT-2-2;repeat::tRNA;gene::NBPF25P;tRNA::tRNA-Asn-GTT-2-1;repeat::tRNA;gene::NBPF26,NBPF19;tRNA::tRNA-Asn-GTT-2-6;repeat::tRNA;gene::NBPF26,NBPF19	1792.74	-1.72487	0.437903	-3.93894	8.1842e-05	0.000174232
gene|gene::TRABD2B	28.3191	6.26544	1.59115	3.93769	8.2269e-05	0.000174981
repeat|repeat::LINE;repeat::LINE	34.8926	6.94144	1.76334	3.93652	8.26729e-05	0.00017552
repeat gene|repeat::LINE;repeat::LINE;gene::XRN1,XRN1;repeat::LINE;gene::XRN1,XRN1	24.241	5.05528	1.28413	3.93673	8.25982e-05	0.00017552
gene|gene::PCGF3,PCGF3	251.657	-2.14466	0.545069	-3.93465	8.33191e-05	0.00017673
repeat gene|repeat::rRNA;gene::MAP2,MAP2,MAP2,MAP2,MAP2,MAP2,MAP2,MAP2,MAP2,MAP2,MAP2,MAP2,MAP2,MAP2,MAP2,MAP2,MAP2,MAP2,MAP2,MAP2,MAP2,MAP2,MAP2,MAP2,MAP2,MAP2,MAP2,MAP2,MAP2,MAP2,MAP2,MAP2,MAP2,MAP2,MAP2,MAP2,MAP2,MAP2,MAP2,MAP2,MAP2,MAP2,MAP2,MAP2,MAP2,MAP2,MAP2,MAP2,MAP2,MAP2,MAP2,MAP2,MAP2,MAP2,MAP2,MAP2,MAP2,MAP2,MAP2,MAP2,MAP2,MAP2	17.8075	7.90655	2.01108	3.93149	8.44207e-05	0.000178904
repeat|repeat::LINE	36.8611	3.83901	0.97741	3.92774	8.57486e-05	0.000181553
gene|gene::RREB1,RREB1,RREB1,RREB1	47.5776	3.098	0.789242	3.92528	8.66275e-05	0.000183247
repeat|repeat::LINE	74.0696	2.66514	0.67953	3.92204	8.78032e-05	0.000185441
gene|gene::ARAP1,ARAP1,ARAP1,ARAP1,ARAP1	260.23	-2.17529	0.55464	-3.92198	8.78238e-05	0.000185441
repeat gene|repeat::LINE;gene::CADPS2,CADPS2,CADPS2,CADPS2,CADPS2,CADPS2,CADPS2,CADPS2,CADPS2,CADPS2,CADPS2,CADPS2,CADPS2,CADPS2,CADPS2	17.498	7.9283	2.02297	3.91914	8.88667e-05	0.000187473
repeat|repeat::SINE	693.523	-2.08713	0.533913	-3.90912	9.26322e-05	0.00019524
repeat gene|repeat::LINE;gene::MSI2,MSI2,MSI2,MSI2	156.691	6.16524	1.57736	3.90857	9.28434e-05	0.000195332
gene|gene::HAVCR2	97.2464	4.97868	1.27378	3.9086	9.28335e-05	0.000195332
repeat gene|repeat::SINE;gene::RNF220,RNF220,RNF220,RNF220,RNF220,RNF220,RNF220	41.2393	4.72787	1.21038	3.90612	9.3791e-05	0.000197147
repeat gene|repeat::tRNA;gene::TOR3A	656.644	-1.82325	0.466841	-3.9055	9.40306e-05	0.000197473
repeat|repeat::LTR	60.729	3.23071	0.827466	3.90434	9.44821e-05	0.000198242
repeat gene|repeat::LINE,LINE;gene::RTL4	56.9817	4.6089	1.18077	3.9033	9.48917e-05	0.000198922
repeat gene|repeat::LINE;gene::ENSA,ENSA,ENSA,ENSA,ENSA,ENSA,ENSA	16.6875	7.96965	2.04253	3.90185	9.54593e-05	0.000199932
repeat gene|repeat::SINE;gene::RBM47,RBM47,RBM47,RBM47	59.8057	3.31152	0.848791	3.90145	9.56169e-05	0.000200082
repeat|repeat::LINE	30.7179	-6.11378	1.56742	-3.90053	9.59807e-05	0.000200664
gene|gene::TJP2,TJP2	60.2649	4.17021	1.06934	3.89981	9.62702e-05	0.000201088
gene|gene::LINC00504	65.3675	6.87473	1.76419	3.89682	9.74624e-05	0.000203396
repeat|repeat::LINE	109.257	3.25085	0.834614	3.89504	9.81831e-05	0.000204717
gene|gene::RTP2,LOC100131635	430.565	-1.96927	0.505692	-3.8942	9.85226e-05	0.000205241
gene|gene::RBFOX1,RBFOX1,RBFOX1,RBFOX1,RBFOX1,RBFOX1,RBFOX1,RBFOX1	42.0172	4.38664	1.12686	3.8928	9.90947e-05	0.000206248
gene|gene::FAM102B	118.451	4.70753	1.20948	3.89221	9.93352e-05	0.000206564
repeat gene|repeat::LINE;gene::CCDC26	16.668	7.95648	2.0449	3.89088	9.98809e-05	0.000207513
repeat gene|repeat::LTR;gene::CFH	108.567	5.27369	1.35747	3.88495	0.000102352	0.000212269
gene|gene::RAF1,RAF1,RAF1,RAF1,RAF1,RAF1,RAF1,RAF1,RAF1,RAF1,RAF1	77.4322	-2.778	0.715038	-3.8851	0.000102286	0.000212269
gene|gene::NUP210	94.3765	4.86485	1.25288	3.88295	0.000103197	0.000213598
gene|gene::RBFOX3,RBFOX3,RBFOX3	181.933	-2.13398	0.549602	-3.88278	0.000103268	0.000213598
repeat|repeat::LINE,SINE	80.8747	-2.9746	0.766094	-3.88282	0.000103252	0.000213598
repeat gene|repeat::LINE;gene::GPR149	23.6506	6.32322	1.62901	3.88164	0.000103753	0.000214293
repeat|repeat::LTR	233.64	-2.0373	0.524866	-3.88156	0.000103788	0.000214293
repeat gene|repeat::SINE;gene::COL23A1	38.9022	-3.59705	0.926904	-3.88072	0.000104149	0.000214847
gene|gene::KLK8,KLK8,KLK8,KLK8,KLK8,KLK8;gene::SEPTIN8,SEPTIN8,SEPTIN8,SEPTIN8,SEPTIN8,SEPTIN8	79.6771	2.57358	0.664338	3.8739	0.000107108	0.000220756
gene|gene::RALGPS2,RALGPS2	16.3283	7.95336	2.05477	3.87068	0.000108531	0.000223295
repeat|repeat::LTR	75.1726	2.90596	0.750767	3.87066	0.000108543	0.000223295
repeat|repeat::LINE	155.473	2.15363	0.556425	3.87047	0.000108628	0.000223295
gene|gene::PYCARD-AS1,PYCARD,PYCARD	84.0135	-2.79895	0.72326	-3.86991	0.000108876	0.000223609
repeat|repeat::DNA	33.7696	7.05364	1.82343	3.86834	0.00010958	0.0002246
repeat|repeat::Simple_repeat	51.7112	5.03643	1.30201	3.86819	0.000109648	0.0002246
gene|gene::CDH4	42.022	3.63768	0.940388	3.86828	0.000109608	0.0002246
repeat gene|repeat::LINE;repeat::LINE;gene::ADGRV1,ADGRV1;repeat::LINE;gene::ADGRV1,ADGRV1	79.9351	4.96343	1.28555	3.86095	0.000112947	0.000231155
repeat|repeat::LTR	126.524	-2.5954	0.672397	-3.85992	0.000113423	0.000231925
repeat|repeat::rRNA	513.632	-1.95255	0.506319	-3.85636	0.000115089	0.000235124
repeat|repeat::rRNA	104.533	3.11704	0.809129	3.85234	0.000116994	0.000238807
gene|gene::NTRK3,NTRK3,NTRK3,NTRK3,NTRK3,NTRK3,NTRK3,NTRK3,NTRK3,NTRK3,NTRK3	60.3864	-3.26344	0.847257	-3.85177	0.000117265	0.000239151
gene|gene::LRBA,LRBA,LRBA,LRBA	56.8328	3.50492	0.911772	3.84407	0.000121011	0.000246574
gene|gene::SLC17A7	44.1375	3.27916	0.855338	3.83376	0.000126198	0.000256918
gene|gene::SLC22A23,SLC22A23,SLC22A23,SLC22A23,SLC22A23,SLC22A23,SLC22A23,SLC22A23	41.2519	4.95475	1.29593	3.82333	0.000131662	0.000267808
repeat gene|repeat::LINE;gene::LOC150935	44.4196	4.91553	1.28636	3.82125	0.000132775	0.000269837
gene|gene::TTC39A,TTC39A,TTC39A,TTC39A,TTC39A,TTC39A,TTC39A	72.3573	3.17586	0.831155	3.82102	0.000132902	0.000269859
gene|gene::DOCK2,INSYN2B,INSYN2B,DOCK2	395.035	-1.96327	0.514332	-3.81714	0.00013501	0.0002739
gene|gene::HABP4	2654.57	-2.24809	0.589674	-3.81243	0.000137605	0.000278679
repeat gene|repeat::LTR;repeat::DNA;gene::RASGEF1A,RASGEF1A	244.759	-2.25809	0.592267	-3.81261	0.000137505	0.000278679
repeat|repeat::LINE	16.5345	7.83449	2.05541	3.81164	0.00013805	0.000279339
gene|gene::AK8,AK8,AK8,AK8,AK8,AK8,AK8	1210.81	-1.79762	0.471663	-3.81123	0.000138276	0.000279554
repeat|repeat::LTR;repeat::LTR;gene::KHDRBS2;repeat::LTR;gene::KHDRBS2;repeat::LTR;gene::PFKM,PFKM,PFKM,PFKM,PFKM,PFKM,PFKM,PFKM,PFKM,PFKM,PFKM;repeat::LTR;gene::FUT3,FUT3,FUT3,FUT3,FUT3,FUT3,FUT3,FUT3,FUT3,FUT3,LOC101928844,FUT3,FUT3;repeat::LTR;gene::FUT3,FUT3,FUT3,FUT3,FUT3,FUT3,FUT3,FUT3,FUT3,FUT3,LOC101928844,FUT3,FUT3;repeat::LTR;gene::SEC23B,SEC23B,SEC23B,SEC23B,SEC23B;repeat::LTR;gene::PS…	85.2028	-3.12206	0.821233	-3.80167	0.000143723	0.000290313
repeat gene|repeat::SINE;gene::IQCK,IQCK,IQCK,IQCK,IQCK	66.3372	3.29413	0.866977	3.79956	0.000144953	0.000292544
repeat|repeat::DNA	36.1233	3.29215	0.868031	3.79267	0.000149039	0.00030053
gene|gene::NUTM2B-AS1,NUTM2B-AS1;gene::NUTM2A-AS1	22.3778	6.40946	1.69106	3.79021	0.000150522	0.000303257
repeat|repeat::SINE	24.9616	6.42444	1.69707	3.78559	0.000153342	0.000308671
repeat gene|repeat::SINE;gene::RIOK1,RIOK1;repeat::SINE;gene::RIOK1,RIOK1	56.4828	-4.40076	1.16296	-3.7841	0.000154268	0.000310268
gene|gene::PREP	42.4407	3.18432	0.841555	3.78385	0.000154418	0.000310302
gene|gene::FAXC,FAXC,FAXC,FAXC,FAXC,FAXC,FAXC	76.6648	4.98661	1.31831	3.78258	0.000155212	0.000311628
gene|gene::ADGRG6,ADGRG6,ADGRG6,ADGRG6	356.338	1.90602	0.504097	3.78106	0.000156164	0.000313269
gene|gene::CENPO,CENPO,CENPO,CENPO,CENPO,CENPO,ADCY3,ADCY3,ADCY3,ADCY3,ADCY3,ADCY3,ADCY3	70.8183	-2.75684	0.729384	-3.77968	0.000157033	0.000314742
gene|gene::EPHA1-AS1	37.558	4.71975	1.24902	3.77877	0.000157602	0.00031561
gene|gene::LRRC29,LRRC29,LRRC29,LRRC29	86.3526	-3.28943	0.871482	-3.77452	0.000160315	0.000320768
repeat|repeat::LINE	220.232	2.83442	0.751015	3.77411	0.000160577	0.000321016
gene|gene::ENPP6	200.337	-2.01138	0.533474	-3.77035	0.000163018	0.000325617
gene|gene::LMTK2	203.428	-2.03248	0.539138	-3.76987	0.000163333	0.000325966
gene|gene::TRA2B,TRA2B	844.741	-2.09975	0.557167	-3.76863	0.000164149	0.000327314
gene|gene::SIM2	30.0536	6.75691	1.79405	3.76628	0.000165699	0.000329841
repeat|repeat::LTR	1699.12	-1.79614	0.47688	-3.76645	0.000165588	0.000329841
repeat gene|repeat::LTR;gene::PLXDC1	28.6691	6.50942	1.73004	3.76259	0.00016816	0.000333884
gene|gene::COL6A4P2	161.846	-2.11728	0.562659	-3.763	0.000167889	0.000333884
gene|gene::PXN,PXN,PXN,PXN	182.237	-2.16177	0.574524	-3.76271	0.000168081	0.000333884
gene|gene::KLHDC4,KLHDC4,KLHDC4,KLHDC4,KLHDC4,KLHDC4	51.0597	5.06104	1.34682	3.75777	0.000171436	0.000340098
gene|gene::SND1	15.7207	7.82132	2.0839	3.75322	0.000174579	0.000346038
repeat gene|repeat::SINE;gene::RPTOR,RPTOR	15.8917	7.78552	2.07683	3.74876	0.000177711	0.000351947
gene|gene::ABCB5,ABCB5	25.685	6.54337	1.74585	3.74797	0.000178274	0.000352762
gene|gene::DOCK5	15.9889	7.76663	2.07292	3.74671	0.000179166	0.000354226
gene|gene::PATL1	26.892	6.64031	1.77753	3.7357	0.000187193	0.000369781
repeat gene|repeat::LINE;gene::MTOR	92.7274	2.38241	0.63812	3.73349	0.000188845	0.000372728
repeat|repeat::LINE	32.1563	5.84654	1.56624	3.73284	0.000189331	0.000373372
repeat|repeat::LINE	47.8302	5.08446	1.3626	3.73143	0.000190392	0.00037493
gene|gene::SGSM1,SGSM1,SGSM1,SGSM1	101.537	4.9414	1.32429	3.73137	0.000190443	0.00037493
repeat|repeat::LINE	38.3452	4.22881	1.13343	3.73099	0.000190727	0.000375172
gene|gene::LOC101927124	50.6738	3.73838	1.00208	3.73063	0.000191002	0.000375395
repeat|repeat::LINE	29.3007	3.65752	0.980731	3.72938	0.000191949	0.000376938
repeat|repeat::SINE	27.8162	6.21921	1.66803	3.72848	0.000192638	0.000377973
gene|gene::ST7,ST7,ST7,ST7,ST7,ST7,ST7,ST7,ST7,ST7,ST7,ST7,ST7,ST7,ST7,ST7,ST7	25.9505	6.72276	1.80408	3.72642	0.000194221	0.000380759
repeat|repeat::LINE	51.2197	7.43007	1.99494	3.72445	0.000195739	0.000383412
repeat|repeat::LTR	23.9235	6.46764	1.73755	3.72227	0.00019744	0.000386419
repeat|repeat::LINE	19.1379	6.645	1.78596	3.72069	0.000198678	0.00038819
repeat|repeat::LINE	59.6965	2.8482	0.765477	3.72081	0.000198581	0.00038819
gene|gene::ATP11C,ATP11C,ATP11C	122.853	2.64883	0.712234	3.71905	0.000199975	0.000390395
repeat|repeat::LTR,SINE	34.9883	7.36585	1.98138	3.71753	0.00020118	0.000392419
repeat|repeat::SINE	19.2617	6.58263	1.77123	3.71643	0.000202058	0.000393801
repeat gene|repeat::SINE;gene::PAOX,PAOX,PAOX,PAOX,PAOX,PAOX,PAOX	57.209	-2.90851	0.783162	-3.71381	0.000204163	0.000397571
gene|gene::NCK2,NCK2	324.28	-1.83597	0.49442	-3.71339	0.000204501	0.000397897
repeat|repeat::LINE	105.155	-2.52318	0.680142	-3.70979	0.000207433	0.000403265
gene|gene::CDK2AP1,CDK2AP1,CDK2AP1,CDK2AP1	129.589	-2.33328	0.63091	-3.69827	0.000217072	0.000421652
gene|gene::ADAMTS17	28.196	6.89206	1.86624	3.69303	0.000221602	0.000429734
repeat|repeat::LINE	26.5719	6.25365	1.69336	3.69304	0.000221586	0.000429734
gene|gene::FAM172A,FAM172A,FAM172A,FAM172A	16.9755	6.30742	1.70884	3.69105	0.000223334	0.000432733
repeat gene|repeat::LINE;repeat::LINE;gene::VRK2,VRK2;repeat::LINE;gene::SCAPER,SCAPER,SCAPER,SCAPER,SCAPER,SCAPER,SCAPER	14.9064	7.78991	2.11084	3.69044	0.000223867	0.00043328
repeat|repeat::DNA	133.779	-2.18295	0.591537	-3.6903	0.000223989	0.00043328
repeat gene|repeat::Simple_repeat;gene::CORO2A,CORO2A	274.135	-2.07068	0.561355	-3.68871	0.00022539	0.000435629
gene|gene::HPSE2,HPSE2,HPSE2,HPSE2	81.6282	-2.55035	0.691483	-3.68823	0.000225816	0.00043609
gene|gene::SLC7A3,SLC7A3	295.952	-1.97473	0.536567	-3.6803	0.00023296	0.000449514
gene|gene::LINC01933	237.95	-2.3084	0.627566	-3.67834	0.000234753	0.000452599
repeat gene|repeat::LINE;gene::TPCN2	20.5552	6.71554	1.82581	3.6781	0.000234973	0.000452649
repeat|repeat::SINE	860.335	-1.67775	0.456704	-3.67361	0.000239147	0.000460309
gene|gene::CFAP251	20.1854	6.41484	1.74682	3.6723	0.000240377	0.000462294
repeat|repeat::LINE	46.6584	4.87739	1.32825	3.67203	0.000240635	0.000462409
repeat gene|repeat::LINE;gene::PLXNA4	142.744	3.27119	0.890971	3.67149	0.000241143	0.000463003
gene|gene::RAD18	14.6908	7.76994	2.11696	3.67034	0.000242232	0.000464527
gene|gene::IL16,IL16,IL16,IL16,IL16,IL16	117.549	4.20791	1.1465	3.67023	0.000242336	0.000464527
repeat|repeat::LTR	37.1035	5.28295	1.44083	3.6666	0.0002458	0.00047078
gene|gene::NYAP2,NYAP2	25.7499	6.72207	1.83372	3.66582	0.00024655	0.000471827
repeat|repeat::LTR	68.8132	5.35559	1.46198	3.66324	0.000249043	0.000476207
gene|gene::CPSF3,CPSF3,CPSF3,CPSF3,CPSF3	94.5451	3.16209	0.86349	3.66199	0.00025026	0.000478143
gene|gene::REEP1,REEP1,REEP1,REEP1,REEP1,REEP1	42.1844	4.06645	1.11078	3.66089	0.000251341	0.000479815
gene|gene::ECHDC1,ECHDC1,ECHDC1,ECHDC1,ECHDC1	84.7229	4.81841	1.31705	3.65848	0.000253717	0.000483953
repeat|repeat::LINE	91.6134	-2.63072	0.719601	-3.6558	0.000256382	0.000488636
repeat|repeat::LTR	60.5514	3.02849	0.828542	3.6552	0.000256984	0.000489383
repeat|repeat::LTR	14.7446	7.73626	2.11869	3.65144	0.000260778	0.000496202
gene|gene::ARHGAP31	21.4078	4.93882	1.35265	3.65122	0.000260998	0.000496216
gene|gene::RIPOR2,RIPOR2,RIPOR2,RIPOR2,RIPOR2,RIPOR2,RIPOR2	14.4758	7.7563	2.12591	3.64846	0.000263821	0.000501174
gene|gene::DACH2,DACH2,DACH2	14.416	7.76457	2.1286	3.64774	0.000264555	0.000502159
repeat|repeat::SINE	68.8231	4.72907	1.29674	3.64689	0.000265437	0.000503422
repeat gene|repeat::DNA;gene::KCNN2	27.6129	6.53577	1.7924	3.64639	0.00026595	0.000503984
repeat gene|repeat::SINE;gene::CNTNAP2	5626.86	-1.67193	0.458946	-3.64297	0.000269506	0.000510309
gene|gene::SCFD2	25.5472	6.18234	1.69751	3.64199	0.000270533	0.000511838
repeat gene|repeat::LINE;gene::TULP4,TULP4	54.5905	4.54194	1.24723	3.64162	0.000270932	0.000512175
gene|gene::GUCY1B2	105.488	2.79282	0.767205	3.64025	0.000272375	0.000514486
gene|gene::PIK3R1	35.0465	-5.69969	1.56622	-3.63913	0.000273563	0.000516311
repeat|repeat::LINE	84.7113	2.90884	0.799417	3.63871	0.000274011	0.000516739
repeat|repeat::LTR	2159.94	-1.90408	0.52336	-3.63819	0.000274562	0.000517357
gene|gene::ACTR3C,ACTR3C,ACTR3C,ACTR3C,ACTR3C	27.8091	4.58727	1.26168	3.63585	0.000277061	0.000521646
gene miRNA|gene::MIR100,MIR100HG,MIR100HG,MIR100HG,MIR100HG,MIR100HG,MIR100HG,MIR100HG,MIR100HG,MIR100HG,MIR100HG,MIR100HG,MIR100HG,MIR100HG,MIR100HG;miRNA::hsa-miR-100-5p	334.159	-1.80257	0.495845	-3.63534	0.000277611	0.000522259
repeat gene|repeat::SINE;gene::PKN2-AS1	50.9332	4.81624	1.32528	3.63414	0.000278907	0.000524273
repeat|repeat::LTR	392.69	-1.75549	0.483309	-3.63223	0.000280983	0.00052775
repeat|repeat::LTR	14.327	7.73457	2.13222	3.62748	0.000286201	0.000537118
repeat gene|repeat::SINE;gene::SLCO6A1,SLCO6A1,SLCO6A1,SLCO6A1	73.9272	3.13388	0.864555	3.62485	0.00028913	0.000542178
gene|gene::PRSS16	306.1	-2.09765	0.578978	-3.62302	0.000291182	0.000545585
gene|gene::HNRNPH1,HNRNPH1,HNRNPH1,HNRNPH1,HNRNPH1,HNRNPH1,HNRNPH1,HNRNPH1,HNRNPH1,HNRNPH1	169.147	-2.06881	0.57109	-3.62257	0.000291693	0.000546105
gene|gene::ZFYVE16,ZFYVE16,ZFYVE16,ZFYVE16,ZFYVE16,ZFYVE16,ZFYVE16	403.743	-1.91949	0.530131	-3.62079	0.000293705	0.000549429
gene|gene::KLHL33,KLHL33	43.0398	4.92917	1.36277	3.61701	0.000298024	0.00055706
gene|gene::CTDNEP1,CTDNEP1	149.462	3.25561	0.900252	3.61633	0.000298804	0.000558072
gene|gene::MAD1L1,MAD1L1,MAD1L1,MAD1L1,MAD1L1	14.3758	7.70524	2.13122	3.61541	0.00029987	0.000559614
gene|gene::OR1N1	574.76	-1.76506	0.488892	-3.61032	0.000305816	0.000570252
repeat|repeat::SINE	52.4654	3.19858	0.887559	3.6038	0.000313601	0.000584301
repeat|repeat::LTR	21.5486	6.24831	1.7354	3.60051	0.000317598	0.000591276
repeat|repeat::LTR,SINE;repeat::LTR,SINE;repeat::SINE,LTR	45.4675	4.56307	1.26885	3.59621	0.000322885	0.000600638
repeat|repeat::LTR	34.1905	6.79463	1.88972	3.59558	0.000323667	0.000601612
gene|gene::LINC00877	64.7496	3.04664	0.847432	3.59514	0.000324213	0.000601853
gene|gene::HEXD,HEXD,HEXD,HEXD	183.424	-1.9623	0.545831	-3.59506	0.000324313	0.000601853
repeat|repeat::LINE	30.7926	5.56023	1.54716	3.59384	0.000325842	0.000604209
repeat gene|repeat::tRNA;gene::KDM5A	22.5665	4.74806	1.32176	3.59221	0.000327885	0.000607513
repeat|repeat::LINE	30.236	6.23624	1.73679	3.59066	0.000329842	0.000610653
repeat gene|repeat::LINE;gene::MAN2A1	102.038	-2.35091	0.65483	-3.59011	0.000330538	0.000611457
repeat|repeat::LINE	36.6945	4.88518	1.36137	3.58842	0.000332689	0.000614947
gene|gene::MPP4	332.154	2.10215	0.585948	3.58761	0.000333721	0.000616364
repeat gene|repeat::LTR;repeat::LTR;repeat::LTR;gene::OPA1,OPA1,OPA1,OPA1,OPA1,OPA1,OPA1,OPA1,OPA1,OPA1	604.31	-1.68339	0.469416	-3.58614	0.000335614	0.000619371
gene|gene::EFR3B,EFR3B	244.476	-2.19213	0.611408	-3.58538	0.000336582	0.000620665
repeat gene|repeat::LINE;gene::BCL11A,BCL11A,BCL11A,BCL11A,BCL11A	24.8368	6.63799	1.85217	3.58391	0.000338494	0.000623697
repeat|repeat::LINE	41.7613	6.09389	1.70126	3.58198	0.000340998	0.000627813
tRNA repeat|tRNA::tRNA-Gly-TCC-4-1;repeat::tRNA	135.092	-2.19312	0.613889	-3.57251	0.000353582	0.000650468
repeat gene|repeat::rRNA;gene::EYA4,EYA4,EYA4,EYA4,EYA4,EYA4,EYA4	59.4455	4.2978	1.20375	3.57033	0.000356531	0.000655376
gene|gene::GCC2,GCC2	34.6731	4.38947	1.23048	3.56728	0.000360706	0.000662526
repeat|repeat::LTR	26.3692	6.73226	1.88762	3.56654	0.000361727	0.000663879
gene|gene::EML6	34.9365	6.00761	1.68476	3.56586	0.00036267	0.000665085
gene|gene::FGF14,FGF14,FGF14,FGF14,FGF14,FGF14,FGF14,FGF14,FGF14,FGF14,FGF14,FGF14,FGF14,FGF14,FGF14,FGF14,FGF14,FGF14,FGF14,FGF14,FGF14	126.48	5.69919	1.59854	3.56526	0.000363499	0.000666082
gene|gene::TNS3	1043.79	-1.65916	0.465523	-3.56407	0.000365151	0.000668582
gene|gene::MGA,MGA	36.4332	5.20836	1.4623	3.56175	0.000368394	0.00067399
tRNA repeat|tRNA::tRNA-Arg-ACG-2-4;repeat::tRNA;tRNA::tRNA-Arg-ACG-2-1;repeat::tRNA	216.951	4.8688	1.36742	3.56057	0.000370051	0.00067649
repeat gene|repeat::LINE;gene::BMPR1A	13.6173	7.69786	2.16344	3.55815	0.000373476	0.000682217
repeat|repeat::DNA	61.2119	-2.8794	0.809974	-3.55492	0.000378087	0.000690098
repeat|repeat::LTR	26.7276	4.58223	1.28929	3.55408	0.000379298	0.000691765
gene|gene::TAFA5	17.6048	6.55146	1.84607	3.54886	0.000386899	0.000705004
gene|gene::IL17B	26.3734	3.81802	1.0759	3.54868	0.000387162	0.000705004
repeat|repeat::LINE	47.4916	-2.95335	0.832508	-3.54754	0.000388848	0.000707521
repeat gene|repeat::LINE;gene::HNF4G	1332.18	-1.56266	0.440556	-3.54702	0.000389612	0.000708358
repeat gene|repeat::LINE;gene::RNF213,RNF213	326.981	-1.81483	0.511733	-3.54645	0.000390464	0.000709353
gene|gene::SPTBN1,SPTBN1	51.8143	4.80668	1.35567	3.5456	0.000391721	0.000711081
repeat gene|repeat::LINE;gene::LRRC4C,LRRC4C	35.4136	4.02229	1.13556	3.54212	0.000396928	0.000719972
gene|gene::ABTB2	18.3575	5.98721	1.69151	3.53957	0.000400778	0.00072639
repeat gene|repeat::rRNA;gene::LRRIQ1	42.3347	4.38782	1.24151	3.53425	0.000408929	0.000740013
gene|gene::NR5A1	187.119	-1.94679	0.550808	-3.53442	0.00040867	0.000740013
gene|gene::BRCA1,BRCA1,BRCA1,BRCA1,BRCA1,BRCA1	246.317	2.30551	0.652401	3.53389	0.000409497	0.000740466
gene|gene::MLIP,MLIP,MLIP	38.1102	4.58982	1.30004	3.53052	0.000414747	0.000748857
gene|gene::SNX9	65.5746	2.71062	0.767774	3.5305	0.000414781	0.000748857
repeat|repeat::tRNA	233.853	2.93641	0.831833	3.53005	0.000415481	0.000749539
repeat|repeat::tRNA;repeat::tRNA;repeat::tRNA;repeat::tRNA;repeat::tRNA;repeat::tRNA;tRNA::tRNA-Leu-CAA-4-1;repeat::tRNA;tRNA::tRNA-Leu-CAA-1-1;repeat::tRNA;tRNA::tRNA-Leu-CAA-1-1;repeat::tRNA;tRNA::tRNA-Leu-CAA-1-1;repeat::tRNA;tRNA::tRNA-Leu-CAA-1-1;repeat::tRNA;tRNA::tRNA-Leu-CAA-1-2;repeat::tRNA;tRNA::tRNA-Leu-CAA-1-2;repeat::tRNA;tRNA::tRNA-Leu-CAA-3-1;repeat::tRNA;tRNA::tRNA-Leu-CAA-2-1;rep…	473.821	-1.69764	0.48096	-3.5297	0.000416029	0.000749947
gene|gene::NSMAF,NSMAF	60.9858	-2.64624	0.750126	-3.52773	0.000419137	0.000754966
gene|gene::ADCY2	149.228	-2.21256	0.627733	-3.52469	0.000423982	0.000763103
repeat gene|repeat::LTR;gene::MMP17	66.5955	-2.80224	0.795098	-3.52439	0.000424452	0.000763357
repeat gene|repeat::LINE;gene::USH1C,USH1C,USH1C,USH1C	65.1879	-2.93417	0.832603	-3.5241	0.000424928	0.000763625
gene|gene::RABGAP1L,RABGAP1L,RABGAP1L,RABGAP1L,RABGAP1L,RABGAP1L,RABGAP1L	26.4105	5.43296	1.54292	3.52122	0.000429569	0.000771369
gene|gene::NPFFR1	288.678	1.9007	0.539894	3.52051	0.000430717	0.000772836
repeat|repeat::LINE	54.2902	-4.41756	1.25614	-3.51678	0.000436811	0.000783166
gene|gene::PTPRN2,PTPRN2,PTPRN2,PTPRN2	182.425	2.05681	0.585775	3.51126	0.000445996	0.000799019
gene|gene::NRXN3,NRXN3,NRXN3,NRXN3,NRXN3,NRXN3,NRXN3	54.9327	3.29039	0.937166	3.511	0.000446427	0.000799177
gene|gene::TBL1XR1,TBL1XR1,TBL1XR1,TBL1XR1,TBL1XR1,TBL1XR1,TBL1XR1,TBL1XR1	179.441	-1.91721	0.546522	-3.50802	0.000451462	0.00080757
tRNA repeat|tRNA::tRNA-Pro-TGG-1-1;repeat::tRNA	62.6857	3.2284	0.92099	3.50536	0.000455986	0.000815035
repeat gene|repeat::SINE;gene::TRAK1,TRAK1,TRAK1,TRAK1,TRAK1,TRAK1,TRAK1,TRAK1,TRAK1,TRAK1	27.3254	-5.64025	1.61145	-3.50012	0.000465053	0.000830604
gene|gene::TMEM245	58.6319	4.26105	1.21771	3.49923	0.000466598	0.000832725
gene|gene::KLHL3	24.1766	6.58338	1.8824	3.49733	0.000469944	0.000838054
repeat|repeat::LINE	66.3217	3.15357	0.902703	3.49347	0.000476778	0.000849592
repeat gene|repeat::Simple_repeat,LINE;gene::PRMT8,PRMT8	19.3414	6.75342	1.93719	3.4862	0.000489944	0.000872384
repeat|repeat::LTR	57.8991	-3.85112	1.10613	-3.48161	0.000498411	0.000886782
repeat|repeat::Simple_repeat	15.7145	6.18151	1.78033	3.47212	0.000516368	0.000918031
repeat gene|repeat::LINE;gene::ARL5C	107.678	-2.17247	0.628113	-3.45872	0.000542741	0.000964183
gene|gene::ABCA4	42.3672	4.05276	1.17195	3.45813	0.000543947	0.000965589
repeat gene|repeat::rRNA,SINE;gene::SIL1,SIL1	1811.85	-1.67439	0.484235	-3.45781	0.000544583	0.000965982
gene|gene::ZNF536,ZNF536	132.253	-2.15159	0.622297	-3.4575	0.00054522	0.000966375
repeat gene|repeat::rRNA,Simple_repeat,rRNA,Simple_repeat,rRNA,Simple_repeat,rRNA;repeat::rRNA,Simple_repeat,rRNA,Simple_repeat,Simple_repeat,rRNA,rRNA;gene::RNA28SN5,LOC100507412,RNA45SN5,RNA45SN2,RNA28SN2,RNA28SN1,RNA45SN1,RNA45SN3,RNA28SN4,RNA45SN4,RNA28SN3	286623	2.0064	0.580597	3.45574	0.00054878	0.000971945
repeat|repeat::SINE	128.117	4.94163	1.43062	3.45418	0.000551976	0.000976863
gene|gene::SLC8A1-AS1	12.8275	7.60354	2.2015	3.45381	0.000552736	0.000977193
repeat|repeat::LTR	42.3159	5.84132	1.69134	3.45368	0.000553002	0.000977193
repeat|repeat::LTR	13.0934	7.56242	2.18994	3.45326	0.000553864	0.000977974
repeat|repeat::tRNA	155.105	-2.03476	0.589697	-3.45051	0.000559519	0.000987213
repeat|repeat::LTR	16.1553	6.13378	1.77794	3.44994	0.000560705	0.000987808
gene|gene::CERS6,CERS6	34.3554	4.32484	1.25353	3.45014	0.000560299	0.000987808
gene|gene::DNAH17	45.1734	4.50085	1.30494	3.44908	0.000562496	0.000990213
repeat|repeat::LTR	15.1648	6.28285	1.82381	3.44491	0.000571248	0.00100486
gene|gene::ADAMTS9-AS2	28.5768	6.70168	1.94737	3.4414	0.000578717	0.00101646
gene|gene::CAMSAP1	1059.81	-1.56511	0.454782	-3.44146	0.000578588	0.00101646
gene|gene::ERI3,ERI3,ERI3,ERI3,ERI3	19.4086	6.24894	1.81988	3.43371	0.000595385	0.00104495
repeat|repeat::SINE	29.5788	-6.04475	1.76094	-3.43268	0.000597641	0.00104812
gene|gene::BTBD10,BTBD10,BTBD10	35.034	5.55369	1.61856	3.43126	0.000600787	0.00105285
repeat|repeat::tRNA	345.986	-1.67049	0.486887	-3.43095	0.000601465	0.00105324
repeat gene|repeat::SINE;gene::LPCAT3	47.9363	2.69452	0.78669	3.42514	0.000614493	0.00107525
repeat|repeat::tRNA;repeat::tRNA;repeat::tRNA;repeat::tRNA;repeat::tRNA;repeat::tRNA;tRNA::tRNA-Leu-AAG-3-1;repeat::tRNA	58.5543	-2.60173	0.761194	-3.41796	0.00063093	0.00110318
gene|gene::ANKRD12,ANKRD12,ANKRD12	68.041	3.44108	1.00738	3.41588	0.000635766	0.0011108
gene|gene::SMIM10L1	18.4263	5.99497	1.75702	3.41201	0.000644847	0.00112582
repeat gene|repeat::LINE;gene::ASB6,ASB6,ASB6	626.698	-1.76462	0.517847	-3.40761	0.000655348	0.0011433
gene|gene::NAA15	71.7077	3.14018	0.921607	3.40729	0.000656119	0.00114379
repeat gene|repeat::srpRNA;gene::PI4KB,PI4KB,PI4KB,PI4KB,PI4KB,PI4KB,PI4KB,PI4KB,PI4KB,PI4KB,PI4KB	56.279	-2.67075	0.785027	-3.40211	0.000668669	0.00116479
repeat|repeat::LINE	21.0125	6.6569	1.95729	3.40108	0.000671194	0.00116832
gene|gene::KANK3	573.857	-1.58125	0.464959	-3.40083	0.000671815	0.00116853
repeat gene|repeat::LTR;gene::GORAB-AS1	12.4015	7.55878	2.22377	3.39908	0.000676118	0.00117513
gene|gene::MON2,MON2,MON2,MON2,MON2	12.4125	7.55475	2.22312	3.39826	0.000678151	0.00117779
gene|gene::POR,POR,POR,POR,POR,POR,POR	1370.57	-1.55939	0.459785	-3.39156	0.000694965	0.00120609
repeat|repeat::SINE	21.7993	6.22494	1.8378	3.38717	0.00070618	0.00122464
repeat|repeat::LINE;repeat::LINE	320.126	-1.84901	0.546185	-3.38532	0.00071095	0.001232
repeat gene|repeat::LINE;gene::EBF1,EBF1,EBF1,EBF1,EBF1,EBF1,EBF1,EBF1,EBF1,EBF1,EBF1,EBF1,EBF1,EBF1,EBF1	224.997	-1.94496	0.574872	-3.38329	0.000716238	0.00124024
repeat gene|repeat::SINE;gene::ANK1,ANK1,ANK1,ANK1,ANK1	484.027	-1.64519	0.48703	-3.37801	0.000730129	0.00126335
gene|gene::ST3GAL5,ST3GAL5,ST3GAL5,ST3GAL5,ST3GAL5,ST3GAL5,ST3GAL5,ST3GAL5,ST3GAL5,ST3GAL5	313.275	-1.67927	0.49769	-3.37412	0.000740518	0.00128038
gene|gene::TRAPPC9,TRAPPC9,TRAPPC9,TRAPPC9,TRAPPC9,TRAPPC9,TRAPPC9	1209.57	-1.7002	0.504882	-3.36752	0.000758481	0.00131046
gene|gene::CPLX2	12.3061	7.5106	2.23159	3.36558	0.000763818	0.0013187
repeat|repeat::LTR	73.2759	3.48921	1.03823	3.36074	0.000777344	0.00134106
repeat gene|repeat::SINE;gene::ARMCX5-GPRASP2,ARMCX5-GPRASP2,ARMCX5-GPRASP2,ARMCX5-GPRASP2	63.2443	4.56947	1.36053	3.35861	0.000783368	0.00135046
gene|gene::PLPPR3,PLPPR3	133.347	-2.15353	0.641276	-3.35819	0.000784541	0.00135148
gene|gene::UBE2H,UBE2H,UBE2H	53.138	3.71986	1.10818	3.35674	0.000788666	0.00135758
tRNA repeat|tRNA::tRNA-Gly-TCC-2-3;repeat::tRNA;tRNA::tRNA-Gly-TCC-1-1;repeat::tRNA;tRNA::tRNA-Gly-TCC-2-1;repeat::tRNA;gene::NBPF20,NBPF19,NBPF10,NBPF10;tRNA::tRNA-Gly-TCC-2-4;repeat::tRNA;gene::NBPF20,NBPF19,NBPF10,NBPF10;tRNA::tRNA-Gly-TCC-3-1;repeat::tRNA;gene::LINC00324;tRNA::tRNA-Gly-TCC-2-5;repeat::tRNA;gene::LINC00324;tRNA::tRNA-Gly-TCC-2-6;repeat::tRNA;gene::LINC00324;tRNA::tRNA-Gly-TCC-…	357.542	-1.63351	0.487447	-3.35115	0.000804778	0.00138429
repeat|repeat::DNA	187.731	3.30589	0.99023	3.33851	0.000842302	0.00144777
repeat gene|repeat::rRNA;gene::C8orf34-AS1	62.1911	2.36677	0.710374	3.33173	0.000863087	0.0014824
gene|gene::HELZ2	26.3952	6.37608	1.91484	3.32982	0.000869015	0.00149148
repeat|repeat::LTR	437.602	-1.63185	0.490253	-3.32858	0.0008729	0.00149704
gene|gene::SCFD2	54.0617	3.8279	1.15082	3.32625	0.000880228	0.00150518
repeat|repeat::LINE	204.932	-1.86255	0.55991	-3.32652	0.000879386	0.00150518
repeat gene|repeat::DNA;gene::PRKAG2,PRKAG2,PRKAG2,PRKAG2	120.394	-2.05424	0.61757	-3.32633	0.000879973	0.00150518
gene|gene::SAXO1,SAXO1,SAXO1	98.0526	-4.17123	1.25384	-3.32675	0.000878643	0.00150518
tRNA repeat|tRNA::tRNA-Thr-TGT-2-1;repeat::tRNA	218.352	-1.93597	0.582521	-3.32344	0.000889137	0.0015193
repeat gene|repeat::LTR;gene::C6orf163	14.6225	6.34417	1.91027	3.32108	0.000896708	0.00153111
gene|gene::EDNRB	70.6114	-3.91499	1.17928	-3.31983	0.000900739	0.00153686
repeat|repeat::SINE	38.958	4.46578	1.34577	3.31839	0.000905384	0.00154366
gene|gene::TSNARE1,TSNARE1,TSNARE1	196.31	-2.00745	0.605393	-3.31595	0.000913337	0.00155608
repeat|repeat::LINE	17.8703	5.97965	1.80375	3.31512	0.000916052	0.00155957
repeat gene|repeat::rRNA;gene::LOC101928516	44.0478	3.39596	1.02451	3.3147	0.000917406	0.00156073
repeat|repeat::Low_complexity	49.2294	2.83504	0.855408	3.31426	0.000918864	0.00156207
gene|gene::LENG8,LENG8,LENG8,LENG8,LENG8	36.2835	4.23748	1.28285	3.30316	0.000956016	0.00162404
repeat|repeat::rRNA	1138.45	-1.54852	0.468889	-3.30253	0.000958159	0.0016265
repeat|repeat::LINE,LINE	31.7904	-5.78072	1.75125	-3.30092	0.000963696	0.0016347
repeat|repeat::LINE	15.4507	6.38459	1.93531	3.299	0.000970316	0.00164474
gene|gene::DAAM1,DAAM1	15.8989	6.28579	1.90705	3.29609	0.000980417	0.00166065
repeat gene|repeat::SINE;gene::C9	30.8427	-5.44263	1.6522	-3.29417	0.000987118	0.00167078
gene|gene::HPSE2,HPSE2,HPSE2,HPSE2	58.1829	2.86358	0.869993	3.2915	0.00099656	0.00168554
repeat gene|repeat::LINE;gene::SCN8A,SCN8A,SCN8A,SCN8A	82.2679	4.5995	1.40038	3.28448	0.00102172	0.00172684
ncrna gene|ncrna::mgU12-22/U4-8;gene::SCARNA17,SNHG22	50.456	4.33777	1.32199	3.28125	0.00103347	0.00174544
gene|gene::TECTA,TBCEL-TECTA	17.3368	4.87164	1.48518	3.28016	0.00103749	0.00175096
gene|gene::LRRC4C,LRRC4C,LRRC4C,LRRC4C	11.4897	7.45956	2.27514	3.27873	0.00104274	0.00175854
repeat|repeat::LINE,LINE	46.6207	-3.13976	0.957873	-3.27784	0.00104603	0.00176281
repeat|repeat::LINE	26.8073	6.52704	1.99194	3.27673	0.00105017	0.00176851
repeat gene|repeat::SINE;gene::PLXDC2,PLXDC2	159.886	-1.89571	0.578639	-3.27615	0.00105234	0.00177088
tRNA repeat|tRNA::tRNA-Val-CAC-3-1;repeat::tRNA	125.182	1.9158	0.585152	3.27402	0.0010603	0.00178298
repeat gene|repeat::SINE;gene::LMLN,LMLN,LMLN,LMLN	244.898	-1.66883	0.510058	-3.27183	0.00106852	0.00179551
gene|gene::MLH1,MLH1,MLH1,MLH1,MLH1,MLH1,MLH1,MLH1,MLH1,MLH1,MLH1,MLH1,MLH1,MLH1,MLH1,MLH1,MLH1,MLH1,MLH1,MLH1,MLH1,MLH1,MLH1	19.398	5.80145	1.77393	3.27038	0.00107402	0.00180346
repeat gene|repeat::DNA;gene::SCML4,SCML4	17.3916	6.12411	1.87292	3.26982	0.00107617	0.00180577
tRNA repeat|tRNA::tRNA-Trp-CCA-4-1;repeat::tRNA	526.279	-1.59561	0.488418	-3.2669	0.00108732	0.00182316
gene|gene::PRG2,PRG2,PRG2,PRG2	161.31	-1.87109	0.572812	-3.26651	0.00108883	0.00182437
repeat gene|repeat::SINE;gene::NLRP14	39.5128	4.41986	1.35383	3.26471	0.00109576	0.00183468
gene|gene::PLCH2,PLCH2,PLCH2	347.017	-1.66355	0.509719	-3.26367	0.0010998	0.00184011
repeat gene|repeat::LTR;gene::ENOX2,ENOX2,ENOX2,ENOX2,ENOX2,ENOX2,ENOX2,ENOX2,ENOX2,ENOX2	58.3918	2.42723	0.74426	3.26126	0.00110918	0.00185447
gene|gene::TIMM50,TIMM50	53.4865	2.5013	0.767044	3.26096	0.00111036	0.00185512
gene|gene::ATRNL1	11.6139	7.39587	2.27064	3.25718	0.00112526	0.00187866
gene|gene::LINC01164	199.826	-1.9291	0.592932	-3.2535	0.00113994	0.00190181
tRNA repeat gene|tRNA::tRNA-Und-NNN-4-1;repeat::tRNA;gene::TNFRSF9	64.5316	-4.01794	1.23504	-3.25328	0.0011408	0.00190187
repeat|repeat::LINE	26.4258	-5.82133	1.79008	-3.252	0.00114594	0.00190909
gene|gene::SLC27A2,SLC27A2	228.422	-1.90649	0.586658	-3.24974	0.00115509	0.00192296
repeat gene|repeat::LTR;gene::CSMD1	61.1766	4.01522	1.23571	3.24932	0.0011568	0.00192442
repeat|repeat::LTR	19.6862	-5.70007	1.75832	-3.24177	0.00118788	0.00197472
gene|gene::GSDME,GSDME,GSDME	11.3077	7.41002	2.28691	3.24018	0.00119453	0.00198435
gene|gene::KCNQ4,KCNQ4	28.3846	4.81293	1.48582	3.23925	0.00119845	0.00198944
gene|gene::SMC1A,SMC1A	15.7712	-6.73757	2.08501	-3.23143	0.00123171	0.0020432
repeat gene|repeat::LINE;gene::STXBP5L,STXBP5L,STXBP5L,STXBP5L,STXBP5L,STXBP5L,STXBP5L	29.9376	3.06542	0.949149	3.22965	0.0012394	0.00205449
repeat gene|repeat::snRNA;gene::NRXN1,NRXN1,NRXN1,NRXN1,NRXN1,NRXN1,NRXN1,NRXN1,NRXN1,NRXN1,NRXN1,NRXN1,NRXN1,NRXN1,NRXN1,NRXN1,NRXN1,NRXN1,NRXN1	425.244	-1.60383	0.497217	-3.2256	0.00125707	0.00208231
gene|gene::CABIN1,CABIN1,CABIN1	30.8478	4.79979	1.48821	3.22521	0.00125881	0.00208369
gene|gene::PHC1	575.682	-1.61651	0.501585	-3.2228	0.00126943	0.00209979
gene|gene::NOL4,NOL4,NOL4,NOL4,NOL4,NOL4,NOL4,NOL4,NOL4,NOL4,NOL4,NOL4,NOL4,NOL4,NOL4,NOL4,NOL4	152.272	3.96791	1.23185	3.2211	0.001277	0.0021108
repeat|repeat::rRNA	32.6862	3.28249	1.01955	3.21955	0.00128391	0.00212072
repeat gene|repeat::LINE;gene::SOX2-OT,SOX2-OT,SOX2-OT	42.243	-2.67588	0.831327	-3.2188	0.00128726	0.00212476
repeat|repeat::LTR	47.5858	3.01345	0.936571	3.21753	0.00129298	0.00213269
gene|gene::MAP1LC3A	65.4218	-2.26607	0.705161	-3.21355	0.00131104	0.00216094
repeat|repeat::LINE	26.4962	4.53628	1.41178	3.21316	0.00131284	0.00216238
gene|gene::GRM5,GRM5,GRM5	50.7746	-2.58973	0.806168	-3.21239	0.00131634	0.00216661
tRNA repeat|tRNA::tRNA-Gln-TTG-1-1;repeat::tRNA	1367.86	-1.46197	0.455196	-3.21174	0.00131934	0.00217002
gene|gene::VWA2,VWA2	53.074	-2.73589	0.851927	-3.21142	0.00132081	0.0021709
repeat|repeat::LTR	19.3269	6.16581	1.92242	3.20732	0.00133979	0.00220054
repeat gene|repeat::LINE;gene::COQ3	10.9528	7.3868	2.30887	3.19932	0.00137754	0.00226094
gene|gene::PDE1C,PDE1C,PDE1C,PDE1C,PDE1C,PDE1C,PDE1C,PDE1C,PDE1C,PDE1C	41.934	4.11766	1.28859	3.19548	0.00139597	0.00228959
repeat gene|repeat::LINE;gene::UBL3	15.9309	6.17501	1.93481	3.19153	0.00141519	0.00231948
repeat gene|repeat::LINE;gene::ATP13A4	54.3146	3.75307	1.17607	3.1912	0.00141683	0.00232054
repeat|repeat::SINE	830.845	-1.55802	0.488293	-3.19075	0.00141904	0.00232252
gene|gene::KCNV2	58.8818	-2.42087	0.758874	-3.19008	0.00142234	0.00232629
repeat|repeat::LINE	45.1701	4.2478	1.33183	3.18943	0.00142553	0.00232987
repeat|repeat::LTR	21.7678	4.16304	1.30551	3.18883	0.0014285	0.00233308
gene|gene::ELAVL2,ELAVL2,ELAVL2,ELAVL2,ELAVL2,ELAVL2,ELAVL2,ELAVL2,ELAVL2,ELAVL2,ELAVL2,ELAVL2,ELAVL2,ELAVL2,ELAVL2,ELAVL2,ELAVL2,ELAVL2,ELAVL2,ELAVL2,ELAVL2,ELAVL2,ELAVL2,ELAVL2,ELAVL2,ELAVL2,ELAVL2,ELAVL2,ELAVL2,ELAVL2,ELAVL2,ELAVL2,ELAVL2,ELAVL2,ELAVL2,ELAVL2,ELAVL2,ELAVL2,ELAVL2,ELAVL2,ELAVL2	33.2749	3.72133	1.16753	3.18735	0.00143584	0.00234342
gene|gene::TMEM259,TMEM259	285.986	-1.74309	0.547149	-3.18578	0.00144366	0.00235455
tRNA repeat|tRNA::tRNA-Trp-CCA-3-1;repeat::tRNA;tRNA::tRNA-Trp-CCA-3-3;repeat::tRNA;tRNA::tRNA-Trp-CCA-3-2;repeat::tRNA;tRNA::tRNA-Trp-CCA-1-1;repeat::tRNA;gene::LINC00324;tRNA::tRNA-Trp-CCA-5-1;repeat::tRNA;gene::LINC00324	26.8031	-3.98817	1.25217	-3.185	0.00144752	0.00235918
gene|gene::MYO5B	13.3456	6.16162	1.93581	3.18297	0.00145773	0.00237416
repeat|repeat::LTR	19.4615	4.75786	1.49491	3.18271	0.00145902	0.0023746
repeat|repeat::SINE	39.1602	8.18869	2.574	3.18131	0.00146608	0.00238443
repeat gene|repeat::Low_complexity,DNA;gene::PDE1C,PDE1C,PDE1C	20.6924	5.38586	1.69642	3.17483	0.00149923	0.00243664
gene|gene::VAV2,VAV2	100.118	3.85659	1.21495	3.17429	0.00150203	0.00243949
gene|gene::PLEKHG1,PLEKHG1,PLEKHG1,PLEKHG1,PLEKHG1,PLEKHG1	60.6479	-2.34814	0.741185	-3.16809	0.00153443	0.00249037
gene|gene::PLD1,PLD1;gene::PAPPA2	609.025	-1.47621	0.46622	-3.16634	0.00154369	0.00250365
repeat gene|repeat::Simple_repeat;gene::SPPL2B,SPPL2B	30.855	-4.14725	1.31309	-3.15838	0.00158648	0.00257127
repeat|repeat::LINE	20.8402	5.79499	1.83576	3.15673	0.0015955	0.00258409
gene|gene::SLC26A4	24.9217	-4.06359	1.28747	-3.15627	0.001598	0.00258634
gene|gene::RFFL,RFFL,RAD51L3-RFFL	111.535	-2.46147	0.780497	-3.15372	0.00161206	0.00260728
repeat gene|repeat::LINE;gene::LINC01426	27.1131	4.23892	1.3446	3.15255	0.00161853	0.00261497
gene|gene::SLC25A28	57.7086	4.11949	1.30676	3.15245	0.00161906	0.00261497
gene|gene::ABHD14B,ABHD14B,ABHD14B	32.5921	3.9515	1.25445	3.14999	0.00163274	0.00263523
repeat gene|repeat::LINE;gene::GRIA1,GRIA1,GRIA1,GRIA1,GRIA1,GRIA1,GRIA1,GRIA1,GRIA1,GRIA1,GRIA1,GRIA1	18.5921	5.6979	1.81152	3.14536	0.00165881	0.00267546
gene|gene::SLC8A1,SLC8A1,SLC8A1,SLC8A1,SLC8A1,SLC8A1,SLC8A1,SLC8A1,SLC8A1,SLC8A1,SLC8A1,SLC8A1,SLC8A1,SLC8A1,SLC8A1,SLC8A1,SLC8A1,SLC8A1	369.654	-1.52968	0.486825	-3.14216	0.00167705	0.002703
gene|gene::PPIP5K2,PPIP5K2,PPIP5K2,PPIP5K2,PPIP5K2,PPIP5K2,PPIP5K2,PPIP5K2,PPIP5K2,PPIP5K2,PPIP5K2	48.8033	-2.86791	0.914559	-3.13584	0.00171363	0.00276006
repeat gene|repeat::LTR;gene::XACT	21.2153	6.48424	2.06874	3.13439	0.00172209	0.00277177
repeat gene|repeat::LINE;gene::ASIC2	26.8137	-3.94547	1.25947	-3.13263	0.00173246	0.00278653
repeat gene|repeat::LINE;gene::WDR25,WDR25,WDR25,WDR25,WDR25,WDR25	400.167	-1.75703	0.560979	-3.13208	0.00173573	0.00278986
repeat gene|repeat::SINE;gene::SF3A1	48.5337	-2.63733	0.842914	-3.12882	0.00175508	0.00281903
gene|gene::ANKRD28,ANKRD28	371.424	-1.55482	0.497379	-3.12602	0.0017719	0.00284407
gene|gene::MGAT4C,MGAT4C,MGAT4C	27.3211	4.41174	1.41234	3.1237	0.0017859	0.00286457
repeat gene|repeat::LINE;gene::ATP2B2	50.285	-2.41083	0.772148	-3.12224	0.00179479	0.00287685
repeat|repeat::SINE	45.6354	2.67214	0.856488	3.11988	0.00180924	0.00289801
gene|gene::HDAC2-AS2	36.2812	4.25608	1.36456	3.11901	0.00181459	0.00290459
tRNA repeat|tRNA::tRNA-Cys-GCA-1-1;repeat::tRNA	49.5922	2.4316	0.779687	3.11868	0.00181662	0.00290585
repeat gene|repeat::LINE;gene::ZYG11B	13.3665	6.08135	1.95027	3.11821	0.0018195	0.00290846
repeat|repeat::LTR	10.5534	7.28404	2.33747	3.11621	0.00183189	0.00292625
gene|gene::ATF2,ATF2,ATF2,ATF2,ATF2,ATF2,ATF2,ATF2,ATF2,ATF2,ATF2,ATF2	19.5736	6.21732	1.99768	3.11227	0.00185652	0.00296356
gene|gene::LOC646588,LOC646588,LOC646588,LOC646588,LOC646588,LOC646588,LOC646588	85.0225	3.97076	1.2765	3.11067	0.00186666	0.0029777
gene|gene::RBFOX1,RBFOX1,RBFOX1,RBFOX1,RBFOX1,RBFOX1,RBFOX1,RBFOX1	10.3583	7.29795	2.34952	3.10615	0.00189542	0.00302152
repeat gene|repeat::LTR;gene::PDE4D,PDE4D,PDE4D,PDE4D	1649.4	-1.41642	0.456091	-3.10557	0.00189914	0.0030233
gene|gene::KHDRBS3	2022.33	-1.44229	0.464398	-3.10573	0.00189809	0.0030233
repeat gene|repeat::SINE;gene::SLCO6A1,SLCO6A1,SLCO6A1,SLCO6A1	26.447	-4.24863	1.36828	-3.10509	0.00190224	0.00302617
gene|gene::PPP1R12A,PPP1R12A,PPP1R12A,PPP1R12A,PPP1R12A	48.5935	4.59951	1.48178	3.10403	0.00190901	0.00303487
gene|gene::SREBF2,SREBF2	909.515	-1.42447	0.459198	-3.10209	0.0019216	0.0030528
gene|gene::DDX49,DDX49	85.8917	-2.09149	0.675317	-3.09704	0.00195461	0.00310313
repeat|repeat::rRNA	78.375	-2.49986	0.807311	-3.09652	0.00195805	0.00310648
gene|gene::SLC14A2,SLC14A2	65.493	3.98477	1.28749	3.095	0.00196815	0.00312037
repeat gene|repeat::LINE;gene::CTNNA3,CTNNA3;repeat::LINE;gene::PCDH15,PCDH15,PCDH15,PCDH15,PCDH15,PCDH15,PCDH15,PCDH15,PCDH15,PCDH15,PCDH15,PCDH15,PCDH15,PCDH15,PCDH15,PCDH15,PCDH15,PCDH15	21.6296	4.89848	1.58455	3.09141	0.0019921	0.00315619
repeat|repeat::LINE	31.2784	4.0767	1.31885	3.0911	0.00199415	0.00315729
repeat|repeat::DNA	11.8971	5.77761	1.87066	3.08855	0.00201139	0.00318242
gene|gene::ERC2,ERC2	13.1524	6.18144	2.00366	3.08507	0.00203502	0.00321763
repeat|repeat::DNA,SINE	49.898	-2.58907	0.839626	-3.0836	0.00204513	0.00323142
repeat|repeat::SINE	40.4328	3.19957	1.03819	3.08186	0.00205709	0.00324591
gene miRNA|gene::MIRLET7BHG,MIRLET7B,MIRLET7BHG;miRNA::hsa-let-7b-5p	174.801	-2.17779	0.706634	-3.08193	0.00205664	0.00324591
gene|gene::RIMBP2,RIMBP2,RIMBP2,RIMBP2,RIMBP2,RIMBP2,RIMBP2,RIMBP2,RIMBP2	873.2	-1.53336	0.498473	-3.07611	0.00209719	0.00330695
gene|gene::NDUFA7	65.7314	-2.51976	0.819468	-3.07487	0.00210592	0.00331847
repeat gene|repeat::rRNA,LTR;gene::UTRN	1031.6	-1.43338	0.466372	-3.07347	0.00211586	0.00333188
repeat gene|repeat::SINE;gene::CNN1,CNN1,CNN1	21.2062	5.66361	1.84325	3.07262	0.00212187	0.00333908
tRNA repeat|tRNA::tRNA-Ile-TAT-1-1;repeat::tRNA	252.607	-1.7348	0.565015	-3.07036	0.00213801	0.0033622
repeat|repeat::SINE	14.0132	5.996	1.95303	3.0701	0.00213989	0.00336288
repeat gene|repeat::LINE;gene::RFT1	37.9393	-4.02545	1.31135	-3.0697	0.00214273	0.00336508
repeat gene|repeat::LTR;gene::FSIP1,FSIP1	40.1885	3.50199	1.14113	3.06888	0.00214865	0.00336984
repeat gene|repeat::snRNA;repeat::snRNA;gene::PDE4DIP,PDE4DIP,PDE4DIP,PDE4DIPP2,PDE4DIPP2,PDE4DIP,PDE4DIP,PDE4DIP,PDE4DIP,PDE4DIP,PDE4DIP,NBPF20,NBPF19,NBPF9	103.698	-2.07425	0.675878	-3.06898	0.00214794	0.00336984
repeat gene|repeat::LTR;gene::WDFY4	214.012	-1.65209	0.538433	-3.06833	0.00215256	0.0033737
repeat|repeat::LINE,DNA	55.3336	4.44466	1.44941	3.06653	0.00216556	0.00339179
repeat|repeat::LTR	14.712	6.05994	1.97899	3.06214	0.00219763	0.003438
tRNA repeat|tRNA::tRNA-Ile-AAT-9-1;repeat::tRNA	32.4537	-3.74316	1.22242	-3.06208	0.00219802	0.003438
repeat|repeat::LTR	23.8904	5.16606	1.68777	3.06087	0.00220691	0.0034496
gene|gene::PTPRZ1,PTPRZ1,PTPRZ1,PTPRZ1,PTPRZ1	35.3616	4.2333	1.38329	3.06032	0.00221104	0.00345372
repeat|repeat::LINE	69.8498	2.26178	0.739177	3.05986	0.00221439	0.00345665
gene|gene::TSHZ1,TSHZ1	21.0187	5.93422	1.93994	3.05898	0.00222095	0.00346456
repeat gene|repeat::DNA;gene::ZNF664-RFLNA,ZNF664-RFLNA	14.4336	6.0389	1.97441	3.05858	0.00222385	0.00346677
gene|gene::UPF3A,UPF3A,UPF3A,UPF3A,UPF3A,UPF3A,UPF3A,UPF3A,UPF3A,UPF3A,UPF3A,UPF3A,UPF3A,UPF3A,UPF3A,UPF3A,UPF3A,UPF3A,UPF3A,UPF3A,UPF3A,UPF3A,UPF3A	100.045	-2.01239	0.658121	-3.05778	0.00222986	0.00347381
gene|gene::LINC01258	100.246	-2.15469	0.704899	-3.05673	0.00223763	0.00348359
repeat gene|repeat::SINE;gene::TMEM220,TMEM220,TMEM220,TMEM220	47.5707	4.02283	1.31679	3.05503	0.0022504	0.00350112
repeat|repeat::LTR	25.8858	3.97429	1.30116	3.05442	0.00225496	0.00350588
gene|gene::ENKD1,ENKD1	60.5839	4.5484	1.48924	3.05416	0.00225689	0.00350654
repeat gene|repeat::LINE;gene::BANK1,BANK1,BANK1	35.0814	4.25602	1.39376	3.05361	0.00226105	0.00351065
repeat gene|repeat::DNA;gene::SNX29	211.355	-1.60999	0.527656	-3.05121	0.00227925	0.00353655
gene|gene::CNTN6,CNTN6,CNTN6,CNTN6,CNTN6,CNTN6,CNTN6,CNTN6,CNTN6,CNTN6,CNTN6,CNTN6,CNTN6,CNTN6,CNTN6,CNTN6	69.4881	2.53839	0.832003	3.05094	0.0022813	0.00353738
tRNA repeat gene|tRNA::tRNA-Lys-CTT-chr7-30;repeat::SINE,tRNA;gene::SDHAF3	1441.65	-1.41192	0.462865	-3.05039	0.00228545	0.00354145
repeat|repeat::LTR	148.708	-1.78768	0.587458	-3.04308	0.0023417	0.00362621
repeat gene|repeat::LINE;gene::MGA,MGA	75.7012	2.21378	0.727545	3.04281	0.00234382	0.00362708
gene|gene::ATRNL1	49.9439	4.30592	1.41556	3.04185	0.00235129	0.00363622
repeat gene|repeat::rRNA;gene::ANKRD30BL,ANKRD30BL	1963.8	-1.32231	0.435059	-3.03937	0.0023707	0.00366382
repeat|repeat::LINE	665.704	-1.40913	0.465199	-3.02908	0.00245301	0.00378851
gene|gene::MAPT,MAPT,MAPT,MAPT,MAPT,MAPT,MAPT,MAPT,MAPT,MAPT,MAPT,MAPT,MAPT;gene::MAPT,MAPT,MAPT,MAPT,MAPT,MAPT,MAPT,MAPT,MAPT,MAPT,MAPT,MAPT,MAPT	47.2615	2.41261	0.796686	3.0283	0.00245931	0.00379571
repeat|repeat::LINE	33.4423	4.12694	1.36395	3.02572	0.00248038	0.0038257
repeat|repeat::LTR	128.729	-1.84699	0.611651	-3.01967	0.00253048	0.00390039
repeat gene|repeat::LINE;gene::RADX,RADX	22.7685	4.00324	1.32595	3.01914	0.00253497	0.00390472
gene|gene::GPR78,GPR78	129.599	-1.7533	0.580799	-3.01878	0.00253798	0.00390678
gene|gene::DAB1,DAB1,DAB1,DAB1	241.107	-1.68812	0.559294	-3.0183	0.00254199	0.00391037
gene|gene::OC90	47.1631	-2.48146	0.822566	-3.01673	0.00255519	0.00392808
repeat|repeat::SINE	115.212	1.88923	0.627103	3.01263	0.00258992	0.00397885
repeat gene|repeat::SINE;gene::SYN3,SYN3,SYN3,SYN3,SYN3,SYN3,SYN3	84.1302	5.07627	1.68522	3.01223	0.00259334	0.00398147
tRNA repeat|tRNA::tRNA-Glu-TTC-2-1;repeat::tRNA;tRNA::tRNA-Glu-TTC-2-2;repeat::tRNA	5601.64	1.8658	0.619611	3.01125	0.00260173	0.00399172
repeat|repeat::rRNA,rRNA,LINE	575.455	-1.5636	0.519507	-3.00978	0.00261434	0.00400843
repeat|repeat::LINE	14.6006	6.17958	2.05435	3.00804	0.00262938	0.00402883
repeat gene|repeat::rRNA;gene::MAEL,MAEL,MAEL;repeat::rRNA;gene::MAEL,MAEL,MAEL	98.9102	-2.08626	0.693916	-3.00651	0.00264268	0.00404655
repeat gene|repeat::SINE;gene::NIBAN3,NIBAN3,NIBAN3,NIBAN3,NIBAN3,NIBAN3	266.868	-1.75547	0.584364	-3.00406	0.00266403	0.00407656
gene|gene::PPP6R3,PPP6R3,PPP6R3,PPP6R3,PPP6R3,PPP6R3,PPP6R3,PPP6R3,PPP6R3,PPP6R3,PPP6R3,PPP6R3,PPP6R3,PPP6R3,PPP6R3,PPP6R3,PPP6R3,PPP6R3,PPP6R3,PPP6R3,PPP6R3,PPP6R3,PPP6R3,PPP6R3,PPP6R3,PPP6R3,PPP6R3,PPP6R3,PPP6R3,PPP6R3,PPP6R3,PPP6R3,PPP6R3,PPP6R3,PPP6R3,PPP6R3,PPP6R3,PPP6R3,PPP6R3,PPP6R3,PPP6R3,PPP6R3,PPP6R3,PPP6R3,PPP6R3	158.826	-1.67114	0.55761	-2.99697	0.00272676	0.00416981
gene|gene::DCDC1	328.017	2.2641	0.755757	2.9958	0.00273725	0.00418311
repeat|repeat::rRNA	703.113	1.56496	0.522903	2.99282	0.00276409	0.00422135
repeat|repeat::LINE	17.8227	4.38535	1.46588	2.99161	0.00277507	0.00423534
gene|gene::PRDM2,PRDM2,PRDM2	20.8821	5.42977	1.81518	2.99131	0.00277779	0.00423672
gene miRNA|gene::MIR451A,MIR451B;miRNA::hsa-miR-451a	101.233	-2.11311	0.706559	-2.99071	0.00278332	0.00424237
gene|gene::COL11A1,COL11A1,COL11A1,COL11A1,COL11A1	26.8756	4.15003	1.38878	2.98826	0.00280574	0.00427376
repeat|repeat::LINE	34.8494	2.64322	0.884733	2.98759	0.00281183	0.00428023
gene|gene::OSBPL7	9.55956	7.18835	2.40923	2.98367	0.00284812	0.00433264
repeat|repeat::LINE	27.7966	5.15483	1.72862	2.98205	0.00286324	0.0043528
gene|gene::POU6F2,POU6F2,POU6F2	32.8799	4.05018	1.35834	2.98171	0.00286641	0.00435477
gene|gene::DSN1,DSN1,DSN1,DSN1,DSN1	362.4	-1.53627	0.515929	-2.97768	0.00290438	0.00440959
repeat|repeat::LINE	28.1418	4.55787	1.53228	2.97456	0.00293407	0.00445176
gene|gene::GPR107,GPR107,GPR107,GPR107	72.4922	-2.1157	0.711413	-2.97395	0.00293996	0.00445779
gene|gene::SCNN1G	18.9835	4.07166	1.37351	2.96442	0.00303256	0.0045952
gene|gene::KRT19	447.298	-1.62983	0.549886	-2.96394	0.00303726	0.00459934
repeat|repeat::SINE	26.5744	-4.08981	1.3816	-2.9602	0.00307442	0.00465258
gene|gene::TOLLIP,TOLLIP,TOLLIP,TOLLIP,TOLLIP	23.7684	3.19854	1.08105	2.95873	0.00308906	0.0046717
repeat gene|repeat::LINE;gene::GARRE1	23.5721	3.55805	1.20328	2.95695	0.00310697	0.00469573
repeat gene|repeat::LTR;gene::LOC101927314	89.1161	2.70181	0.914361	2.95487	0.00312805	0.00472454
gene|gene::SLC23A2,SLC23A2	51.7879	-2.39573	0.811257	-2.95311	0.00314594	0.00474847
repeat|repeat::LINE	91.2848	-2.30562	0.782033	-2.94824	0.00319592	0.00482079
repeat gene|repeat::LINE;repeat::LINE;repeat::LINE;gene::ERI3,ERI3,ERI3,ERI3,ERI3;repeat::Low_complexity;gene::ERI3,ERI3,ERI3,ERI3,ERI3	66.8803	-2.73279	0.927105	-2.94766	0.00320191	0.00482669
gene|gene::RALYL,RALYL,RALYL,RALYL,RALYL,RALYL,RALYL,RALYL,RALYL,RALYL,RALYL,RALYL,RALYL,RALYL,RALYL,RALYL,RALYL,RALYL,RALYL,RALYL,RALYL,RALYL,RALYL,RALYL	14.0574	6.05611	2.05495	2.94709	0.00320784	0.0048325
repeat gene|repeat::SINE;gene::NTRK3,NTRK3,NTRK3,NTRK3,NTRK3,NTRK3,NTRK3,NTRK3,NTRK3,NTRK3,NTRK3	29.1898	3.76599	1.2782	2.94633	0.00321572	0.00484125
gene|gene::FNDC1	173.99	-1.84175	0.625356	-2.94512	0.00322826	0.00485699
gene|gene::MZF1,MZF1-AS1,MZF1,MZF1	8098.16	-1.41374	0.480289	-2.94352	0.00324504	0.00487594
gene repeat|gene::BEST3,BEST3,BEST3,BEST3;gene::LGR4,LGR4;repeat::LINE	44.8708	-2.3948	0.813574	-2.94355	0.00324469	0.00487594
repeat gene|repeat::SINE;gene::PSEN1,PSEN1;repeat::SINE;gene::LOC105376360	30.8511	4.15372	1.41157	2.94262	0.00325449	0.00488697
gene|gene::PLA2G6,PLA2G6,PLA2G6,PLA2G6,PLA2G6,PLA2G6,PLA2G6,PLA2G6,PLA2G6	92.5629	1.98434	0.674701	2.94107	0.00327081	0.00490833
repeat|repeat::DNA	31.4103	6.26617	2.1313	2.94007	0.00328138	0.00492102
gene|gene::NRXN2,NRXN2,NRXN2,NRXN2,NRXN2,NRXN2,NRXN2	72.4458	4.15687	1.41541	2.93687	0.00331547	0.00496895
tRNA repeat|tRNA::tRNA-Ala-AGC-8-2;repeat::tRNA;tRNA::tRNA-Ala-AGC-8-1;repeat::tRNA	179.002	1.73842	0.592126	2.93589	0.00332587	0.00498132
gene miRNA|gene::MIR10B;miRNA::hsa-miR-10b-5p	42.7116	-2.50114	0.852076	-2.93535	0.00333167	0.0049868
gene miRNA|gene::MIR126,EGFL7,EGFL7,EGFL7,EGFL7,EGFL7;miRNA::hsa-miR-126-5p,hsa-miR-126-3p	209.142	-2.05647	0.700726	-2.93477	0.00333793	0.00499296
gene|gene::GRIP1,GRIP1	187.924	-1.75647	0.598745	-2.93358	0.0033508	0.00500608
repeat gene|repeat::DNA;gene::AUTS2,AUTS2,AUTS2	48.712	-2.66652	0.908972	-2.93356	0.003351	0.00500608
repeat gene|repeat::LTR;gene::CFDP1	22.3675	-5.42167	1.84874	-2.93264	0.00336097	0.00501775
gene|gene::PAN2,PAN2,PAN2	519.124	1.81667	0.61968	2.93162	0.00337198	0.00503097
repeat|repeat::LINE	218.542	1.67204	0.570586	2.93039	0.00338532	0.00504764
repeat gene|repeat::LINE;gene::LINC00624,NBPF19;repeat::LINE;gene::CCSER1,CCSER1	73.9922	2.34929	0.802437	2.9277	0.00341482	0.00508836
repeat gene|repeat::DNA,DNA;gene::PPP1R2,PPP1R2,PPP1R2,PPP1R2,PPP1R2	130.285	-1.82172	0.622521	-2.92636	0.0034295	0.00510697
repeat|repeat::LINE	252.951	-1.67593	0.572741	-2.92615	0.00343189	0.00510726
repeat|repeat::LINE	128.354	-1.75975	0.601512	-2.92554	0.00343858	0.00511395
gene|gene::ANK1	18.1012	4.28744	1.46597	2.92465	0.00344844	0.00512535
repeat|repeat::LTR	39.1332	-3.70206	1.26594	-2.92436	0.00345164	0.00512683
gene|gene::GNAI3	18.7003	5.48227	1.87592	2.92245	0.00347293	0.00515188
gene miRNA|gene::MIR184,ANKRD34C-AS1;miRNA::hsa-miR-184	44.0782	-3.59361	1.22966	-2.92245	0.00347293	0.00515188
repeat gene|repeat::SINE;gene::IL26	38.3115	-3.70086	1.26686	-2.92129	0.0034859	0.00516783
gene|gene::PTPRN2,PTPRN2,PTPRN2,PTPRN2,PTPRN2	2270.18	-1.3072	0.44818	-2.91668	0.00353777	0.00524139
repeat gene|repeat::SINE;gene::RAPGEF1,RAPGEF1,RAPGEF1,RAPGEF1,RAPGEF1,RAPGEF1	56.5894	4.98724	1.71184	2.91337	0.00357552	0.00529395
repeat|repeat::LINE	28.9694	-2.90644	0.998476	-2.91088	0.00360417	0.00533299
repeat|repeat::LINE	46.1844	4.31116	1.48185	2.90931	0.00362231	0.00535642
repeat gene|repeat::SINE;gene::NFYB	14.8729	5.84882	2.01111	2.90825	0.00363459	0.00537117
repeat gene|repeat::LINE;gene::SGCG,SGCG,SGCG,SGCG	30.6564	2.56225	0.883846	2.89898	0.00374383	0.0055291
gene|gene::RRBP1,RRBP1,RRBP1	13.2526	5.6089	1.93616	2.89691	0.00376853	0.00556084
repeat|repeat::LTR	49.5512	2.45378	0.847071	2.89678	0.0037701	0.00556084
repeat gene|repeat::SINE;gene::INO80,INO80	31.536	-2.63664	0.911851	-2.89153	0.00383375	0.00565115
repeat|repeat::rRNA	22.0216	4.18179	1.44664	2.89069	0.00384402	0.0056627
repeat|repeat::LTR	196.009	-1.62985	0.564162	-2.88897	0.00386505	0.00569008
gene|gene::BCAS3,BCAS3,BCAS3,BCAS3,BCAS3,BCAS3,BCAS3,BCAS3	53.0451	2.64105	0.9146	2.88766	0.00388125	0.00571031
repeat|repeat::LINE	92.6318	-2.84341	0.986279	-2.88297	0.00393945	0.00579228
repeat|repeat::LINE	126.869	1.68469	0.585746	2.87614	0.0040257	0.00591537
repeat|repeat::LTR	66.6099	-2.01556	0.701111	-2.87481	0.00404274	0.00593666
gene|gene::HHIPL1	24.9818	3.94301	1.37203	2.87384	0.00405509	0.00595104
gene|gene::GAK,GAK	53.8319	2.22963	0.776051	2.87304	0.00406542	0.00596245
repeat|repeat::LTR	70.8878	-2.23302	0.77829	-2.86914	0.0041159	0.00603268
repeat gene|repeat::SINE;gene::CLCC1,CLCC1,CLCC1,CLCC1,CLCC1,CLCC1,CLCC1,CLCC1,CLCC1,CLCC1,CLCC1,CLCC1,CLCC1,CLCC1,CLCC1,CLCC1,CLCC1,CLCC1	26.0191	4.51563	1.57707	2.8633	0.0041925	0.00613722
gene|gene::NEPRO,NEPRO,NEPRO,NEPRO,NEPRO,NEPRO,NEPRO,NEPRO	41.5904	4.31297	1.50629	2.86331	0.00419246	0.00613722
repeat|repeat::LINE	33.4426	-3.80726	1.3307	-2.8611	0.00422179	0.00617622
gene|gene::DIP2A,DIP2A,DIP2A,DIP2A	36.0847	-2.69268	0.942112	-2.85814	0.00426135	0.00623019
gene|gene::OBSCN,OBSCN,OBSCN	11.9547	-6.41926	2.2464	-2.85758	0.00426887	0.00623726
repeat gene|repeat::LINE;gene::BCAS3,BCAS3,BCAS3,BCAS3,BCAS3,BCAS3,BCAS3,BCAS3	18.9449	-4.98357	1.74607	-2.85416	0.00431505	0.00630079
repeat|repeat::LINE	16.8372	4.05358	1.42071	2.8532	0.00432808	0.00631585
gene|gene::C8B,C8B,C8B	37.9358	3.9494	1.38511	2.85133	0.00435368	0.00634923
repeat|repeat::SINE	50.29	3.84102	1.3479	2.84964	0.00437685	0.00637903
repeat|repeat::LINE	13.5535	6.11223	2.14582	2.84844	0.00439348	0.00639926
repeat|repeat::DNA	91.0009	-1.97877	0.694761	-2.84813	0.00439763	0.0064013
tRNA repeat|tRNA::tRNA-Gln-CTG-12-1;repeat::tRNA	695.561	-1.38567	0.486598	-2.84767	0.00440406	0.00640666
gene miRNA|gene::NSRP1,MIR3184,MIR423,NSRP1;miRNA::hsa-miR-423-5p,hsa-miR-423-3p,hsa-miR-3184-5p,hsa-miR-3184-3p	64.7392	-2.42092	0.850342	-2.847	0.00441338	0.00641621
repeat gene|repeat::LINE;gene::NADSYN1	141.773	-1.68676	0.59255	-2.84662	0.00441862	0.00641982
gene|gene::TGFBI	17.6564	5.39854	1.89738	2.84526	0.0044375	0.00644323
gene|gene::LOC101927824	61.6286	3.06202	1.07744	2.84195	0.00448391	0.00650655
gene|gene::SLPI	49.3272	2.10661	0.741968	2.83923	0.00452232	0.00655821
gene|gene::GNAQ	57.7822	2.7889	0.98266	2.83811	0.00453819	0.00657712
gene|gene::TENT5A	282.561	-1.43024	0.504047	-2.83752	0.00454648	0.00658504
repeat gene|repeat::SINE;gene::SERINC5,SERINC5,SERINC5,SERINC5,SERINC5	13.0737	5.89048	2.07673	2.83642	0.00456221	0.00659961
repeat|repeat::LINE	11.353	-6.45969	2.27731	-2.83654	0.00456052	0.00659961
repeat|repeat::LINE	117.697	-1.66863	0.589336	-2.83137	0.00463492	0.00669649
tRNA repeat|tRNA::tRNA-Ser-TGA-1-1;repeat::tRNA	97.1748	-1.76851	0.624601	-2.83142	0.00463415	0.00669649
repeat gene|repeat::LTR;gene::MIR1268A	16.3742	-5.38498	1.90217	-2.83097	0.00464068	0.00670064
repeat gene|repeat::LINE;gene::KCNH5,KCNH5	42.3489	2.7033	0.956122	2.82736	0.00469335	0.0067725
repeat gene|repeat::rRNA;gene::EGFL6,EGFL6	2369.82	-1.42562	0.504657	-2.82494	0.00472902	0.00681974
gene|gene::KIAA0825,KIAA0825,KIAA0825,KIAA0825	179.132	-1.6602	0.587964	-2.82365	0.00474807	0.00684298
gene|gene::BCL11B,BCL11B,BCL11B,BCL11B	251.836	-1.43323	0.507736	-2.82278	0.00476086	0.00685717
repeat|repeat::SINE	16.6504	5.64733	2.00172	2.82124	0.00478383	0.006886
gene|gene::UST	142.464	-1.62334	0.575804	-2.81926	0.00481338	0.00691998
gene miRNA|gene::MIR155HG,MIR155;miRNA::hsa-miR-155-5p	31.1417	-3.80195	1.34848	-2.81944	0.00481078	0.00691998
repeat gene|repeat::LTR;gene::NR2F2-AS1	20.8977	4.88728	1.73799	2.81203	0.00492297	0.00707316
gene|gene::EPPK1	67.8997	2.83394	1.00871	2.80947	0.00496231	0.00712528
repeat gene|repeat::SINE;gene::LINC02762	67.7715	2.49127	0.887305	2.80769	0.00498988	0.00716047
gene|gene::DSCAM,DSCAM,DSCAM	27.7459	2.66396	0.950081	2.80393	0.00504844	0.00724003
gene|gene::LIN54,LIN54,LIN54,LIN54,LIN54,LIN54,LIN54	17.0324	3.89592	1.39169	2.79942	0.00511953	0.00733746
repeat|repeat::LTR	49.2263	2.62291	0.939517	2.79176	0.00524218	0.00750864
repeat gene|repeat::LTR;gene::SAMD12-AS1	15.9638	5.44487	1.95102	2.79078	0.00525819	0.00752694
gene|gene::OSBP2,OSBP2,OSBP2,OSBP2,OSBP2	23.5101	3.99641	1.43259	2.78964	0.00527669	0.00754878
repeat gene|repeat::Low_complexity;gene::FAM171A2	2391.79	-1.236	0.443232	-2.7886	0.00529366	0.00756841
gene|gene::PTPRD	184.24	-1.5625	0.560538	-2.78751	0.00531154	0.00758931
gene|gene::SMIM38,LOC338694	203.671	-1.5116	0.543028	-2.78365	0.00537505	0.00767535
repeat|repeat::SINE	1257.72	-1.33746	0.480692	-2.78236	0.00539647	0.00770122
gene|gene::MAGI2,MAGI2	1615.78	1.35255	0.486196	2.78191	0.00540406	0.00770732
gene|gene::PEPD,PEPD,PEPD	38.4703	3.7222	1.34191	2.7738	0.00554062	0.00789724
repeat|repeat::LTR	24.9848	4.2445	1.53148	2.7715	0.00557991	0.00794838
gene|gene::L3MBTL3,L3MBTL3,L3MBTL3,L3MBTL3	26.1689	5.94164	2.1452	2.76973	0.0056102	0.00798665
gene|gene::FOXN3	59.9662	2.78426	1.0057	2.76848	0.00563176	0.00801245
repeat|repeat::LINE	14.0701	-5.22341	1.8887	-2.7656	0.00568174	0.00807862
gene|gene::SUFU,SUFU	18.8327	-4.89433	1.77215	-2.7618	0.00574833	0.00816831
gene|gene::DMGDH	264.826	2.23277	0.809002	2.7599	0.00578187	0.00821096
gene|gene::EFNA3	39.5749	-2.92259	1.05932	-2.75893	0.00579903	0.00823031
gene|gene::RIMBP2,RIMBP2,RIMBP2,RIMBP2,RIMBP2,RIMBP2,RIMBP2	360.483	-1.46146	0.529796	-2.75853	0.00580625	0.00823554
gene|gene::TMEM104,TMEM104	14.5733	5.54426	2.01379	2.75315	0.00590251	0.00836698
repeat|repeat::SINE,LINE	27.4155	3.6727	1.33426	2.75262	0.00591208	0.00837544
repeat gene|repeat::LTR;gene::ABTB2	32.6254	4.01232	1.45822	2.75151	0.00593212	0.00839579
repeat gene|repeat::LINE;gene::CDH12,CDH12,CDH12,CDH12	21.4628	3.59876	1.30796	2.75143	0.00593365	0.00839579
gene|gene::NRXN3,NRXN3,NRXN3,NRXN3,NRXN3,NRXN3,NRXN3,NRXN3	51.1052	3.94597	1.4356	2.74865	0.0059841	0.00845631
repeat|repeat::LINE	377.683	-1.3467	0.489935	-2.74873	0.00598259	0.00845631
repeat|repeat::DNA	305.566	-1.4149	0.514796	-2.74848	0.00598731	0.00845631
repeat gene|repeat::LTR;gene::DPP10,DPP10,DPP10,DPP10,DPP10,DPP10,DPP10,DPP10,DPP10,DPP10,DPP10,DPP10	29.2864	2.89243	1.05458	2.74274	0.00609284	0.00860014
repeat gene|repeat::LINE;gene::PAQR9-AS1	40.5651	3.79932	1.38589	2.74143	0.00611724	0.00862935
repeat gene|repeat::LINE;gene::MORC1	282.017	-1.56303	0.570961	-2.73755	0.00618992	0.00872658
repeat|repeat::SINE	15.3734	5.59873	2.04785	2.73396	0.00625783	0.00881698
repeat|repeat::SINE	50.8619	-2.53742	0.929347	-2.73032	0.00632725	0.00890941
repeat|repeat::LINE	15.032	4.34145	1.59027	2.73001	0.00633328	0.00891251
repeat|repeat::LINE	89.9363	3.7439	1.37182	2.72914	0.00634989	0.00893049
gene|gene::CCT3,CCT3,CCT3,CCT3	34.5494	2.57152	0.942463	2.72852	0.00636202	0.00894214
repeat|repeat::tRNA	1969.07	-1.1851	0.435387	-2.72193	0.0064901	0.00911667
gene|gene::RAPGEF1,RAPGEF1,RAPGEF1,RAPGEF1,RAPGEF1,RAPGEF1	22.1445	3.83696	1.41013	2.721	0.00650849	0.009137
repeat|repeat::LTR	19.7766	4.62046	1.69857	2.72021	0.00652401	0.0091516
repeat gene|repeat::LINE;gene::ZNF423,ZNF423,ZNF423,ZNF423	63.2468	2.06837	0.760409	2.72007	0.00652675	0.0091516
repeat|repeat::LTR	78.2308	1.82069	0.670071	2.71715	0.00658459	0.0092216
repeat|repeat::tRNA;repeat::tRNA;tRNA::tRNA-Lys-TTT-3-2;repeat::tRNA;tRNA::tRNA-Lys-TTT-3-2;repeat::tRNA;tRNA::tRNA-Lys-TTT-3-4;repeat::tRNA;tRNA::tRNA-Lys-TTT-3-4;repeat::tRNA;tRNA::tRNA-Lys-TTT-3-4;repeat::tRNA;tRNA::tRNA-Lys-TTT-5-1;repeat::tRNA;tRNA::tRNA-Lys-TTT-3-3;repeat::tRNA;tRNA::tRNA-Lys-TTT-3-5;repeat::tRNA;tRNA::tRNA-Lys-TTT-3-1;repeat::tRNA	1358.46	1.2033	0.442825	2.71732	0.00658134	0.0092216
gene|gene::MDGA2	29.6714	3.94041	1.4524	2.71304	0.00666684	0.00933117
repeat|repeat::SINE	51.3375	2.153	0.793645	2.7128	0.00667171	0.00933238
gene|gene::CTNND2,CTNND2,CTNND2,CTNND2,CTNND2,CTNND2	27.0901	2.72343	1.00596	2.70729	0.00678342	0.00948177
gene|gene::RNASEH1,RNASEH1,RNASEH1,RNASEH1,RNASEH1,RNASEH1,RNASEH1,RNASEH1,RNASEH1,RNASEH1,RNASEH1,RNASEH1,RNASEH1	71.0403	-1.98097	0.731759	-2.70714	0.00678665	0.00948177
repeat|repeat::SINE	43.1954	2.54298	0.940514	2.70382	0.00685473	0.00957114
repeat gene|repeat::LINE;gene::GARRE1	92.4454	2.06503	0.764034	2.7028	0.00687581	0.00959483
repeat gene|repeat::LINE;gene::DLGAP2,DLGAP2	181.53	-2.17489	0.805211	-2.70102	0.00691275	0.00964059
repeat gene|repeat::LINE;gene::LRRC7,LRRC7,LRRC7,LRRC7,LRRC7,LRRC7	15.7506	-5.3029	1.96372	-2.70043	0.00692497	0.00965186
repeat gene|repeat::DNA;gene::PUM2,PUM2,PUM2,PUM2,PUM2,PUM2,PUM2,PUM2,PUM2,PUM2,PUM2,PUM2,PUM2,PUM2,PUM2	346.953	1.51497	0.561304	2.69902	0.00695447	0.00968655
gene|gene::CELF2,CELF2,CELF2,CELF2,CELF2,CELF2,CELF2,CELF2,CELF2,CELF2,CELF2,CELF2,CELF2,CELF2,CELF2,CELF2,CELF2,CELF2,CELF2,CELF2,CELF2,CELF2,CELF2,CELF2,CELF2,CELF2,CELF2,CELF2,CELF2,CELF2,CELF2,CELF2,CELF2,CELF2,CELF2,CELF2	21.4691	-4.64279	1.72029	-2.69884	0.00695818	0.00968655
gene|gene::LOC100507373,ADGRL1,ADGRL1	19.4937	-4.79669	1.77924	-2.69593	0.00701926	0.00976575
repeat|repeat::LINE	184.667	2.21965	0.824214	2.69306	0.00708006	0.00984445
gene|gene::NTRK2,NTRK2,NTRK2,NTRK2,NTRK2,NTRK2,NTRK2,NTRK2,NTRK2,NTRK2,NTRK2,NTRK2,NTRK2,NTRK2,NTRK2,NTRK2,NTRK2,NTRK2,NTRK2,NTRK2,NTRK2,NTRK2,NTRK2,NTRK2,NTRK2,NTRK2,NTRK2	45.2138	-2.53011	0.940486	-2.69021	0.0071407	0.00992285
repeat gene|repeat::LINE;gene::UST-AS2,UST	12.9814	5.89611	2.1929	2.68873	0.0071725	0.00996109
repeat|repeat::LINE	63.0083	3.50552	1.30404	2.68821	0.00718367	0.00997066
repeat|repeat::LINE	62.3795	-1.98924	0.740613	-2.68594	0.00723262	0.0100326
gene|gene::NOL4,NOL4,NOL4,NOL4,NOL4,NOL4,NOL4,NOL4,NOL4,NOL4,NOL4,NOL4,NOL4,NOL4,NOL4,NOL4,NOL4,NOL4,NOL4	25.4123	2.7151	1.01108	2.68535	0.0072453	0.0100399
repeat gene|repeat::DNA;gene::GRID2,GRID2	119.625	-1.73492	0.646083	-2.6853	0.00724652	0.0100399
repeat|repeat::LINE	18.0809	-3.92797	1.46364	-2.68369	0.00728141	0.0100823
gene|gene::KRT81,KRT86;gene::KRT86	613.165	-1.33928	0.500751	-2.67455	0.00748298	0.0103491
repeat gene|repeat::LTR;gene::PRNCR1	14.316	-5.33898	1.99621	-2.67456	0.0074828	0.0103491
gene|gene::SRSF12,SRSF12,SRSF12,SRSF12	12.9181	-4.8716	1.82236	-2.67324	0.00751214	0.0103833
gene|gene::CHRNA3,CHRNA3,CHRNA3	20.049	5.80307	2.17325	2.67023	0.00757999	0.0104708
gene|gene::PWP2,LOC102724159,LOC102724159	15.3239	4.18908	1.56948	2.66908	0.0076059	0.0105004
repeat|repeat::LTR	39.2331	3.81457	1.42961	2.66825	0.00762472	0.0105201
gene|gene::SLC4A4,SLC4A4,SLC4A4	807.314	-1.27481	0.478347	-2.66504	0.00769797	0.0106149
gene|gene::SLC24A3	28.9299	4.10876	1.54536	2.65877	0.00784256	0.0108079
repeat|repeat::LTR	14.7648	4.00495	1.50801	2.65578	0.00791252	0.0108978
repeat gene|repeat::LINE;repeat::LINE;gene::LINC02616	19.0804	3.809	1.43511	2.65415	0.00795093	0.0109443
repeat gene|repeat::LINE;gene::PRKAA1,PRKAA1,PRKAA1,PRKAA1,PRKAA1,PRKAA1,PRKAA1,PRKAA1	24.51	-3.42328	1.29245	-2.64868	0.00808073	0.0111164
gene|gene::LHFPL3	350.252	-1.68774	0.637447	-2.64765	0.00810525	0.011142
repeat|repeat::LINE	90.7226	-1.86553	0.704639	-2.6475	0.00810893	0.011142
repeat gene|repeat::SINE;gene::SLC35F4,SLC35F4,SLC35F4,SLC35F4,SLC35F4,SLC35F4,SLC35F4,SLC35F4,SLC35F4,SLC35F4,SLC35F4,SLC35F4	15.1628	5.59305	2.1182	2.64047	0.00827901	0.011369
gene|gene::XG,XG,XG	18.3476	4.00464	1.51865	2.63697	0.00836493	0.0114802
repeat|repeat::Satellite	30.9474	4.35024	1.65428	2.62969	0.00854631	0.0117222
repeat|repeat::rRNA	753.476	-1.35594	0.516928	-2.62308	0.00871388	0.011945
repeat|repeat::LINE	21.1408	-3.44523	1.31455	-2.62085	0.00877096	0.0120162
repeat gene|repeat::SINE;gene::LINC02107	21.8959	3.69901	1.41197	2.61976	0.0087992	0.0120478
repeat|repeat::LTR	151.397	-1.93518	0.738859	-2.61914	0.00881508	0.0120625
gene|gene::EIPR1,EIPR1,EIPR1	98.4021	-1.72459	0.658594	-2.6186	0.00882926	0.0120748
gene|gene::FBRSL1,FBRSL1,FBRSL1,FBRSL1,FBRSL1,FBRSL1,FBRSL1	15.8131	4.79938	1.83353	2.61756	0.00885618	0.0121045
gene|gene::LRRC52-AS1	284.472	-1.3313	0.509522	-2.61284	0.00897943	0.0122657
gene|gene::NCK2,NCK2	197.234	-1.38799	0.531958	-2.6092	0.00907539	0.0123896
gene|gene::MYT1L,MYT1L,MYT1L,MYT1L,MYT1L,MYT1L,MYT1L,MYT1L,MYT1L,MYT1L	43.2643	2.72811	1.04596	2.60823	0.00910123	0.0124176
repeat|repeat::LINE	129.541	-2.13613	0.819097	-2.60791	0.00910967	0.0124218
tRNA repeat|tRNA::tRNA-Arg-TCT-4-1;repeat::tRNA	125.716	-1.57296	0.603292	-2.6073	0.00912606	0.0124369
repeat gene|repeat::LINE;gene::CEP112,CEP112,CEP112,CEP112,CEP112	100.948	2.24583	0.861865	2.60578	0.00916653	0.0124847
repeat gene|repeat::DNA;gene::TANGO6	165.014	-1.4225	0.546236	-2.60419	0.00920907	0.0125353
tRNA repeat|tRNA::tRNA-Arg-CCG-2-1;repeat::tRNA	19.0505	-3.9104	1.50196	-2.60352	0.00922712	0.0125525
repeat|repeat::tRNA;tRNA::tRNA-Gln-CTG-1-3;repeat::tRNA;tRNA::tRNA-Gln-CTG-1-3;repeat::tRNA;tRNA::tRNA-Gln-CTG-1-1;repeat::tRNA;tRNA::tRNA-Gln-CTG-1-1;repeat::tRNA;tRNA::tRNA-Gln-CTG-1-2;repeat::tRNA;tRNA::tRNA-Gln-CTG-1-2;repeat::tRNA;tRNA::tRNA-Gln-CTG-1-2;repeat::tRNA;tRNA::tRNA-Gln-CTG-1-4;repeat::tRNA;tRNA::tRNA-Gln-CTG-1-5;repeat::tRNA	2832.85	-1.1255	0.432397	-2.60293	0.00924313	0.012567
repeat|repeat::SINE	59.6471	2.04919	0.787996	2.60051	0.0093085	0.0126485
repeat|repeat::SINE	31.6339	4.64481	1.78711	2.59905	0.00934808	0.0126939
gene|gene::HYDIN	116.773	-1.68382	0.647902	-2.59888	0.00935282	0.0126939
repeat gene|repeat::snRNA;repeat::snRNA;gene::ABCB10;repeat::snRNA;gene::ABCB10;repeat::snRNA;gene::ABCB10	12.5487	-5.0966	1.96362	-2.59551	0.00944508	0.0128116
repeat|repeat::LTR	33.777	-2.47685	0.954833	-2.59402	0.00948622	0.01286
gene|gene::VAC14,VAC14	11.7893	5.64923	2.1798	2.59163	0.00955223	0.0129419
gene|gene::DLG3,DLG3,DLG3	64.0041	-2.24582	0.867334	-2.58934	0.00961601	0.0130208
repeat gene|repeat::SINE;repeat::SINE;repeat::SINE;repeat::SINE;gene::ABHD3,ABHD3	117.64	-1.71705	0.663319	-2.58857	0.0096375	0.0130423
gene|gene::ZFAND3	729.528	-1.21263	0.469072	-2.58516	0.00973342	0.0131644
gene|gene::SLC44A3,SLC44A3,SLC44A3,SLC44A3,SLC44A3,SLC44A3,SLC44A3,SLC44A3,SLC44A3	134.366	-1.77773	0.691111	-2.57227	0.0101033	0.0136567
gene|gene::WHRN,WHRN	141.043	-1.57355	0.612815	-2.56774	0.0102364	0.0138286
repeat gene|repeat::rRNA;gene::RNA18SN2,RNA18SN1,RNA18SN3,RNA18SN4,RNA18SN5;repeat::rRNA;gene::RNA18SN5,RNA18SN2,RNA18SN1,RNA18SN3,RNA18SN4,LOC100507412,RNA45SN5,RNA45SN2,RNA45SN1,RNA45SN3,RNA45SN4	286754	1.44798	0.564545	2.56487	0.0103215	0.0139355
repeat|repeat::LTR	49.1884	2.32774	0.909681	2.55886	0.0105018	0.0141707
gene|gene::SLC6A4	42.0641	2.31661	0.90559	2.55812	0.0105241	0.0141926
repeat gene|repeat::rRNA;gene::MALRD1	13.515	-5.27949	2.0645	-2.55728	0.0105495	0.0142186
gene|gene::PRDM16,PRDM16	13.736	4.16683	1.63119	2.55447	0.010635	0.0143181
repeat gene|repeat::LINE;gene::PLA2R1,PLA2R1,PLA2R1	180.083	-1.42743	0.5588	-2.55445	0.0106356	0.0143181
repeat|repeat::LTR	15.3195	3.84893	1.51034	2.54838	0.0108224	0.0145527
repeat gene|repeat::LINE;gene::FMNL2	35.6863	3.4874	1.36837	2.54858	0.0108163	0.0145527
gene|gene::MS4A15,MS4A15,MS4A15,MS4A15;gene::LOC100132741,LINC00891;gene::LOC100132741,LINC00891	205.236	-1.44417	0.567651	-2.54411	0.0109556	0.0147233
repeat gene|repeat::LINE;gene::HSPB11,HSPB11,HSPB11,HSPB11,HSPB11,HSPB11,HSPB11,HSPB11,HSPB11,HSPB11,HSPB11,HSPB11,HSPB11,HSPB11,HSPB11,HSPB11,HSPB11,HSPB11	61.8388	-2.1164	0.83262	-2.54185	0.0110266	0.0148102
gene|gene::MYO10	54.2947	1.9409	0.763744	2.5413	0.0110441	0.0148252
gene|gene::CTSA,CTSA,CTSA,CTSA	16.1138	3.85759	1.5229	2.53307	0.011307	0.0151693
repeat gene|repeat::LTR;gene::LINC02888,LINC02888	24.0151	2.77487	1.09626	2.53121	0.0113668	0.0152408
gene|gene::ADTRP,ADTRP	18.3759	3.93808	1.55624	2.53052	0.0113894	0.0152623
gene|gene::XKR4	49.0776	-2.06175	0.816033	-2.52655	0.011519	0.0154271
repeat|repeat::LINE	13.2614	4.01736	1.59039	2.52602	0.0115361	0.0154412
gene|gene::GALNT16,GALNT16	555.027	-1.31019	0.519427	-2.52238	0.0116563	0.0155931
repeat|repeat::DNA	15.6832	-4.97776	1.9739	-2.52179	0.0116761	0.0156106
gene|gene::GBE1	65.4834	-2.03862	0.808847	-2.52041	0.0117219	0.0156628
gene|gene::MT1H	14.0128	4.05548	1.61096	2.51743	0.0118215	0.0157869
gene|gene::COLQ,COLQ	107.712	1.99359	0.793455	2.51254	0.0119864	0.0159979
repeat gene|repeat::LINE;gene::MOB3B	621.516	-1.22383	0.487965	-2.50802	0.012141	0.016195
repeat|repeat::LINE	23.7652	3.76029	1.50615	2.49662	0.0125382	0.0167153
repeat|repeat::SINE	19.3362	3.69984	1.48262	2.49548	0.0125787	0.0167596
repeat|repeat::LTR	46.886	3.00124	1.2059	2.4888	0.0128175	0.0170583
repeat|repeat::LTR	38.5691	2.33885	0.93968	2.48898	0.012811	0.0170583
repeat gene|repeat::LINE;gene::DCT,DCT,DCT,DCT,DCT	435.3	-1.21362	0.487753	-2.48818	0.01284	0.0170784
gene|gene::EFHD2	39.7297	-3.09345	1.24403	-2.48664	0.0128958	0.0171428
repeat|repeat::LTR	8.89458	5.65255	2.27343	2.48635	0.0129059	0.0171466
gene|gene::CSMD1	18.4422	-4.59873	1.85017	-2.48557	0.0129345	0.0171747
gene|gene::IMMP2L,IMMP2L,IMMP2L,IMMP2L,IMMP2L,IMMP2L	8.84801	5.60899	2.25881	2.48316	0.0130223	0.0172815
repeat|repeat::SINE	34.669	-2.30396	0.928665	-2.48094	0.0131038	0.0173797
gene|gene::BARD1,BARD1,BARD1,BARD1,BARD1,BARD1,BARD1,BARD1	11.7637	-4.9412	1.99266	-2.4797	0.0131494	0.0174302
gene miRNA|gene::MIR486-1,MIR486-2,ANK1,ANK1,ANK1,ANK1,ANK1,ANK1,ANK1,ANK1;miRNA::hsa-miR-486-5p,hsa-miR-486-3p,hsa-miR-486-5p,hsa-miR-486-3p;gene::ANK1,ANK1,ANK1,ANK1,ANK1,MIR486-1,MIR486-2,ANK1,ANK1,ANK1;miRNA::hsa-miR-486-3p,hsa-miR-486-5p,hsa-miR-486-3p,hsa-miR-486-5p	95.3821	-1.93676	0.781213	-2.47917	0.0131689	0.0174462
gene|gene::MCF2,MCF2	40.6061	3.41601	1.37823	2.47854	0.013192	0.0174668
repeat|repeat::SINE	19.2676	3.88748	1.56885	2.47791	0.0132154	0.0174878
repeat gene|repeat::LINE;gene::PRR5-ARHGAP8;repeat::LTR;gene::PRR5-ARHGAP8	13.2859	4.99849	2.01799	2.47696	0.0132507	0.0175246
gene|gene::C1QTNF7,C1QTNF7-AS1	53.9366	2.18451	0.882044	2.47664	0.0132625	0.0175303
repeat|repeat::LINE	27.5615	2.54226	1.02674	2.47606	0.0132842	0.017549
gene|gene::DARS-AS1,DARS-AS1	84.6183	2.24468	0.90968	2.46755	0.013604	0.0179613
gene|gene::FAM117A	28.9731	3.67832	1.49098	2.46705	0.0136232	0.0179765
gene|gene::SNRPD2,SNRPD2,SNRPD2,SNRPD2	74.3291	2.14586	0.871717	2.46164	0.0138302	0.0182392
gene|gene::HECW1,HECW1	8.84573	-6.04845	2.46345	-2.45528	0.0140775	0.0185549
gene|gene::SENP1,SENP1,SENP1,SENP1	11.1555	5.454	2.22157	2.45502	0.0140875	0.0185576
tRNA repeat|tRNA::tRNA-Phe-GAA-2-1;repeat::tRNA;tRNA::tRNA-Phe-GAA-2-1;repeat::tRNA	736.467	-1.24601	0.510626	-2.44016	0.0146809	0.0193283
gene|gene::SH3KBP1,SH3KBP1,SH3KBP1,SH3KBP1,SH3KBP1,SH3KBP1,SH3KBP1,SH3KBP1	69.3118	2.01088	0.826819	2.43207	0.0150126	0.0197539
gene|gene::UBE2MP1	64.2528	-2.00643	0.826141	-2.42868	0.0151538	0.0199284
repeat|repeat::DNA,DNA	10.793	5.49686	2.2667	2.42505	0.0153062	0.0201174
repeat gene|repeat::LINE;gene::LINC00639	225.396	-1.52383	0.628814	-2.42334	0.0153785	0.0202011
gene|gene::DEPDC1B,DEPDC1B	182.756	-1.30597	0.539319	-2.42151	0.015456	0.0202914
repeat|repeat::DNA	146.632	-1.51499	0.62753	-2.4142	0.0157696	0.0206915
gene|gene::SCHIP1,SCHIP1,IQCJ-SCHIP1,IQCJ-SCHIP1,SCHIP1	15.0649	5.21656	2.16512	2.40936	0.0159805	0.0209564
repeat|repeat::LINE	44.1919	2.61367	1.08543	2.40796	0.0160418	0.0210205
gene|gene::GPM6A,GPM6A,GPM6A,GPM6A,GPM6A,GPM6A	212.563	-1.39933	0.581159	-2.40784	0.0160474	0.0210205
repeat gene|repeat::DNA;gene::ODF3L2,ODF3L2	194.742	-1.31138	0.545973	-2.40192	0.0163093	0.0213516
gene|gene::CTNNA3,CTNNA3,CTNNA3	40.4156	3.41393	1.42245	2.40004	0.0163935	0.0214497
repeat gene|repeat::LINE;gene::GOLM2,GOLM2,GOLM2	59.3712	-1.75318	0.731162	-2.3978	0.0164939	0.021569
repeat|repeat::LTR	17.4179	3.7071	1.55278	2.3874	0.0169681	0.0221766
gene|gene::YBX3,YBX3	8.48245	-5.95093	2.49785	-2.38242	0.0171991	0.0224659
gene|gene::ADAMTS9,ADAMTS9	130.882	-1.37346	0.577268	-2.37925	0.0173481	0.0226479
gene|gene::CNTNAP2	10.17	4.01111	1.68675	2.37801	0.0174061	0.0227109
gene|gene::ONECUT1	30.229	-2.99964	1.26214	-2.37662	0.0174719	0.022784
gene miRNA|gene::MIR26A2,CTDSP2;miRNA::hsa-miR-26a-5p;gene::MIR26A1,CTDSPL,CTDSPL;miRNA::hsa-miR-26a-5p	277.934	-1.56425	0.658371	-2.37594	0.0175041	0.0228132
repeat|repeat::LINE	17.3245	3.52223	1.48439	2.37285	0.0176512	0.022992
repeat|repeat::rRNA	40.0356	2.43471	1.02795	2.36851	0.01786	0.023251
repeat|repeat::LINE	26.317	2.18544	0.922799	2.36828	0.0178712	0.0232526
repeat gene|repeat::SINE;gene::KATNAL2,KATNAL2,KATNAL2,KATNAL2,KATNAL2,KATNAL2,KATNAL2,KATNAL2,KATNAL2,KATNAL2,KATNAL2,KATNAL2,KATNAL2,KATNAL2	137.549	-1.55463	0.657035	-2.36613	0.0179749	0.0233744
gene|gene::TECRL,TECRL	22.8521	2.33108	0.986325	2.3634	0.0181083	0.0235347
repeat|repeat::SINE	57.0552	-2.12046	0.897917	-2.36154	0.0181994	0.02364
repeat|repeat::LTR	27.4031	3.37433	1.43046	2.35892	0.0183282	0.023794
repeat gene|repeat::LTR;gene::TBC1D16	132.631	-1.46021	0.619298	-2.35784	0.0183814	0.0238497
gene|gene::CORO2A,CORO2A	124.207	-1.70485	0.723665	-2.35586	0.0184799	0.0239642
gene|gene::ARPC5L	22.5979	-3.44451	1.46243	-2.35534	0.0185059	0.0239845
gene|gene::LOC105378305	287.462	-1.24022	0.526704	-2.35468	0.0185389	0.024014
repeat gene|repeat::SINE;gene::BMERB1,BMERB1	69.9444	-2.19407	0.932544	-2.35278	0.0186338	0.0241235
repeat gene|repeat::tRNA;gene::CPA4,CPA4;repeat::tRNA;gene::CPA4,CPA4	428.301	1.29765	0.551927	2.35113	0.0187167	0.0242173
repeat gene|repeat::DNA;gene::GFPT2	8.27313	-5.9179	2.51937	-2.34896	0.0188262	0.0243455
repeat|repeat::LTR	145.251	-1.34315	0.572493	-2.34614	0.0189688	0.0245162
repeat|repeat::LINE,rRNA	496.643	-1.35949	0.580337	-2.34259	0.0191502	0.024737
repeat gene|repeat::SINE;gene::MOB3B	45.348	2.11538	0.904603	2.33846	0.0193633	0.0249984
repeat|repeat::Simple_repeat	33.6926	3.15805	1.35277	2.3345	0.0195693	0.0252504
gene|gene::BTBD7,BTBD7	134.41	-1.49756	0.641911	-2.33298	0.0196493	0.0253396
repeat|repeat::LINE	23.8376	2.38985	1.02462	2.33241	0.019679	0.0253638
gene|gene::COLEC11,COLEC11,COLEC11,COLEC11,COLEC11,COLEC11,COLEC11,COLEC11,COLEC11,COLEC11,COLEC11	50.0403	-1.90422	0.820505	-2.32079	0.0202982	0.0261473
gene|gene::GMDS,GMDS	20.8908	3.45451	1.49225	2.31496	0.0206149	0.0265114
repeat gene|repeat::SINE;gene::GIT2,GIT2,GIT2,GIT2,GIT2,GIT2	31.012	3.26996	1.41235	2.31527	0.0205983	0.0265114
gene|gene::XYLT1	341.378	1.13904	0.492025	2.31499	0.0206133	0.0265114
tRNA repeat|tRNA::tRNA-Pro-TGG-3-4;repeat::tRNA;tRNA::tRNA-Pro-AGG-1-1;repeat::tRNA,SINE;gene::OR1F1,OR1F1,OR1F1,OR1F1;tRNA::tRNA-Pro-CGG-1-2;repeat::tRNA;gene::OR1F1,OR1F1,OR1F1,OR1F1;tRNA::tRNA-Pro-TGG-3-5;repeat::tRNA;gene::OR1F1,OR1F1,OR1F1,OR1F1	4845.44	-1.04996	0.4539	-2.3132	0.0207117	0.0266211
gene|gene::PPP1R13B	1742.46	-1.10916	0.479812	-2.31165	0.0207972	0.0267163
gene|gene::TRIM51	26.222	2.38986	1.03709	2.30439	0.0212007	0.0272197
repeat|repeat::LTR	37.3857	-2.04075	0.886138	-2.30297	0.0212805	0.0272927
repeat|repeat::LINE	10.1625	-4.83236	2.09833	-2.30296	0.0212811	0.0272927
repeat|repeat::LINE	201.312	-1.23628	0.537082	-2.30184	0.0213442	0.0273586
gene|gene::SCN5A,SCN5A,SCN5A,SCN5A,SCN5A,SCN5A,SCN5A	20.604	3.31117	1.44562	2.29049	0.0219928	0.0281735
repeat|repeat::SINE	73.4767	1.55703	0.679839	2.2903	0.0220041	0.0281735
gene|gene::NELL1,NELL1,NELL1,NELL1	43.8891	1.83395	0.801024	2.28951	0.0220497	0.0282027
gene|gene::TNR,TNR	7.75451	-5.88548	2.57065	-2.28949	0.0220511	0.0282027
gene|gene::NCOR2,NCOR2,NCOR2	54.1965	-1.72084	0.751742	-2.28914	0.0220715	0.0282132
tRNA repeat|tRNA::tRNA-Leu-TAG-3-1;repeat::tRNA	77.974	-1.75117	0.767905	-2.28045	0.0225808	0.0288484
gene|gene::DACH2,DACH2,DACH2	71.8319	-1.7224	0.756107	-2.27798	0.0227277	0.0290202
gene|gene::TRIO,TRIO	16.3591	3.68884	1.62027	2.27668	0.0228054	0.0291035
gene|gene::AUTS2,AUTS2,AUTS2	16.2365	-4.65678	2.04909	-2.27261	0.0230498	0.0293992
repeat|repeat::rRNA	221.007	1.33361	0.58752	2.2699	0.0232136	0.0295919
gene|gene::SRRM2	34.6752	-3.00385	1.32397	-2.26883	0.0232788	0.0296589
repeat|repeat::rRNA	13.4154	-4.53536	2.00239	-2.26497	0.0235146	0.0299428
gene|gene::CLDN10,CLDN10,CLDN10	131.347	1.34173	0.593113	2.26218	0.0236862	0.0301449
repeat gene|repeat::LTR;gene::LINC01994	86.8145	-1.7152	0.760093	-2.25656	0.0240355	0.0305561
repeat|repeat::LINE	7.46437	-5.87132	2.60173	-2.25669	0.0240273	0.0305561
gene|gene::FNDC11	101.266	-1.43698	0.637483	-2.25414	0.0241873	0.0307323
gene miRNA|gene::MIR100HG,MIR100HG,MIR100HG,MIR100HG,MIR100HG,MIR100HG,MIR100HG,MIR100HG,MIR100HG,MIR100HG,MIR100HG,MIRLET7A2,MIR100HG,MIR100HG,MIR100HG;miRNA::hsa-let-7a-5p;gene::MIRLET7A3,MIRLET7BHG,MIRLET7BHG;miRNA::hsa-let-7a-5p;gene::MIRLET7A1;miRNA::hsa-let-7a-5p	182.685	-1.43486	0.636767	-2.25335	0.024237	0.0307786
repeat|repeat::SINE	723.383	-1.05241	0.467257	-2.25232	0.0243019	0.0308443
tRNA repeat|tRNA::tRNA-Ser-CGA-4-1;repeat::tRNA	62.6369	-1.58029	0.705425	-2.2402	0.025078	0.0318118
gene|gene::POU2F1,POU2F1,POU2F1,POU2F1,POU2F1	24.2348	-3.07828	1.37551	-2.23792	0.0252263	0.0319827
gene|gene::DGKQ	511.69	-1.05015	0.469443	-2.23701	0.0252857	0.0320404
gene|gene::TNFRSF10D	1913.44	-1.02408	0.458574	-2.23318	0.0255374	0.0323418
gene miRNA|gene::MIR30D;miRNA::hsa-miR-30d-5p	27.5442	-2.41473	1.08419	-2.22722	0.0259328	0.0328247
repeat gene|repeat::LTR;gene::LOC100507283	123.644	1.78008	0.79932	2.22699	0.0259476	0.0328257
gene|gene::GPC3,GPC3,GPC3,GPC3	17.4457	3.40493	1.534	2.21963	0.0264436	0.0334349
repeat gene|repeat::LTR;gene::LNCNEF	36.6175	3.24383	1.4627	2.2177	0.0265756	0.0335836
repeat gene|repeat::SINE;gene::SLC37A3,SLC37A3,SLC37A3,SLC37A3,SLC37A3,SLC37A3,SLC37A3,SLC37A3,SLC37A3,SLC37A3,SLC37A3,SLC37A3,SLC37A3	520.86	-1.10614	0.499591	-2.2141	0.0268222	0.0338769
repeat gene|repeat::LINE;gene::LOC101928437	18.1329	3.34071	1.5107	2.21136	0.0270107	0.0340965
gene|gene::GLRX5	17.4598	3.30432	1.50071	2.20183	0.0276771	0.0349187
gene|gene::LY75-CD302,LY75-CD302	139.815	-1.41101	0.641249	-2.20041	0.0277778	0.0350268
gene|gene::TNRC18	895.304	-0.999279	0.454537	-2.19846	0.0279165	0.0351826
gene|gene::VTRNA1-1	56.0725	2.65321	1.20718	2.19786	0.0279591	0.0352173
gene|gene::LDB1,LDB1	82.7714	-1.46872	0.668367	-2.19747	0.0279868	0.0352331
repeat gene|repeat::LINE;gene::AMOTL1,AMOTL1	119.097	-1.4331	0.653771	-2.19205	0.0283759	0.0356863
repeat|repeat::LTR	30.0659	-2.31688	1.05696	-2.19203	0.0283775	0.0356863
repeat gene|repeat::rRNA;gene::ANKRD30BL,ANKRD30BL	3261.39	1.021	0.466875	2.18689	0.0287509	0.0361364
gene|gene::ZFHX3,ZFHX3	2028.79	-1.00102	0.457798	-2.1866	0.028772	0.0361434
gene|gene::GUCY1A2,GUCY1A2	23.7465	2.71011	1.24637	2.17441	0.0296744	0.037257
gene|gene::LIMCH1,LIMCH1,LIMCH1,LIMCH1,LIMCH1,LIMCH1,LIMCH1,LIMCH1,LIMCH1,LIMCH1,LIMCH1,LIMCH1,LIMCH1,LIMCH1	19.5779	2.26991	1.04494	2.17228	0.0298343	0.0374375
gene|gene::IGFN1,IGFN1	243.715	-1.31159	0.603854	-2.17203	0.0298536	0.0374416
gene|gene::CHI3L1	33.8685	3.86189	1.77955	2.17014	0.0299961	0.0376
repeat gene|repeat::DNA;gene::SRGAP1,SRGAP1	432.291	-1.05878	0.488527	-2.1673	0.0302124	0.0378508
repeat gene|repeat::rRNA;gene::LYN,LYN	13.2653	-4.61177	2.1306	-2.16453	0.0304234	0.0380946
repeat gene|repeat::DNA;gene::MIOS,MIOS,MIOS,MIOS,MIOS,MIOS	25.6052	-3.13066	1.44871	-2.16099	0.0306959	0.0384153
repeat gene|repeat::LINE;gene::ZDBF2,ZDBF2,ZDBF2	79.3425	-1.6885	0.783221	-2.15585	0.0310956	0.0388945
repeat gene|repeat::rRNA;gene::MAP3K5	121.582	-1.91729	0.891788	-2.14994	0.03156	0.0394543
gene|gene::PEMT,PEMT,PEMT,PEMT,PEMT	29.002	2.96442	1.38039	2.14752	0.0317516	0.0396724
gene miRNA|gene::MIR10A,HOXB3,HOXB3,HOXB3,HOXB3;miRNA::hsa-miR-10a-5p	12.5813	-4.63146	2.15712	-2.14706	0.0317887	0.0396975
gene|gene::RP1	176.58	-1.40412	0.656445	-2.13897	0.032438	0.0404866
gene|gene::RTL9,RTL9,AMMECR1	9.61806	4.80586	2.24935	2.13656	0.0326339	0.0407094
tRNA repeat gene|tRNA::tRNA-Gln-TTG-2-1;repeat::tRNA;gene::ZBED9;tRNA::tRNA-Gln-TTG-2-1;repeat::tRNA;gene::ZBED9	203.249	-1.36872	0.640794	-2.13598	0.0326814	0.0407468
gene|gene::NDUFV2-AS1,NDUFV2,NDUFV2-AS1	139.546	-1.28455	0.601906	-2.13414	0.0328315	0.040912
repeat gene|repeat::LINE;gene::XIRP2,XIRP2,XIRP2	14.4347	3.60942	1.6965	2.12756	0.0333732	0.0415648
repeat|repeat::LINE	39.4148	1.72218	0.809961	2.12625	0.0334823	0.0416784
repeat|repeat::LTR	21.9141	3.30238	1.55698	2.12101	0.033921	0.042202
repeat gene|repeat::LINE;gene::INPP5D,INPP5D	80.7525	1.37739	0.650727	2.1167	0.0342855	0.0426327
gene|gene::PCSK1N	92.5741	-1.58493	0.748981	-2.11611	0.0343355	0.042672
repeat|repeat::SINE	16.4268	3.30445	1.56511	2.11133	0.0347443	0.043157
repeat|repeat::LTR	61.3106	1.68763	0.800457	2.10833	0.0350022	0.0434543
repeat|repeat::LTR	37.2205	-1.86414	0.885642	-2.10485	0.0353046	0.0438063
repeat|repeat::DNA	33.8967	-2.72643	1.2992	-2.09854	0.0358574	0.0444686
repeat gene|repeat::SINE;gene::DNAJC13,DNAJC13	23.0451	-2.92397	1.39823	-2.09119	0.0365112	0.0452553
repeat|repeat::LTR	21.2464	3.30807	1.58888	2.08202	0.0373407	0.0462588
tRNA repeat gene|tRNA::tRNA-Met-CAT-1-1;repeat::tRNA;gene::TBC1D31	313.18	-1.06925	0.51461	-2.07779	0.0377283	0.0466893
gene|gene::PTPRN2,PTPRN2,PTPRN2,PTPRN2,PTPRN2	166.839	-1.23173	0.592751	-2.07798	0.0377109	0.0466893
gene|gene::CASZ1	9.32902	4.61845	2.22325	2.07734	0.0377703	0.0467165
repeat gene|repeat::rRNA;gene::PPEF2	67.329	1.62207	0.781007	2.07689	0.0378114	0.0467425
gene|gene::ANKMY1,ANKMY1,ANKMY1,ANKMY1,ANKMY1,ANKMY1,ANKMY1,ANKMY1	23.0207	-3.06113	1.47455	-2.07598	0.0378958	0.0468219
repeat|repeat::SINE	10.8937	-4.4903	2.16386	-2.07513	0.0379741	0.0468938
repeat gene|repeat::SINE;gene::GRM4,GRM4,GRM4,GRM4,GRM4	13.3686	-3.20246	1.54362	-2.07465	0.0380194	0.0469249
repeat gene|repeat::SINE;gene::KCNMB2,KCNMB2,KCNMB2-AS1,KCNMB2-AS1,KCNMB2	29.6979	3.95967	1.90976	2.07338	0.0381369	0.0470449
repeat|repeat::LINE	34.2558	2.14909	1.03852	2.06938	0.0385108	0.047481
repeat gene|repeat::LINE;gene::LOC100507053	39.7857	1.78088	0.862856	2.06394	0.0390233	0.048065
gene|gene::UGT2B17;gene::UGT2B15;gene::UGT2B15	101.512	-1.27635	0.61841	-2.06392	0.0390257	0.048065
repeat|repeat::LTR	28.993	2.59404	1.25774	2.06246	0.0391638	0.0482095
tRNA repeat|tRNA::tRNA-Ala-TGC-2-1;repeat::tRNA;tRNA::tRNA-Ala-TGC-3-2;repeat::tRNA;tRNA::tRNA-Ala-CGC-2-1;repeat::tRNA;tRNA::tRNA-Ala-CGC-1-1;repeat::tRNA;tRNA::tRNA-Ala-CGC-1-1;repeat::tRNA;tRNA::tRNA-Ala-TGC-3-1;repeat::tRNA;tRNA::tRNA-Ala-TGC-3-1;repeat::tRNA	201.96	1.10561	0.536857	2.05941	0.0394552	0.0485426
repeat|repeat::LINE	579.162	-1.07713	0.523766	-2.05651	0.0397332	0.0488588
repeat|repeat::Low_complexity	83.1171	-1.48999	0.726346	-2.05135	0.040233	0.0494474
gene|gene::TNIP3	27.4237	2.99815	1.46269	2.04975	0.0403891	0.049613
gene|gene::SLC45A4	8.41075	-4.36326	2.12972	-2.04875	0.0404866	0.0497065
gene|gene::SETD7,SETD7,SETD7,SETD7	41.6932	-1.96216	0.960637	-2.04256	0.0410964	0.0504286
gene|gene::CPQ,LOC101927066	30.7974	1.77831	0.870971	2.04176	0.0411755	0.0504991
repeat|repeat::LTR	47.0616	2.06241	1.01182	2.03831	0.0415188	0.0508933
repeat gene|repeat::Low_complexity;gene::CAMK1D,CAMK1D,CAMK1D	17.4641	2.21675	1.08823	2.03702	0.0416483	0.0510252
gene|gene::FPR2,FPR2	74.1343	-1.61794	0.795632	-2.03353	0.0419991	0.0514279
repeat gene|repeat::LINE;gene::GNB5,GNB5,GNB5;repeat::SINE;gene::PARP4	118.205	1.56487	0.770011	2.03227	0.0421268	0.0515571
tRNA|tRNA::tRNA-Gly-CCC-2-1;tRNA::tRNA-Gly-CCC-2-2	2139.51	-0.933587	0.459546	-2.03154	0.0422	0.0516197
gene|gene::RWDD2A,RWDD2A,RWDD2A,RWDD2A,RWDD2A	5853.31	-1.00802	0.496971	-2.02832	0.0425273	0.0519927
repeat gene|repeat::LINE;gene::LOC102724084	15.5409	-4.1744	2.05939	-2.02701	0.0426618	0.0521297
gene|gene::LOC100287944,RFX4,RFX4	70.214	1.70308	0.841785	2.02318	0.0430547	0.0525822
repeat|repeat::LTR	40.642	2.41387	1.19674	2.01704	0.0436917	0.0533323
repeat miRNA gene|repeat::Low_complexity;miRNA::hsa-miR-92b-3p;gene::MIR92B	76.4954	-1.4491	0.722657	-2.00524	0.0449369	0.0548235
repeat gene|repeat::LTR;gene::SHANK2,SHANK2	85.133	1.51049	0.753647	2.00424	0.0450449	0.0549265
gene|gene::FKBP6,FKBP6,FKBP6,FKBP6	45.2726	-1.68789	0.842528	-2.00336	0.0451388	0.0550121
gene|gene::POLK,POLK,POLK,POLK	21.7714	2.06206	1.03385	1.99453	0.0460937	0.0561465
gene|gene::CILK1,CILK1,CILK1,CILK1,CILK1,CILK1,CILK1,CILK1,CILK1	124.329	1.60126	0.803874	1.99193	0.0463787	0.0564502
gene|gene::CD58,CD58,CD58	700.646	-1.02591	0.515062	-1.99181	0.0463914	0.0564502
gene|gene::DYSF,DYSF,DYSF,DYSF,DYSF,DYSF,DYSF,DYSF,DYSF,DYSF,DYSF,DYSF,DYSF,DYSF	67.3483	1.63932	0.824679	1.98783	0.0468301	0.0569542
repeat gene|repeat::DNA;gene::KCNIP4,KCNIP4,KCNIP4	72.4812	-1.95232	0.984584	-1.98288	0.0473805	0.0575935
repeat gene|repeat::Low_complexity;gene::PPP1R12C,PPP1R12C	361.761	-1.05949	0.534901	-1.98072	0.0476224	0.0578574
gene|gene::RAPGEF4,RAPGEF4,RAPGEF4,RAPGEF4,RAPGEF4,RAPGEF4,RAPGEF4,RAPGEF4,RAPGEF4,RAPGEF4,RAPGEF4,RAPGEF4,RAPGEF4,RAPGEF4,RAPGEF4,RAPGEF4,RAPGEF4,RAPGEF4	43.1816	-1.71609	0.87155	-1.969	0.0489526	0.0594425
repeat gene|repeat::LINE;gene::ANO2,ANO2,ANO2	5.938	-5.51704	2.80987	-1.96345	0.0495935	0.0601892
gene|gene::TLL1	67.7208	-1.37304	0.701141	-1.9583	0.0501948	0.0608874
gene|gene::LINC01060	15.6905	2.96467	1.51544	1.95631	0.0504284	0.0611388
repeat gene|repeat::LTR;gene::ZNF431,ZNF431,ZNF431,ZNF431,ZNF431,ZNF431	58.0898	1.53408	0.788874	1.94465	0.0518176	0.0627904
repeat gene|repeat::LINE;gene::CAMTA1,CAMTA1,CAMTA1,CAMTA1,CAMTA1	31.8082	3.07827	1.5872	1.93943	0.0524487	0.0635221
repeat gene|repeat::rRNA;gene::LINC02107	76.5975	-1.34925	0.696451	-1.93732	0.0527067	0.0638014
repeat|repeat::LTR	69.1871	1.85369	0.95891	1.93312	0.0532216	0.0643913
gene|gene::DCC	89.0112	-1.27708	0.664939	-1.9206	0.0547821	0.0662448
gene|gene::ARHGAP15	72.5485	1.61725	0.842538	1.9195	0.0549214	0.0663788
gene|gene::ACVR2B	215.033	-1.03474	0.539984	-1.91623	0.0553353	0.0668444
repeat gene|repeat::LINE;gene::DRC1	36.2535	-2.49053	1.30436	-1.90939	0.0562114	0.0678674
repeat|repeat::Simple_repeat	138.431	1.71926	0.901817	1.90644	0.056593	0.0682929
repeat gene|repeat::SINE;gene::IMMP2L,IMMP2L,IMMP2L,IMMP2L,IMMP2L,IMMP2L,IMMP2L	168.531	1.0707	0.562233	1.90438	0.0568611	0.0685807
repeat|repeat::LTR	11.1858	-3.18091	1.67683	-1.89698	0.0578306	0.069714
gene|gene::NOL4L,NOL4L,NOL4L	27.2184	-1.84726	0.974584	-1.89544	0.0580346	0.0699238
repeat|repeat::LTR	29.914	-2.52291	1.3351	-1.88968	0.0588011	0.0708106
gene|gene::ANKMY1,ANKMY1,ANKMY1,ANKMY1,ANKMY1,ANKMY1,ANKMY1,ANKMY1,ANKMY1,ANKMY1,ANKMY1	20.1593	2.98754	1.58341	1.88677	0.0591909	0.0712432
gene|gene::DUOX1,DUOX1	7.36118	-4.33772	2.29979	-1.88613	0.059277	0.07131
repeat gene|repeat::tRNA;gene::EXOC4	14.3205	-2.96681	1.57356	-1.88541	0.0593746	0.0713906
repeat gene|repeat::SINE;gene::ARMH3	21.7323	-1.95163	1.03914	-1.87812	0.0603648	0.0725436
gene|gene::CNTN5,CNTN5,CNTN5	17.9759	2.83452	1.52251	1.86174	0.0626403	0.0752394
repeat|repeat::DNA	375.136	0.932024	0.503625	1.85063	0.0642225	0.0771001
gene|gene::CYP2J2,CYP2J2,CYP2J2	39.5448	1.47495	0.80377	1.83505	0.066499	0.0797919
repeat|repeat::SINE	30.2115	-1.99188	1.09031	-1.8269	0.0677151	0.0812093
repeat gene|repeat::LINE;gene::NAV2	47.3281	1.45856	0.799901	1.82343	0.0682383	0.0817946
gene|gene::STX2,STX2,STX2,STX2,STX2	75.4039	-1.29313	0.711442	-1.81762	0.0691227	0.0828121
gene miRNA|gene::LOC284454,MIR27A;miRNA::hsa-miR-27a-5p,hsa-miR-27a-3p	76.075	-1.43287	0.790462	-1.8127	0.0698789	0.083675
repeat gene|repeat::SINE,SINE;gene::CCDC57,CCDC57	19.495	3.15472	1.74073	1.8123	0.0699405	0.0837058
gene|gene::ASCC3	22.2092	3.77348	2.08654	1.80849	0.070531	0.0843691
repeat gene|repeat::Simple_repeat;gene::NHS,NHS	20.5834	-2.9514	1.63491	-1.80524	0.0710371	0.084931
repeat|repeat::DNA,LINE	50.2985	-1.4262	0.79232	-1.80003	0.0718557	0.0858655
repeat|repeat::Low_complexity	39.7687	1.54203	0.861258	1.79044	0.0733828	0.0876454
repeat gene|repeat::LINE;gene::CAMTA1,CAMTA1,CAMTA1,CAMTA1,CAMTA1	73.1182	1.80887	1.01378	1.78428	0.0743779	0.0887883
gene|gene::PIK3R1,PIK3R1	27.4132	2.77132	1.55353	1.78388	0.074443	0.0888206
tRNA repeat|tRNA::tRNA-Val-CAC-1-5;repeat::tRNA;tRNA::tRNA-Val-CAC-1-5;repeat::tRNA;gene::TSPAN18;tRNA::tRNA-Val-CAC-4-1;repeat::tRNA;gene::TSPAN18;tRNA::tRNA-Val-CAC-1-2;repeat::tRNA;gene::TSPAN18;tRNA::tRNA-Val-CAC-1-1;repeat::tRNA;gene::TSPAN18;tRNA::tRNA-Val-CAC-5-1;repeat::tRNA;gene::PDE4DIPP4,H3P4;tRNA::tRNA-Val-AAC-1-2;repeat::tRNA;gene::PDE4DIPP4,H3P4;tRNA::tRNA-Val-CAC-1-6;repeat::tRNA;g…	1730.95	0.878175	0.493055	1.78109	0.0748983	0.089318
gene|gene::TMTC2,TMTC2,TMTC2	11.201	-2.98705	1.67753	-1.78063	0.074973	0.0893613
repeat|repeat::LTR	355.601	-0.956867	0.538668	-1.77636	0.0756737	0.0901504
repeat|tRNA::tRNA-Ala-TGC-7-1;repeat::tRNA;tRNA::tRNA-Ala-TGC-7-1;repeat::tRNA;tRNA::tRNA-Ala-TGC-7-1;repeat::tRNA;tRNA::tRNA-Ala-TGC-7-1;repeat::tRNA;tRNA::tRNA-Ala-TGC-7-1;repeat::tRNA;tRNA::tRNA-Ala-TGC-7-1;repeat::tRNA	39.4369	1.67264	0.943136	1.77349	0.0761482	0.0906693
tRNA repeat|tRNA::tRNA-Val-TAC-1-2;repeat::tRNA;tRNA::tRNA-Val-TAC-1-1;repeat::tRNA	642.377	-0.879692	0.496524	-1.7717	0.0764443	0.0909754
gene|gene::DMD,DMD,DMD,DMD	83.6644	-1.19013	0.674218	-1.76519	0.0775311	0.0922216
gene|gene::LRRTM1,CTNNA2,CTNNA2,CTNNA2,CTNNA2	28.1454	-1.77971	1.00888	-1.76405	0.0777233	0.0923971
repeat gene|repeat::rRNA;repeat::rRNA;gene::SGK1	22.9523	-1.96454	1.11378	-1.76385	0.077758	0.0923971
repeat gene|repeat::SINE;gene::FBXO16,FBXO16	38.6847	2.36571	1.34317	1.76129	0.0781894	0.0928623
gene|gene::LOC105378933,LOC105378933	1353.61	0.905894	0.515568	1.75708	0.0789044	0.0936638
repeat gene|repeat::LINE;gene::CDIN1,CDIN1,CDIN1,CDIN1,CDIN1,CDIN1,CDIN1,CDIN1,CDIN1,CDIN1	13.7524	2.95067	1.68159	1.75469	0.0793127	0.0941005
gene miRNA|gene::MIRLET7I;miRNA::hsa-let-7i-5p	235.561	-1.21044	0.690725	-1.75242	0.0797012	0.0944171
repeat|repeat::SINE	101.268	-1.46009	0.833018	-1.75277	0.0796423	0.0944171
repeat gene|repeat::Simple_repeat;gene::DNM1P35	5.0152	-5.21927	2.97818	-1.75251	0.0796869	0.0944171
repeat|repeat::LTR	33.2941	1.78921	1.0217	1.75121	0.0799101	0.0946165
repeat gene|repeat::rRNA,Simple_repeat,rRNA,Simple_repeat;gene::RNA45SN5,RNA45SN2,RNA28SN2,RNA28SN1,RNA45SN1,RNA45SN3,RNA28SN4,RNA45SN4,RNA28SN3,RNA28SN5,LOC100507412	232643	0.941379	0.539455	1.74506	0.0809752	0.0958289
repeat|repeat::LINE	42.624	1.35785	0.7788	1.74352	0.0812429	0.0960969
gene|gene::WIPI2,WIPI2,WIPI2,WIPI2,WIPI2	26.7712	-1.70805	0.980891	-1.74132	0.0816267	0.0965018
gene|gene::PLXNB1,PLXNB1	69.6394	-1.36066	0.783192	-1.73732	0.0823306	0.0972847
repeat|repeat::LTR	48.9315	2.72867	1.57185	1.73597	0.0825699	0.0975179
repeat gene|repeat::LINE;gene::STAU2,STAU2,STAU2,STAU2,STAU2,STAU2,STAU2	17.8378	2.9167	1.68081	1.73529	0.0826887	0.0976086
gene|gene::KSR2	67.9852	-1.47884	0.85431	-1.73104	0.0834454	0.0984521
repeat gene|repeat::LINE;gene::TSHZ2,TSHZ2	43.665	1.7575	1.01583	1.73012	0.083609	0.0985951
gene|gene::C16orf54	27.2705	-1.72096	1.00021	-1.72059	0.0853251	0.100568
repeat gene|repeat::DNA;gene::GPHN,GPHN,GPHN,GPHN,GPHN,GPHN,GPHN,GPHN	16.6145	1.91008	1.11105	1.71916	0.0855847	0.100823
gene|gene::CFH,CFH	10.3193	3.13038	1.82219	1.71792	0.0858121	0.10104
repeat gene|repeat::Simple_repeat;gene::ESRRG,ESRRG,ESRRG,ESRRG,ESRRG,ESRRG,ESRRG,ESRRG,ESRRG,ESRRG,ESRRG,ESRRG,ESRRG,ESRRG,ESRRG,ESRRG,ESRRG,ESRRG,ESRRG,ESRRG	12.5795	2.81743	1.64053	1.71739	0.0859088	0.101102
repeat|repeat::rRNA	32.6248	-2.47537	1.44755	-1.71004	0.0872577	0.102638
repeat gene|repeat::LINE;gene::FRAS1,FRAS1	375.158	0.905751	0.533058	1.69916	0.0892891	0.104974
repeat gene|repeat::snRNA;gene::HSPA8,HSPA8,SNORD14E	14.1282	-2.70579	1.59436	-1.6971	0.0896785	0.105379
repeat|repeat::LINE	16.9825	1.94192	1.14534	1.69549	0.0899823	0.105683
repeat|repeat::LTR	10.1855	2.88135	1.70012	1.69479	0.0901144	0.105785
gene|gene::ABCG1,ABCG1,ABCG1,ABCG1,ABCG1,ABCG1;gene::SMS,SMS	39.5144	1.71838	1.01489	1.69317	0.0904235	0.106094
repeat|repeat::DNA	71.4021	1.16159	0.686838	1.69122	0.0907945	0.106476
repeat gene|repeat::LINE;gene::ANO9,ANO9	59.3322	-1.2166	0.720785	-1.68789	0.0914324	0.10717
gene|gene::KLHL32,KLHL32,KLHL32,KLHL32,KLHL32,KLHL32,KLHL32,KLHL32,KLHL32,KLHL32,KLHL32,KLHL32,KLHL32,KLHL32,KLHL32,KLHL32,KLHL32,KLHL32,KLHL32,KLHL32,KLHL32	48.4107	1.62778	0.965131	1.68659	0.0916825	0.107409
gene miRNA|gene::MIR320A;miRNA::hsa-miR-320a	75.3495	-1.37531	0.825944	-1.66514	0.0958841	0.112274
repeat|repeat::SINE	50.0518	-1.26666	0.76117	-1.6641	0.0960932	0.112463
repeat|repeat::LINE	410.162	-1.08126	0.650556	-1.66205	0.0965019	0.112884
gene|gene::NUB1,NUB1,NUB1,NUB1,NUB1,NUB1,NUB1,NUB1	334.885	-0.80889	0.486845	-1.66149	0.0966141	0.112959
repeat gene|repeat::SINE;gene::CALN1,CALN1,CALN1	24.2026	1.63352	0.985637	1.65732	0.097454	0.113839
repeat gene|repeat::LINE;gene::B3GALT5,B3GALT5,B3GALT5,B3GALT5,B3GALT5,B3GALT5,B3GALT5	55.9396	1.31679	0.794555	1.65727	0.0974647	0.113839
gene|gene::DNMT1,DNMT1,DNMT1,DNMT1	28.7113	1.50351	0.908166	1.65555	0.0978135	0.114189
repeat gene|repeat::SINE;gene::CHST9,CHST9	9.27735	2.77882	1.68419	1.64995	0.0989537	0.115462
repeat gene|repeat::LINE;gene::TENM2,TENM2,TENM2,TENM2	38.2	1.65688	1.00468	1.64917	0.0991131	0.115591
gene|gene::LRMDA	133.889	-1.04034	0.642026	-1.6204	0.105146	0.122511
[truncated: 331 more rows]

## Sheet: 3_Non_EVs_Dif_Analysis_sRNAs
Supplementary Table S3. Differential analysis of sRNAs biotypes clusters in Protein using DESeq2 tool when treated with PNK or without treatment. sRNA-clusters are significantly deregulated (adj P<0.05) in PNK treated samples versus non-treated samples are highlighted in yellow.
ID_sRNAs	baseMean	log2 Fold Change EVs PNK vs No-PNK	lfcSE	stat	P value	padj. P value
repeat gene|repeat::Low_complexity;gene::MEMO1,MEMO1,MEMO1,MEMO1,MEMO1,MEMO1,MEMO1,MEMO1,MEMO1,MEMO1,MEMO1,MEMO1,MEMO1,MEMO1,MEMO1,MEMO1,MEMO1,MEMO1,MEMO1,MEMO1	1978.7	8.20476	0.869344	9.43787	3.80422e-21	7.53616e-18
repeat|repeat::LINE	1008.96	-8.20943	0.884752	-9.27879	1.71408e-20	1.69779e-17
gene|gene::FAM167A,FAM167A-AS1	3453.04	-7.34392	0.812738	-9.03602	1.62476e-19	1.07288e-16
gene|gene::SH3RF3	1939.96	-6.98075	0.79211	-8.81285	1.21999e-18	4.48553e-16
gene|gene::HABP4	2696.33	-7.60074	0.863233	-8.80496	1.30898e-18	4.48553e-16
gene|gene::BORCS8-MEF2B,MEF2B,BORCS8-MEF2B,MEF2B,BORCS8-MEF2B	987.245	-7.4031	0.841186	-8.80079	1.35857e-18	4.48553e-16
repeat|repeat::LTR	2197.62	-6.80472	0.792818	-8.58295	9.247e-18	2.6169e-15
repeat|repeat::LTR	711.463	-8.45934	0.99338	-8.51571	1.65574e-17	4.10003e-15
gene|gene::SAP30L,SAP30L,SAP30L,SAP30L	753.09	-7.08043	0.837646	-8.45278	2.84457e-17	6.26122e-15
gene|gene::RAB37	2965.2	-6.55101	0.77625	-8.43931	3.19215e-17	6.32366e-15
repeat gene|repeat::SINE;gene::BNIP3L,BNIP3L	688.125	-7.03438	0.845514	-8.31965	8.82217e-17	1.58879e-14
gene|gene::IRAK3,IRAK3	2897.37	-6.33652	0.775974	-8.16589	3.19083e-16	5.26752e-14
repeat gene|repeat::LINE;gene::XYLB,XYLB,XYLB,XYLB	2353.51	-6.28169	0.774148	-8.11433	4.88492e-16	7.44387e-14
repeat gene|repeat::LINE;gene::CUEDC1	753.323	-7.859	0.976916	-8.04471	8.64531e-16	1.16968e-13
gene|gene::NTN1	1913.87	-6.28808	0.781929	-8.04175	8.85675e-16	1.16968e-13
gene|gene::NDEL1,NDEL1,NDEL1	498.239	-7.12092	0.889932	-8.00165	1.22764e-15	1.51997e-13
gene|gene::GPM6A,GPM6A,GPM6A,GPM6A,GPM6A,GPM6A	1397.86	-6.25343	0.792275	-7.893	2.95009e-15	3.43773e-13
gene|gene::INTS1	1000.64	-6.30701	0.799987	-7.88388	3.17359e-15	3.49271e-13
gene|gene::GNA14,GNA14-AS1	673.764	-6.62854	0.846493	-7.83059	4.85585e-15	5.06286e-13
repeat gene|repeat::SINE;gene::LINC00550;repeat::SINE;gene::BCAT2,BCAT2,BCAT2;repeat::SINE;gene::CACNA1G,CACNA1G,CACNA1G,CACNA1G,CACNA1G,CACNA1G,CACNA1G,CACNA1G,CACNA1G,CACNA1G,CACNA1G,CACNA1G,CACNA1G,CACNA1G,CACNA1G,CACNA1G,CACNA1G,CACNA1G,CACNA1G,CACNA1G,CACNA1G,CACNA1G,CACNA1G,CACNA1G,CACNA1G,CACNA1G,CACNA1G,CACNA1G,CACNA1G,CACNA1G,CACNA1G,CACNA1G,CACNA1G	477.767	-6.74089	0.863419	-7.8072	5.84732e-15	5.79177e-13
gene|gene::CELSR1,CELSR1	1045.18	-6.25392	0.802459	-7.79345	6.52061e-15	6.15111e-13
gene|gene::IQCH,IQCH,IQCH,IQCH-AS1,IQCH-AS1,IQCH,IQCH,IQCH,IQCH,IQCH,IQCH,IQCH	699.835	-6.38969	0.824815	-7.74681	9.42315e-15	8.48512e-13
repeat gene|repeat::LINE;gene::KIF6,KIF6,KIF6,KIF6	544.104	-6.54252	0.846891	-7.72533	1.1156e-14	9.60875e-13
tRNA repeat|tRNA::tRNA-Leu-AAG-1-1;repeat::tRNA;tRNA::tRNA-Leu-AAG-1-3;repeat::tRNA;tRNA::tRNA-Leu-TAG-1-1;repeat::tRNA;tRNA::tRNA-Leu-AAG-1-2;repeat::tRNA	1621.44	-5.99287	0.778102	-7.7019	1.34053e-14	1.1065e-12
gene|gene::SMARCD3,SMARCD3,SMARCD3	513.96	-6.55172	0.851841	-7.69125	1.45708e-14	1.15459e-12
repeat gene|repeat::LTR;repeat::LTR;gene::SKI;repeat::LTR;gene::SKI	540.963	-6.74616	0.880697	-7.66003	1.85894e-14	1.41637e-12
repeat gene|repeat::DNA;gene::RNF144B	768.902	-6.35718	0.835751	-7.60655	2.81508e-14	2.06544e-12
repeat gene|repeat::LTR;gene::CDH12,CDH12,CDH12,CDH12,CDH12,CDH12,CDH12,CDH12	1925.63	9.51287	1.25564	7.57613	3.56026e-14	2.44786e-12
repeat gene|repeat::LTR;gene::MYRIP,MYRIP,MYRIP,MYRIP,MYRIP	355.542	8.07652	1.06617	7.57528	3.58344e-14	2.44786e-12
repeat|repeat::LINE	281.598	-11.3872	1.50614	-7.56054	4.01389e-14	2.6505e-12
gene|gene::NRXN3,NRXN3,NRXN3,NRXN3,NRXN3,NRXN3,NRXN3,NRXN3	1659.73	6.13096	0.812588	7.54498	4.52342e-14	2.86998e-12
gene|gene::MAPKAP1,MAPKAP1,MAPKAP1,MAPKAP1,MAPKAP1	1207.05	-5.97587	0.792368	-7.54178	4.636e-14	2.86998e-12
gene|gene::STK4,STK4	1565.2	-6.17073	0.820775	-7.51817	5.55482e-14	3.33458e-12
repeat gene|repeat::LTR;gene::FMNL2	338.338	8.31353	1.12112	7.41535	1.21304e-13	7.06775e-12
gene|gene::TDP1,TDP1,TDP1	377.233	-7.43823	1.00443	-7.40538	1.30771e-13	7.40163e-12
gene|gene::MYO3A,MYO3A	511.399	7.72559	1.04763	7.37434	1.65163e-13	9.08856e-12
repeat|repeat::LINE	1904.51	6.11851	0.831329	7.35992	1.84025e-13	9.85279e-12
gene|gene::RPH3AL,RPH3AL,RPH3AL,RPH3AL	297.376	9.24766	1.26115	7.33272	2.25532e-13	1.17573e-11
gene|gene::NEK2,NEK2,NEK2	310.038	-8.11298	1.11119	-7.30114	2.85347e-13	1.44941e-11
gene|gene::SPATA16	2349.5	-6.10925	0.841995	-7.25568	3.99644e-13	1.97924e-11
repeat|repeat::SINE	348.59	-7.86399	1.08596	-7.2415	4.43733e-13	2.14399e-11
repeat gene|repeat::LINE;gene::LINC01317	333.709	8.97502	1.24006	7.23756	4.56821e-13	2.15467e-11
repeat|repeat::LTR	300.677	-9.6424	1.33406	-7.22787	4.90617e-13	2.26026e-11
gene|gene::ELF1,ELF1,ELF1,ELF1	1717.86	-5.76551	0.799938	-7.20745	5.70109e-13	2.56659e-11
gene|gene::KANK3	413.999	-6.18869	0.859142	-7.20334	5.87559e-13	2.56659e-11
gene|gene::NXPH2	272.281	9.11788	1.26613	7.2014	5.95977e-13	2.56659e-11
gene|gene::CAP2,CAP2,CAP2	308.626	-7.30719	1.01948	-7.16759	7.63312e-13	3.1661e-11
gene|gene::PDZRN3,PDZRN3,PDZRN3,PDZRN3,PDZRN3	299.298	9.10552	1.2705	7.1669	7.67152e-13	3.1661e-11
repeat gene|repeat::snRNA;gene::RUVBL1;repeat::snRNA;gene::RUVBL1	411.631	7.44663	1.03991	7.16085	8.01765e-13	3.19906e-11
gene|gene::CAPN5	626.978	-5.84175	0.8159	-7.15989	8.07436e-13	3.19906e-11
repeat|repeat::LINE	687.087	-6.05597	0.846939	-7.15041	8.65174e-13	3.36061e-11
gene|gene::RTP2,LOC100131635	358.484	-6.40635	0.896865	-7.14305	9.1281e-13	3.47746e-11
repeat gene|repeat::LINE;gene::TTLL11	374.878	-7.13218	1.00222	-7.11641	1.10778e-12	4.10977e-11
repeat|repeat::rRNA	11766.7	5.39516	0.758295	7.11486	1.12028e-12	4.10977e-11
gene|gene::PRKAR1A	384.801	6.0287	0.849242	7.09892	1.25733e-12	4.48177e-11
gene|gene::LOC644285,CCNH,RASA1,CCNH,CCNH,CCNH,RASA1	182.034	-10.8187	1.52421	-7.09787	1.26693e-12	4.48177e-11
gene|gene::NWD2	1036.48	5.70507	0.804196	7.09413	1.30163e-12	4.52374e-11
gene|gene::RWDD2A,RWDD2A,RWDD2A,RWDD2A,RWDD2A	4243.4	-5.42667	0.766376	-7.08095	1.43164e-12	4.85248e-11
repeat gene|repeat::LINE;gene::DCAF1,DCAF1,DCAF1,DCAF1,DCAF1,DCAF1,DCAF1	1217.33	5.51961	0.779645	7.07965	1.44521e-12	4.85248e-11
gene|gene::GLI4	209.865	-9.26083	1.31415	-7.04699	1.82825e-12	6.03628e-11
gene|gene::ADRB1	480.802	7.62401	1.08482	7.0279	2.09668e-12	6.80907e-11
repeat gene|repeat::LTR;gene::LINC00607	146.914	10.7567	1.5366	7.00035	2.55332e-12	8.15828e-11
tRNA|tRNA::tRNA-Gly-CCC-2-1;tRNA::tRNA-Gly-CCC-2-2	1340.48	-5.4571	0.781901	-6.97928	2.96702e-12	9.32962e-11
gene|gene::ARHGAP26,ARHGAP26,ARHGAP26,ARHGAP26	854.525	6.13148	0.879085	6.97484	3.0621e-12	9.42851e-11
repeat gene|repeat::SINE;gene::CNDP2,CNDP2,CNDP2,CNDP2,CNDP2,CNDP2	233.013	-7.47222	1.07153	-6.9734	3.09365e-12	9.42851e-11
gene|gene::DIXDC1,DIXDC1	234.793	-7.42204	1.06666	-6.9582	3.44654e-12	1.03448e-10
gene|gene::SLC4A4,SLC4A4,SLC4A4	346.607	-6.97669	1.00333	-6.95354	3.56233e-12	1.05328e-10
repeat|repeat::SINE	358.191	-6.15218	0.885601	-6.94689	3.73416e-12	1.08785e-10
repeat|repeat::LINE	620.179	5.58586	0.805195	6.93728	3.99728e-12	1.14763e-10
repeat|repeat::DNA	168.793	7.83875	1.13122	6.92948	4.22378e-12	1.19533e-10
repeat gene|repeat::LTR;gene::ANAPC10,ANAPC10,ANAPC10,ANAPC10,ANAPC10,ANAPC10,ANAPC10,ANAPC10,ANAPC10,ANAPC10	884.862	8.13675	1.1753	6.92314	4.41755e-12	1.22372e-10
gene|gene::HSD11B2	520.67	5.68386	0.821109	6.92217	4.44765e-12	1.22372e-10
gene|gene::PMFBP1,PMFBP1	283.86	-6.15119	0.891262	-6.90166	5.13974e-12	1.39477e-10
repeat|repeat::LINE	13490.3	-5.30649	0.76942	-6.89674	5.32078e-12	1.42437e-10
repeat gene|repeat::LINE;gene::DLGAP2,DLGAP2	162.711	-10.5655	1.53238	-6.89484	5.39263e-12	1.42437e-10
repeat|repeat::LINE	137.387	10.6183	1.54197	6.88623	5.72917e-12	1.49335e-10
repeat gene|repeat::LINE;gene::EBF3,EBF3,EBF3,EBF3,EBF3,EBF3,EBF3	228.906	-7.76467	1.12974	-6.87295	6.28874e-12	1.61582e-10
gene|gene::RABGAP1L,RABGAP1L,RABGAP1L,RABGAP1L,RABGAP1L,RABGAP1L,RABGAP1L	207.763	8.88837	1.29385	6.86973	6.43226e-12	1.61582e-10
repeat|repeat::rRNA	221.085	8.87254	1.29161	6.86934	6.44994e-12	1.61582e-10
repeat|repeat::LTR	186.572	-9.11697	1.32752	-6.86768	6.52527e-12	1.61582e-10
gene|gene::B3GNTL1,B3GNTL1,B3GNTL1,B3GNTL1,B3GNTL1,TBCD	344.906	-7.10629	1.03775	-6.84777	7.50121e-12	1.82978e-10
repeat|repeat::SINE	202.33	-8.90145	1.30027	-6.84582	7.60387e-12	1.82978e-10
gene|gene::ECSCR,ECSCR,ECSCR	290.574	-6.13331	0.896247	-6.84333	7.73724e-12	1.82978e-10
gene|gene::FZD3,FZD3	178.325	9.21973	1.34734	6.84293	7.75877e-12	1.82978e-10
gene|gene::ATXN1,ATXN1,ATXN1	2587.11	7.86701	1.15153	6.83177	8.38727e-12	1.94228e-10
repeat gene|repeat::SINE;gene::SHISA9	376.384	-6.98374	1.02236	-6.83101	8.4319e-12	1.94228e-10
gene|gene::ADK,ADK,ADK,ADK,ADK,ADK	375.909	5.97969	0.876395	6.82305	8.91249e-12	2.02613e-10
repeat|repeat::LTR	210.625	7.36535	1.0797	6.82164	9.0005e-12	2.02613e-10
repeat|repeat::LINE	124.894	10.5478	1.54782	6.81463	9.4508e-12	2.1036e-10
repeat gene|repeat::LTR;gene::IGFL2-AS1	4984.41	-5.20867	0.765281	-6.80622	1.00198e-11	2.20546e-10
repeat|repeat::LINE;repeat::LINE	232.976	7.13096	1.04819	6.80315	1.02358e-11	2.22825e-10
repeat|repeat::LINE	207.457	-7.2703	1.07	-6.79466	1.08571e-11	2.33782e-10
gene|gene::RNF31,RNF31	277.427	-5.95985	0.881166	-6.76359	1.34611e-11	2.86736e-10
repeat|repeat::LINE	186.084	7.47371	1.10529	6.76178	1.36303e-11	2.86997e-10
gene|gene::DHRS11	215.676	8.58035	1.26921	6.76038	1.37631e-11	2.86997e-10
gene|gene::KALRN,KALRN,KALRN,KALRN,KALRN,KALRN,KALRN	331.558	8.77019	1.2981	6.7562	1.41661e-11	2.92324e-10
repeat gene|repeat::Low_complexity;gene::EDA,EDA,EDA	160.197	-8.85482	1.31257	-6.74617	1.51802e-11	3.1002e-10
repeat gene|repeat::LINE;gene::LINC00348	1606.83	-5.28654	0.786346	-6.72293	1.78111e-11	3.60038e-10
repeat|repeat::LTR	130.569	10.3985	1.54718	6.72094	1.80552e-11	3.61286e-10
tRNA repeat|tRNA::tRNA-Ile-TAT-1-1;repeat::tRNA	182.651	-9.04868	1.34707	-6.7173	1.85118e-11	3.63212e-10
repeat|repeat::LTR	339.815	-5.97479	0.889469	-6.71725	1.85181e-11	3.63212e-10
gene|gene::PRSS16	260.609	-5.94477	0.885694	-6.71199	1.91984e-11	3.72351e-10
gene|gene::ASMT;gene::ASMT	170.6	-7.5776	1.12917	-6.71077	1.936e-11	3.72351e-10
repeat gene|repeat::rRNA;gene::ANKRD30BL,ANKRD30BL	488.609	-5.54094	0.827168	-6.69869	2.10293e-11	4.00567e-10
gene|gene::ABL1,ABL1	308.933	-6.01647	0.898818	-6.69376	2.17501e-11	4.10351e-10
gene|gene::IGSF21	417.724	7.75272	1.16041	6.68102	2.37292e-11	4.40302e-10
gene|gene::SHC3	216.9	8.45332	1.26534	6.68069	2.37821e-11	4.40302e-10
repeat|repeat::LINE;repeat::LINE	163.786	8.88592	1.33334	6.66443	2.65692e-11	4.87348e-10
repeat|tRNA::tRNA-Leu-AAG-2-3;repeat::tRNA;tRNA::tRNA-Leu-TAG-2-1;repeat::tRNA;tRNA::tRNA-Leu-TAG-2-1;repeat::tRNA;tRNA::tRNA-Leu-TAG-2-1;repeat::tRNA;tRNA::tRNA-Leu-TAG-2-1;repeat::tRNA;tRNA::tRNA-Leu-TAG-2-1;repeat::tRNA;tRNA::tRNA-Leu-AAG-2-1;repeat::tRNA;tRNA::tRNA-Leu-AAG-2-4;repeat::tRNA;tRNA::tRNA-Leu-AAG-2-4;repeat::tRNA;tRNA::tRNA-Leu-AAG-2-2;repeat::tRNA	289.109	-6.6578	1.00699	-6.61158	3.80231e-11	6.91045e-10
repeat|repeat::LTR	163.828	-7.53574	1.14027	-6.60871	3.87688e-11	6.9819e-10
repeat gene|repeat::LINE;gene::RBFOX1,RBFOX1,RBFOX1,RBFOX1,RBFOX1,RBFOX1,RBFOX1,RBFOX1	202.199	9.30106	1.40926	6.59995	4.11288e-11	7.34019e-10
gene|gene::PLD1,PLD1	109.239	10.2927	1.55994	6.59818	4.16249e-11	7.36241e-10
gene|gene::TTC4,MROH7-TTC4,MROH7-TTC4,MROH7-TTC4,TTC4	336.758	-6.27569	0.953013	-6.5851	4.54579e-11	7.96921e-10
gene|gene::C16orf90,C16orf90,C16orf90	488.228	-5.52228	0.83989	-6.575	4.86541e-11	8.45471e-10
repeat gene|repeat::Low_complexity;gene::HOXD8,HOXD8,HOXD8	619.094	-5.63075	0.85713	-6.5693	5.05513e-11	8.70802e-10
gene|gene::HACD2,HACD2,HACD2,HACD2,HACD2	104.451	10.2656	1.56316	6.56721	5.12676e-11	8.75526e-10
repeat|repeat::LTR,SINE	236.154	-6.7315	1.02681	-6.55573	5.53687e-11	9.37482e-10
gene|gene::LRRK2	103.608	10.252	1.56453	6.55275	5.64859e-11	9.48293e-10
repeat gene|repeat::LINE;gene::ARL3	147.082	7.39861	1.12974	6.54893	5.79497e-11	9.64693e-10
repeat|repeat::LTR	485.877	-5.38284	0.822881	-6.54146	6.09219e-11	1.00572e-09
repeat|repeat::LTR	107.375	10.2006	1.56193	6.53078	6.54273e-11	1.07117e-09
gene|gene::RASGRP3,RASGRP3,RASGRP3,RASGRP3,RASGRP3,RASGRP3,RASGRP3,RASGRP3,RASGRP3	252.865	7.13423	1.09455	6.51798	7.1261e-11	1.15711e-09
gene|gene::SMPD3	102.876	10.1887	1.56532	6.50899	7.56579e-11	1.21852e-09
repeat|repeat::LTR	270.54	-6.25182	0.961152	-6.5045	7.79518e-11	1.24534e-09
repeat gene|repeat::LTR;gene::POLD3,POLD3,POLD3,POLD3	281.518	-5.70461	0.880227	-6.48084	9.12158e-11	1.44559e-09
repeat gene|repeat::Simple_repeat;gene::FBRSL1,FBRSL1,FBRSL1,FBRSL1,FBRSL1	168.288	-8.8062	1.36041	-6.47321	9.59452e-11	1.50847e-09
gene|gene::NLRP4	263.155	-5.72911	0.88628	-6.46422	1.0182e-10	1.58823e-09
repeat gene|repeat::rRNA;gene::MARCHF6,MARCHF6,MARCHF6	319.374	5.89969	0.91409	6.45417	1.08811e-10	1.68402e-09
gene|gene::PDE4D,PDE4D,PDE4D,PDE4D,PDE4D	94.48	10.1394	1.57363	6.44332	1.16884e-10	1.79494e-09
gene|gene::MTHFR,MTHFR	107.889	-10.0512	1.56144	-6.43717	1.21722e-10	1.85485e-09
repeat|repeat::DNA	105.863	-10.0386	1.56257	-6.42441	1.32386e-10	2.00196e-09
tRNA repeat gene|tRNA::tRNA-Asp-GTC-5-1;repeat::tRNA;gene::SPRY4-AS1	153.454	-8.69	1.3534	-6.42087	1.355e-10	2.03353e-09
repeat gene|repeat::SINE;gene::SEPTIN9,SEPTIN9,SEPTIN9,SEPTIN9,SEPTIN9,SEPTIN9,SEPTIN9	105.241	-10.0331	1.56382	-6.41574	1.40136e-10	2.08729e-09
gene|gene::DOCK2,INSYN2B,INSYN2B,DOCK2	347.742	-5.36696	0.837507	-6.40826	1.47187e-10	2.17596e-09
gene|gene::CHST8,CHST8	91.7617	10.0897	1.57568	6.40342	1.51938e-10	2.22955e-09
gene|gene::LINC00629	185.602	7.28911	1.13871	6.40119	1.54171e-10	2.24568e-09
repeat|repeat::LTR	266.887	-6.49714	1.01543	-6.39838	1.57037e-10	2.25686e-09
gene|gene::KIAA0319L	231.741	5.67698	0.887278	6.3982	1.57217e-10	2.25686e-09
tRNA repeat|tRNA::tRNA-Asn-GTT-2-5;repeat::tRNA;tRNA::tRNA-Asn-GTT-2-4;repeat::tRNA;tRNA::tRNA-Asn-GTT-3-1;repeat::tRNA;gene::NBPF25P;tRNA::tRNA-Asn-GTT-3-2;repeat::tRNA;gene::NBPF25P;tRNA::tRNA-Asn-GTT-2-3;repeat::tRNA;gene::NBPF25P;tRNA::tRNA-Asn-GTT-2-2;repeat::tRNA;gene::NBPF25P;tRNA::tRNA-Asn-GTT-2-1;repeat::tRNA;gene::NBPF26,NBPF19;tRNA::tRNA-Asn-GTT-2-6;repeat::tRNA;gene::NBPF26,NBPF19	1340.23	-4.95961	0.776286	-6.3889	1.67082e-10	2.38122e-09
repeat|repeat::SINE	141.445	-8.63373	1.35261	-6.38302	1.73625e-10	2.45679e-09
gene|gene::VAV2,VAV2	126.405	8.61409	1.35119	6.37517	1.82762e-10	2.56774e-09
repeat gene|repeat::SINE;gene::ASAP2,ASAP2	90.553	10.0498	1.57728	6.37162	1.87043e-10	2.60454e-09
gene|gene::PKD1L3	269.116	-6.44682	1.01193	-6.37083	1.88011e-10	2.60454e-09
gene|gene::NUDCD3	169.553	-6.92504	1.0874	-6.36841	1.90992e-10	2.62746e-09
repeat gene|repeat::LINE;gene::C17orf75	529.822	6.89376	1.08271	6.36716	1.92557e-10	2.63073e-09
gene|gene::LINC02116	404.549	-6.34105	0.996889	-6.36084	2.00656e-10	2.7226e-09
repeat|repeat::LTR	293.665	6.45721	1.01575	6.3571	2.05596e-10	2.77065e-09
gene|gene::IFT74,IFT74,IFT74,IFT74	600.592	-5.44931	0.857749	-6.35304	2.11101e-10	2.82561e-09
gene|gene::MIER3,MIER3,MIER3	426.846	5.53868	0.87203	6.35147	2.1326e-10	2.83536e-09
gene|gene::HNRNPH1,HNRNPH1,HNRNPH1,HNRNPH1,HNRNPH1,HNRNPH1,HNRNPH1,HNRNPH1,HNRNPH1,HNRNPH1	153.418	-7.13749	1.12424	-6.34873	2.17105e-10	2.86723e-09
repeat|repeat::LTR;repeat::LTR	99.1882	-9.94613	1.57023	-6.33418	2.38614e-10	3.13043e-09
repeat gene|repeat::DNA,DNA;gene::PPP1R2,PPP1R2,PPP1R2,PPP1R2,PPP1R2	121.853	-8.53168	1.348	-6.32913	2.4655e-10	3.21326e-09
repeat|repeat::tRNA	280.633	-5.55315	0.878734	-6.31949	2.62432e-10	3.39789e-09
gene|gene::SND1	261.977	-6.47768	1.02553	-6.31642	2.67694e-10	3.44352e-09
gene|gene::SREBF2,SREBF2	592.746	-5.14811	0.815452	-6.3132	2.73323e-10	3.49324e-09
repeat|repeat::LINE	339.282	5.35929	0.849968	6.30528	2.87672e-10	3.65307e-09
gene|gene::PLCH2,PLCH2,PLCH2	211.637	-5.91518	0.938359	-6.30375	2.90526e-10	3.66581e-09
gene|gene::ABL1,ABL1	143.602	-8.47073	1.34682	-6.28944	3.18609e-10	3.97916e-09
gene|gene::PHC1	493.767	-5.13927	0.817175	-6.28907	3.19378e-10	3.97916e-09
repeat|repeat::LINE	129.414	8.44952	1.344	6.28685	3.2397e-10	4.01115e-09
repeat gene|repeat::LINE;gene::DSE,DSE,DSE,DSE,DSE,DSE,DSE,DSE,DSE,DSE,DSE	85.3295	9.92704	1.58457	6.26483	3.73241e-10	4.59248e-09
gene|gene::CDH18,CDH18,CDH18,CDH18,CDH18,CDH18,CDH18,CDH18,CDH18,CDH18,CDH18	158.712	8.07308	1.28942	6.26103	3.82434e-10	4.67655e-09
repeat|repeat::LTR	145.96	8.20851	1.31197	6.25661	3.93438e-10	4.7816e-09
gene|gene::CDK2AP1,CDK2AP1,CDK2AP1,CDK2AP1	132.478	-8.511	1.36053	-6.25564	3.95878e-10	4.78192e-09
gene miRNA|gene::MIR122,MIR3591;miRNA::hsa-miR-122-5p,hsa-miR-3591-3p	555.583	-6.19857	0.991528	-6.25153	4.06448e-10	4.87984e-09
gene|gene::ARAP1,ARAP1,ARAP1,ARAP1,ARAP1	178.43	-7.14596	1.14386	-6.24725	4.17747e-10	4.97027e-09
gene|gene::ARHGEF19	183.915	-5.73122	0.917468	-6.24678	4.18998e-10	4.97027e-09
gene|gene::RAB28,RAB28,RAB28	145.205	8.15888	1.30639	6.24537	4.22793e-10	4.98544e-09
gene|gene::RAB11A,RAB11A	130.789	8.30731	1.33093	6.24172	4.32789e-10	5.07311e-09
gene|gene::ELOVL7,ELOVL7,ELOVL7,ELOVL7	135.569	7.10432	1.13882	6.23831	4.42329e-10	5.15443e-09
repeat|repeat::tRNA	202.228	-8.28752	1.32885	-6.23662	4.47125e-10	5.17985e-09
repeat gene|repeat::scRNA;gene::RNY5	673.122	6.60147	1.0614	6.21957	4.98531e-10	5.71917e-09
gene|gene::P2RX7,P2RX7,P2RX7,P2RX7,P2RX7,P2RX7,P2RX7,P2RX7,P2RX7,P2RX7	139.88	8.13429	1.30792	6.21928	4.99453e-10	5.71917e-09
repeat|repeat::SINE	149.003	-8.24471	1.32657	-6.21507	5.13028e-10	5.84086e-09
gene|gene::CRMP1	118.803	-8.28677	1.33406	-6.21169	5.24163e-10	5.93352e-09
gene|gene::LUZP2,LUZP2,LUZP2	123.232	8.42339	1.35708	6.20701	5.40005e-10	6.07812e-09
repeat gene|repeat::SINE;gene::TUSC3,TUSC3,TUSC3	264.464	-5.44389	0.877269	-6.2055	5.45225e-10	6.10221e-09
repeat|repeat::Simple_repeat	125.571	8.19327	1.32176	6.19878	5.69017e-10	6.33272e-09
tRNA repeat|tRNA::tRNA-Gln-TTG-1-1;repeat::tRNA	622.248	-5.19062	0.837889	-6.19487	5.83317e-10	6.45559e-09
repeat|repeat::LINE	77.3073	9.8587	1.59514	6.18044	6.39229e-10	7.03507e-09
gene|gene::TMEM273,TMEM273,TMEM273,TMEM273,TMEM273,TMEM273,TMEM273	134.48	8.14424	1.31817	6.17844	6.47372e-10	7.08532e-09
repeat|repeat::DNA	175.164	7.89713	1.27862	6.17628	6.56276e-10	7.10627e-09
gene|gene::SIM2	77.6705	9.84745	1.59455	6.1757	6.58712e-10	7.10627e-09
repeat gene|repeat::Unknown;gene::LOC102724084	153.527	-7.05509	1.14246	-6.17538	6.60047e-10	7.10627e-09
gene|gene::GADL1	146.713	-6.71767	1.08811	-6.1737	6.67104e-10	7.14342e-09
gene|gene::COL23A1	168.927	-8.89924	1.44177	-6.17244	6.72425e-10	7.16168e-09
gene|gene::BMF,BMF,BMF,BMF	401.939	-5.26322	0.853007	-6.17019	6.82068e-10	7.2037e-09
gene|gene::RFFL,RFFL,RAD51L3-RFFL	88.7882	-9.75122	1.58047	-6.16983	6.83642e-10	7.2037e-09
repeat gene|repeat::SINE;gene::FAM172A,FAM172A,FAM172A,FAM172A	84.5888	9.78812	1.58698	6.16775	6.92668e-10	7.24399e-09
gene|gene::PPP6R3,PPP6R3,PPP6R3,PPP6R3,PPP6R3,PPP6R3,PPP6R3,PPP6R3,PPP6R3,PPP6R3,PPP6R3,PPP6R3,PPP6R3,PPP6R3,PPP6R3,PPP6R3,PPP6R3,PPP6R3,PPP6R3,PPP6R3,PPP6R3,PPP6R3,PPP6R3,PPP6R3,PPP6R3,PPP6R3,PPP6R3,PPP6R3,PPP6R3,PPP6R3,PPP6R3,PPP6R3,PPP6R3,PPP6R3,PPP6R3,PPP6R3,PPP6R3,PPP6R3,PPP6R3,PPP6R3,PPP6R3,PPP6R3,PPP6R3,PPP6R3,PPP6R3	89.108	-9.74952	1.58085	-6.16727	6.94779e-10	7.24399e-09
repeat|repeat::LINE	449.349	-5.11057	0.829586	-6.16039	7.25669e-10	7.52644e-09
repeat gene|repeat::LINE,DNA;gene::KAZN	142.488	8.60379	1.39752	6.15645	7.43943e-10	7.67578e-09
gene|gene::ZNF536,ZNF536	127.807	-8.41766	1.36749	-6.15557	7.48074e-10	7.67842e-09
gene|gene::C12orf42,C12orf42,C12orf42,C12orf42,C12orf42	77.2049	9.81509	1.59684	6.14658	7.91732e-10	8.08465e-09
repeat gene|repeat::DNA;gene::RYBP	133.87	8.08369	1.31612	6.14206	8.14601e-10	8.27551e-09
gene|gene::ITGBL1,ITGBL1,ITGBL1	6166.08	7.58897	1.23585	6.14068	8.21679e-10	8.30483e-09
repeat gene|repeat::LTR;repeat::LTR;repeat::LTR;gene::OPA1,OPA1,OPA1,OPA1,OPA1,OPA1,OPA1,OPA1,OPA1,OPA1	318.711	-6.18795	1.00803	-6.13866	8.32189e-10	8.36836e-09
repeat|repeat::snRNA	89.4398	-9.71308	1.58262	-6.13734	8.39142e-10	8.39565e-09
repeat|repeat::LTR	169.343	5.80574	0.947091	6.13008	8.78339e-10	8.74366e-09
repeat gene|repeat::SINE;gene::RIOK1,RIOK1;repeat::SINE;gene::RIOK1,RIOK1	85.3105	-9.69885	1.58398	-6.1231	9.17693e-10	9.08975e-09
repeat gene|repeat::LINE;gene::EBF1,EBF1,EBF1,EBF1,EBF1,EBF1,EBF1,EBF1,EBF1,EBF1,EBF1,EBF1,EBF1,EBF1,EBF1	203.35	-5.50954	0.89996	-6.12198	9.24182e-10	9.10848e-09
repeat gene|repeat::LINE;gene::LRRC4C,LRRC4C	84.9075	9.72201	1.58889	6.11876	9.43062e-10	9.24855e-09
repeat gene|repeat::DNA;gene::IMMP2L,IMMP2L,IMMP2L,IMMP2L,IMMP2L,IMMP2L	74.1987	9.78729	1.6001	6.11666	9.55547e-10	9.32482e-09
gene|gene::DCC	124.913	6.86683	1.12445	6.10682	1.01636e-09	9.86964e-09
gene|gene::ZFYVE16,ZFYVE16,ZFYVE16,ZFYVE16,ZFYVE16,ZFYVE16,ZFYVE16	345.776	-5.13043	0.840684	-6.10269	1.04298e-09	1.0054e-08
repeat gene|repeat::LINE;gene::STIM1,STIM1,STIM1,STIM1,STIM1,STIM1,STIM1,STIM1,STIM1,STIM1,STIM1,STIM1,STIM1,STIM1,STIM1,STIM1,STIM1,STIM1,STIM1,STIM1,STIM1,STIM1	229.394	5.60669	0.918782	6.10231	1.04549e-09	1.0054e-08
gene|gene::KLF3-AS1	112.267	8.37496	1.37389	6.09581	1.08882e-09	1.04201e-08
repeat gene|repeat::SINE,LINE;gene::DPP3,DPP3,DPP3	108.271	8.53145	1.40015	6.09325	1.10638e-09	1.05372e-08
gene|gene::LMF1,LMF1,LMF1,LMF1,LMF1,LMF1,LMF1	528.661	-5.02651	0.82506	-6.0923	1.11299e-09	1.05494e-08
repeat|repeat::LINE	183.573	8.59945	1.41314	6.08536	1.16228e-09	1.09642e-08
gene|gene::SPRED1	73.5401	9.73611	1.60179	6.07828	1.21476e-09	1.14049e-08
repeat gene|repeat::SINE;gene::ANK1,ANK1,ANK1,ANK1,ANK1	289.72	-5.27687	0.868948	-6.07271	1.25771e-09	1.17525e-08
gene|gene::PER2	71.6209	9.73801	1.60456	6.06895	1.28752e-09	1.19746e-08
tRNA repeat gene|tRNA::tRNA-Und-NNN-4-1;repeat::tRNA;gene::TNFRSF9	81.1663	-9.65022	1.59042	-6.06774	1.29723e-09	1.20085e-08
gene|gene::MYO10	74.612	9.70673	1.6005	6.06481	1.32108e-09	1.21724e-08
repeat|repeat::LTR	496.279	-5.29416	0.873249	-6.06261	1.33934e-09	1.22835e-08
tRNA repeat|tRNA::tRNA-Arg-TCG-1-1;repeat::tRNA	134.261	-8.48119	1.39929	-6.06106	1.35226e-09	1.23449e-08
repeat|repeat::SINE	111.015	8.30977	1.37429	6.04661	1.47929e-09	1.34426e-08
repeat|repeat::LINE;repeat::LINE	106.363	7.99467	1.32248	6.04523	1.49194e-09	1.34956e-08
repeat gene|repeat::LTR;repeat::DNA;gene::RASGEF1A,RASGEF1A	266.759	-5.33683	0.883209	-6.04254	1.51705e-09	1.36114e-08
repeat|repeat::rRNA	80.5515	-9.63488	1.59457	-6.04233	1.51908e-09	1.36114e-08
gene|gene::HEXD,HEXD,HEXD,HEXD	166.3	-6.80055	1.12561	-6.04166	1.52535e-09	1.36114e-08
gene|gene::GRIP1,GRIP1	146.774	-6.45568	1.06871	-6.04062	1.53523e-09	1.3638e-08
gene|gene::MEIS2,MEIS2,MEIS2,MEIS2,MEIS2,MEIS2,MEIS2,MEIS2,MEIS2	71.8093	9.7004	1.60681	6.03705	1.56958e-09	1.38809e-08
gene repeat|gene::TACR1,TACR1;gene::TACR1,TACR1;repeat::LTR	70.534	9.69598	1.60678	6.03443	1.59528e-09	1.40455e-08
gene|gene::HDAC11,HDAC11,HDAC11	116.39	-7.93346	1.3152	-6.03215	1.61792e-09	1.41819e-08
repeat gene|repeat::SINE;gene::LOC100128317	372.723	-5.32364	0.884926	-6.01592	1.78872e-09	1.56099e-08
gene|gene::EXOC2,EXOC2	111.99	-8.27038	1.37558	-6.01229	1.82922e-09	1.58934e-08
gene|gene::SECISBP2,SECISBP2,SECISBP2,SECISBP2,SECISBP2,SECISBP2,SECISBP2,SECISBP2	178.886	-7.92656	1.32076	-6.00151	1.95494e-09	1.69115e-08
repeat|repeat::LINE	118.251	7.99488	1.33237	6.00049	1.96724e-09	1.69439e-08
repeat gene|repeat::LINE;gene::RANBP17	295.743	7.39839	1.23358	5.9975	2.00383e-09	1.71844e-08
gene|gene::MCF2L,MCF2L,MCF2L,MCF2L,MCF2L,MCF2L,MCF2L,MCF2L	396.943	-5.14847	0.859117	-5.99275	2.06326e-09	1.76177e-08
gene|gene::FNDC1	136.127	-7.86096	1.31396	-5.98263	2.1956e-09	1.86259e-08
gene|gene::ICAM5	409.187	5.08138	0.849403	5.9823	2.20013e-09	1.86259e-08
repeat|repeat::tRNA;repeat::tRNA;repeat::tRNA;repeat::tRNA;repeat::tRNA;repeat::tRNA;tRNA::tRNA-Leu-CAA-4-1;repeat::tRNA;tRNA::tRNA-Leu-CAA-1-1;repeat::tRNA;tRNA::tRNA-Leu-CAA-1-1;repeat::tRNA;tRNA::tRNA-Leu-CAA-1-1;repeat::tRNA;tRNA::tRNA-Leu-CAA-1-1;repeat::tRNA;tRNA::tRNA-Leu-CAA-1-2;repeat::tRNA;tRNA::tRNA-Leu-CAA-1-2;repeat::tRNA;tRNA::tRNA-Leu-CAA-3-1;repeat::tRNA;tRNA::tRNA-Leu-CAA-2-1;rep…	226.777	-6.24957	1.04531	-5.97868	2.24954e-09	1.89631e-08
repeat|repeat::LTR	440.221	5.30969	0.889029	5.97247	2.33695e-09	1.95194e-08
repeat|repeat::LINE,SINE	137.237	-6.88942	1.15362	-5.97199	2.34378e-09	1.95194e-08
repeat|repeat::DNA	170.755	-6.13983	1.02812	-5.9719	2.34509e-09	1.95194e-08
repeat gene|repeat::LTR;gene::MMP17	76.4639	-9.53412	1.59842	-5.9647	2.45077e-09	2.03137e-08
repeat|repeat::LTR	236.103	5.44818	0.913913	5.96137	2.50134e-09	2.05304e-08
tRNA repeat gene|tRNA::tRNA-Arg-CCG-1-3;repeat::tRNA;tRNA::tRNA-Arg-TCG-3-1;repeat::tRNA;gene::KCTD2	165.763	-5.53031	0.927731	-5.96111	2.50532e-09	2.05304e-08
repeat gene|repeat::SINE;gene::DTNBP1,DTNBP1,DTNBP1,DTNBP1,DTNBP1,DTNBP1	155.726	6.63795	1.11358	5.96093	2.50801e-09	2.05304e-08
gene|gene::FHIT,FHIT,FHIT,FHIT,FHIT,FHIT,FHIT	149.537	5.92362	0.994439	5.95675	2.57302e-09	2.09319e-08
gene|gene::UNC5C	169.152	6.48376	1.08853	5.95642	2.57818e-09	2.09319e-08
gene|gene::ZNF770;gene::ZNF770	834.621	-4.9565	0.832467	-5.95399	2.61682e-09	2.11588e-08
gene|gene::CENPC,CENPC,CENPC	145.392	-6.58045	1.10584	-5.95063	2.6712e-09	2.15108e-08
repeat gene|repeat::LTR;gene::YAE1	209.112	5.6364	0.947304	5.94993	2.6825e-09	2.15143e-08
repeat|repeat::LTR	70.3823	9.57027	1.60878	5.94879	2.70134e-09	2.1578e-08
gene|gene::RFC2,RFC2,RFC2,RFC2,RFC2	166.787	6.47911	1.09043	5.94179	2.8192e-09	2.2429e-08
repeat|repeat::SINE	572.014	-4.80377	0.810458	-5.92722	3.08101e-09	2.44139e-08
repeat|repeat::LINE	71.0712	9.53103	1.60881	5.92426	3.1371e-09	2.47593e-08
repeat|repeat::LINE	162.136	6.40452	1.08228	5.91764	3.26601e-09	2.56745e-08
repeat|repeat::DNA	191.742	5.31707	0.900077	5.90735	3.47657e-09	2.72217e-08
repeat gene|repeat::LINE;gene::CA10,CA10,CA10	1254.76	-4.58634	0.776539	-5.90612	3.50251e-09	2.73169e-08
repeat gene|repeat::SINE;gene::NIBAN3,NIBAN3,NIBAN3,NIBAN3,NIBAN3,NIBAN3	242.272	-5.29645	0.898538	-5.89452	3.75774e-09	2.91925e-08
repeat gene|repeat::SINE;gene::CNTNAP2	3887.55	-4.59318	0.780843	-5.88233	4.04525e-09	3.13033e-08
gene|gene::RCAN2,RCAN2,LOC101926915	64.1795	9.52316	1.62044	5.87691	4.17991e-09	3.22194e-08
gene|gene::ARAP2,ARAP2,ARAP2	291.383	5.25118	0.893648	5.87612	4.19996e-09	3.22485e-08
gene|gene::ANKRD28,ANKRD28	269.583	-5.42514	0.924067	-5.87094	4.33319e-09	3.31431e-08
repeat|repeat::LINE	120.352	7.71063	1.31591	5.85956	4.64086e-09	3.53598e-08
tRNA repeat|tRNA::tRNA-Ser-GCT-6-1;repeat::tRNA	253.973	-6.01256	1.02791	-5.84932	4.93587e-09	3.74635e-08
repeat|repeat::LINE	69.1115	-9.41296	1.60946	-5.84851	4.95989e-09	3.75021e-08
repeat gene|repeat::Simple_repeat;gene::SH3D19,SH3D19,SH3D19,SH3D19,SH3D19,SH3D19,SH3D19,SH3D19,SH3D19,SH3D19,SH3D19,SH3D19,SH3D19	135.675	-8.36338	1.43036	-5.84703	5.00421e-09	3.76933e-08
gene|gene::ST3GAL5,ST3GAL5,ST3GAL5,ST3GAL5,ST3GAL5,ST3GAL5,ST3GAL5,ST3GAL5,ST3GAL5,ST3GAL5	228.155	-5.12145	0.876067	-5.84595	5.03677e-09	3.77948e-08
gene|gene::LRPPRC	376.703	4.88831	0.8363	5.84516	5.06093e-09	3.78328e-08
repeat|repeat::SINE	509.441	-4.82392	0.82552	-5.84349	5.11176e-09	3.80031e-08
gene|gene::ADAMTS9-AS1,ADAMTS9-AS1,ADAMTS9,ADAMTS9	133.933	6.8251	1.16805	5.84316	5.12207e-09	3.80031e-08
repeat|repeat::LINE	69.836	-9.39495	1.60877	-5.83985	5.22488e-09	3.86213e-08
gene|gene::MTREX	754.037	-4.60553	0.789717	-5.83188	5.48078e-09	4.03622e-08
repeat|repeat::rRNA	100.848	7.6695	1.31677	5.82446	5.7296e-09	4.19769e-08
repeat gene|repeat::LINE;gene::HOMER1,HOMER1,HOMER1	61.6615	9.47249	1.62643	5.82409	5.74242e-09	4.19769e-08
gene|gene::CADM1,CADM1,CADM1,CADM1,CADM1	184.209	6.25575	1.07438	5.82264	5.79259e-09	4.21879e-08
gene|gene::SPRR2G	79.7166	9.25249	1.59198	5.81194	6.17517e-09	4.46945e-08
repeat|repeat::LINE	147.331	6.22209	1.07067	5.8114	6.19531e-09	4.46945e-08
repeat gene|repeat::rRNA,LTR;gene::UTRN	536.8	-5.00552	0.861364	-5.81115	6.20444e-09	4.46945e-08
gene|gene::SAXO1,SAXO1,SAXO1	97.0694	-8.13173	1.40015	-5.80774	6.3321e-09	4.54489e-08
gene|gene::METTL25,METTL25,METTL25,METTL25,METTL25,METTL25,METTL25	61.7543	9.44074	1.62661	5.80393	6.47769e-09	4.6326e-08
repeat|repeat::Low_complexity	127.49	6.55463	1.12956	5.80281	6.52118e-09	4.64693e-08
repeat|repeat::LINE	106.044	8.43361	1.45431	5.79906	6.66876e-09	4.73506e-08
repeat gene|repeat::tRNA;gene::TOR3A	511.46	-4.72798	0.815481	-5.79778	6.71974e-09	4.75422e-08
gene|gene::EPHA1-AS1	89.0433	6.81581	1.17598	5.79584	6.79812e-09	4.79255e-08
repeat gene|repeat::LINE;gene::SOX2-OT,SOX2-OT,SOX2-OT	66.9124	-9.34774	1.61494	-5.7883	7.11039e-09	4.99492e-08
gene|gene::MIPOL1,MIPOL1,MIPOL1	86.7478	8.20478	1.41841	5.78448	7.27355e-09	5.09148e-08
repeat|repeat::Satellite	135.722	7.37703	1.2775	5.77461	7.7133e-09	5.3803e-08
gene|gene::HAVCR2	126.362	7.77614	1.34675	5.77399	7.74156e-09	5.38106e-08
repeat gene|repeat::LINE;gene::HS3ST4	69.736	9.32704	1.61625	5.77078	7.8905e-09	5.46542e-08
gene|gene::SH3TC2-DT	409.702	4.86114	0.842833	5.76762	8.03967e-09	5.54934e-08
gene|gene::KCNV2	65.7606	-9.32417	1.6171	-5.766	8.11773e-09	5.58376e-08
repeat|repeat::LTR	286.537	-4.8534	0.841902	-5.7648	8.1753e-09	5.6039e-08
repeat gene|repeat::LINE;gene::SLC26A5,SLC26A5,SLC26A5,SLC26A5,SLC26A5,SLC26A5,SLC26A5,SLC26A5,SLC26A5,SLC26A5,SLC26A5	162.345	6.32764	1.0987	5.75919	8.452e-09	5.77359e-08
gene|gene::ESYT1,ESYT1	89.6945	7.81552	1.35906	5.75067	8.88918e-09	6.05136e-08
repeat gene|repeat::LINE;gene::SLCO5A1,SLCO5A1,SLCO5A1	86.1556	8.02201	1.39637	5.74492	9.19646e-09	6.2391e-08
gene|gene::CAMK1D,CAMK1D,CAMK1D	56.3007	9.39441	1.63946	5.73018	1.00321e-08	6.78282e-08
gene|gene::PTPRN2,PTPRN2,PTPRN2,PTPRN2,PTPRN2	1327.64	-4.55318	0.795129	-5.72634	1.02621e-08	6.89341e-08
repeat gene|repeat::LINE;gene::CTCF,CTCF,CTCF	172.46	5.99729	1.0475	5.72536	1.03214e-08	6.89341e-08
gene|gene::FLJ40288	607.923	4.57532	0.79924	5.72459	1.03682e-08	6.89341e-08
gene|gene::LRP12,LRP12	244.035	5.18726	0.906144	5.72455	1.03711e-08	6.89341e-08
repeat gene|repeat::rRNA;gene::TEX101	254.957	5.13301	0.896807	5.72365	1.0426e-08	6.89341e-08
gene|gene::C9orf135,C9orf135,C9orf135,C9orf135,C9orf135,C9orf135	60.4631	9.33369	1.63077	5.72348	1.04364e-08	6.89341e-08
gene|gene::TBC1D14,TBC1D14,TBC1D14	103.475	-7.73487	1.35144	-5.72343	1.04393e-08	6.89341e-08
gene|gene::LIN52,LIN52,LIN52	169.358	6.80823	1.19029	5.71983	1.06629e-08	7.0177e-08
repeat|repeat::LINE	58.3365	9.34783	1.63527	5.71638	1.08817e-08	7.13798e-08
gene|gene::GPC5	55.8194	9.36671	1.64123	5.70714	1.14892e-08	7.49645e-08
gene|gene::LOC101929710	70.0883	9.16331	1.60569	5.70676	1.15145e-08	7.49645e-08
repeat|repeat::LINE	55.4194	9.36822	1.64172	5.70636	1.15417e-08	7.49645e-08
repeat|repeat::SINE	711.907	4.71685	0.826759	5.70524	1.16182e-08	7.52148e-08
repeat|repeat::SINE;repeat::SINE	221.173	-4.92104	0.863946	-5.696	1.2265e-08	7.91434e-08
gene|gene::NR1H3,NR1H3,NR1H3,NR1H3,NR1H3,NR1H3;gene::ANO7	56.26	9.33814	1.64037	5.6927	1.25045e-08	8.04267e-08
gene|gene::SMYD3,SMYD3,SMYD3,SMYD3	113.293	-6.31377	1.11017	-5.6872	1.29139e-08	8.27912e-08
repeat gene|repeat::Unknown;gene::AP5S1,AP5S1,AP5S1	1220.58	-4.49864	0.79198	-5.68025	1.34501e-08	8.59503e-08
repeat|repeat::snRNA	193.268	5.25981	0.926532	5.67688	1.37175e-08	8.73771e-08
gene|gene::KCNIP4,KCNIP4,KCNIP4,KCNIP4	127.899	6.21284	1.09452	5.67633	1.37616e-08	8.73771e-08
gene|gene::PYCARD-AS1,PYCARD,PYCARD	60.5808	-9.23925	1.62804	-5.67507	1.38629e-08	8.77391e-08
gene|gene::FAM117A	54.0294	9.3399	1.64614	5.67381	1.39659e-08	8.81097e-08
repeat|repeat::DNA	63.012	-9.20592	1.62394	-5.66889	1.43728e-08	9.03892e-08
repeat gene|repeat::SINE;gene::LMLN,LMLN,LMLN,LMLN	222.092	-5.79419	1.02243	-5.66708	1.45252e-08	9.07886e-08
repeat gene|repeat::LINE;gene::DCT,DCT,DCT,DCT,DCT	155.097	-5.33729	0.941812	-5.66705	1.4528e-08	9.07886e-08
repeat gene|repeat::SINE;gene::FOXO6	101.354	6.40848	1.1313	5.66468	1.47296e-08	9.17588e-08
gene|gene::IL1R1,IL1R1	415.623	-4.60581	0.813826	-5.65945	1.51858e-08	9.43046e-08
gene|gene::UBE2E2,UBE2E2,UBE2E2	91.187	-7.9768	1.41058	-5.655	1.55847e-08	9.62623e-08
repeat gene|repeat::LINE;gene::VWA3B,VWA3B,VWA3B,VWA3B,VWA3B	66.6392	9.20289	1.62743	5.65485	1.55983e-08	9.62623e-08
repeat gene|repeat::LINE;gene::THAP3,THAP3,THAP3	104.754	-7.4674	1.32202	-5.64849	1.61866e-08	9.95827e-08
gene|gene::WDPCP,WDPCP,WDPCP,WDPCP,WDPCP	133.96	6.32243	1.11948	5.64762	1.62681e-08	9.97745e-08
gene|gene::CENPO,CENPO,CENPO,CENPO,CENPO,CENPO,ADCY3,ADCY3,ADCY3,ADCY3,ADCY3,ADCY3,ADCY3	123.022	-7.99094	1.41531	-5.64609	1.64136e-08	1.00356e-07
repeat gene|repeat::SINE;gene::ASTN2,ASTN2,ASTN2	56.7518	9.26034	1.64043	5.64506	1.65126e-08	1.00651e-07
gene|gene::IREB2	6736.58	-4.39123	0.778469	-5.64085	1.69217e-08	1.02828e-07
repeat|repeat::LINE	470.742	4.66779	0.827916	5.638	1.72041e-08	1.04074e-07
gene|gene::ABCB5,ABCB5	83.0804	7.79625	1.38287	5.63772	1.72318e-08	1.04074e-07
gene|gene::RPE65	1693.81	6.76164	1.19962	5.6365	1.7354e-08	1.04493e-07
repeat|repeat::LINE	62.0313	-9.16293	1.62639	-5.6339	1.76182e-08	1.05735e-07
repeat|repeat::LTR	379.66	5.84637	1.0378	5.63342	1.7667e-08	1.05735e-07
repeat gene|repeat::LINE;gene::USH1C,USH1C,USH1C,USH1C	77.3688	-9.14132	1.62372	-5.62985	1.8037e-08	1.07616e-07
repeat|repeat::LTR;repeat::SINE	115.104	8.13545	1.44519	5.62934	1.809e-08	1.07616e-07
repeat gene|repeat::LTR;gene::FAM198B-AS1,FAM198B-AS1,FAM198B-AS1,FAM198B-AS1	153.937	5.99143	1.06462	5.62774	1.82582e-08	1.08292e-07
repeat|repeat::LINE	90.0292	-6.67387	1.18616	-5.62645	1.83953e-08	1.08779e-07
repeat|repeat::LTR	54.7051	9.25532	1.64566	5.6241	1.86482e-08	1.09947e-07
repeat gene|repeat::LINE;gene::NAP1L1,NAP1L1,NAP1L1,NAP1L1,NAP1L1	52.3499	9.28572	1.65173	5.6218	1.88978e-08	1.11088e-07
gene|gene::LRRC29,LRRC29,LRRC29,LRRC29	102.437	-6.46591	1.15041	-5.62055	1.9035e-08	1.11563e-07
repeat|repeat::LINE	84.2202	-7.69583	1.36976	-5.61838	1.92752e-08	1.12638e-07
tRNA repeat|tRNA::tRNA-Trp-CCA-4-1;repeat::tRNA	155.319	-5.93198	1.05593	-5.61779	1.9342e-08	1.12696e-07
repeat|repeat::LINE	77.0143	8.06616	1.43798	5.60938	2.03052e-08	1.17961e-07
tRNA repeat|tRNA::tRNA-Leu-TAA-1-1;repeat::tRNA	117.592	-7.72707	1.37938	-5.60184	2.12092e-08	1.22852e-07
gene|gene::LINC02346	51.0275	9.25526	1.65583	5.5895	2.2773e-08	1.31526e-07
repeat gene|repeat::DNA;gene::CASP7,CASP7,CASP7,CASP7,CASP7,CASP7,CASP7	1039.84	-5.07466	0.908434	-5.58617	2.32134e-08	1.3368e-07
repeat|repeat::DNA	84.8038	7.63337	1.36863	5.57738	2.44164e-08	1.402e-07
repeat|repeat::SINE;repeat::SINE	104.109	7.56601	1.35679	5.57642	2.4552e-08	1.40571e-07
repeat gene|repeat::LINE;gene::LRP11	113.361	8.04622	1.44367	5.57346	2.49731e-08	1.42379e-07
gene|gene::AK8,AK8,AK8,AK8,AK8,AK8,AK8	592.964	-4.41778	0.792685	-5.57319	2.50116e-08	1.42379e-07
gene|gene::CTNND2,CTNND2,CTNND2,CTNND2,CTNND2,CTNND2	107.644	7.58691	1.36161	5.57202	2.51799e-08	1.42927e-07
repeat gene|repeat::tRNA;gene::ZNF185,ZNF185,ZNF185,ZNF185,ZNF185,ZNF185,ZNF185,ZNF185;repeat::LTR;gene::INHBA-AS1	97.6818	-7.96781	1.43056	-5.5697	2.55181e-08	1.44432e-07
repeat|repeat::LINE	56.2214	-9.11897	1.63986	-5.56083	2.68487e-08	1.51531e-07
gene|gene::CERKL,CERKL,CERKL,CERKL,CERKL,CERKL,CERKL	118.6	6.04099	1.08794	5.5527	2.81297e-08	1.58309e-07
gene|gene::APC,APC,APC,APC,APC,APC,APC,APC,APC,APC,APC,APC,APC,APC,APC	141.58	6.80663	1.22703	5.54724	2.90215e-08	1.62866e-07
repeat gene|repeat::LTR;gene::STX18-AS1;repeat::LTR,LTR;gene::IL1RAPL1	50.184	9.20419	1.65947	5.54646	2.91512e-08	1.63131e-07
gene|gene::SPTBN5	92.1108	-7.88542	1.42304	-5.54124	3.00341e-08	1.67599e-07
repeat gene|repeat::SINE,LINE;gene::RNASEH1,RNASEH1	56.6571	-9.10679	1.64447	-5.53784	3.06233e-08	1.70406e-07
repeat|repeat::SINE	478.603	5.59628	1.0109	5.53593	3.09583e-08	1.71788e-07
repeat|repeat::LINE	52.5513	9.14924	1.65342	5.53352	3.13864e-08	1.73677e-07
gene|gene::SYNE1,SYNE1	48.931	9.2	1.66327	5.53129	3.17889e-08	1.75415e-07
gene|gene::C8B,C8B,C8B	74.4336	7.90015	1.42871	5.52957	3.21011e-08	1.76645e-07
gene|gene::VARS2,VARS2,VARS2;gene::VARS2,VARS2,VARS2;gene::VARS2,VARS2,VARS2,MUC22,MUC22,MUC22;gene::VARS2,VARS2,VARS2;gene::VARS2,VARS2,VARS2;gene::VARS2,VARS2,VARS2	118.704	7.46214	1.34988	5.52802	3.2387e-08	1.77725e-07
gene|gene::CMTM7,CMTM7	331.383	4.51441	0.817446	5.52258	3.3406e-08	1.8281e-07
repeat gene|repeat::LINE;gene::HNF4G	527.463	-4.44151	0.805159	-5.51632	3.46178e-08	1.8892e-07
gene|gene::LDB1,LDB1	58.2061	-9.01831	1.63585	-5.51291	3.52951e-08	1.92087e-07
repeat gene|repeat::LTR;gene::PASD1	72.466	7.9842	1.44894	5.51036	3.58101e-08	1.94355e-07
gene|gene::MAML2	48.6146	9.17702	1.66571	5.50939	3.60085e-08	1.94899e-07
gene|gene::USP9Y	92.9964	7.55331	1.37153	5.50722	3.64539e-08	1.96719e-07
gene|gene::EDNRB	54.0487	-9.07091	1.64722	-5.50679	3.65435e-08	1.96719e-07
repeat gene|repeat::LINE;gene::MOB3B	307.995	-4.60382	0.836317	-5.50488	3.69429e-08	1.9833e-07
repeat|repeat::tRNA;tRNA::tRNA-Gln-CTG-1-3;repeat::tRNA;tRNA::tRNA-Gln-CTG-1-3;repeat::tRNA;tRNA::tRNA-Gln-CTG-1-1;repeat::tRNA;tRNA::tRNA-Gln-CTG-1-1;repeat::tRNA;tRNA::tRNA-Gln-CTG-1-2;repeat::tRNA;tRNA::tRNA-Gln-CTG-1-2;repeat::tRNA;tRNA::tRNA-Gln-CTG-1-2;repeat::tRNA;tRNA::tRNA-Gln-CTG-1-4;repeat::tRNA;tRNA::tRNA-Gln-CTG-1-5;repeat::tRNA	1412.01	-4.23887	0.770224	-5.50343	3.72464e-08	1.99419e-07
gene|gene::CAMSAP1	843.646	-4.34135	0.789027	-5.50216	3.75166e-08	2.00325e-07
gene|gene::UGT2B17;gene::UGT2B15;gene::UGT2B15	56.4976	-9.01328	1.63835	-5.50144	3.76695e-08	2.006e-07
gene|gene::USP27X	103.996	-7.86001	1.42905	-5.50017	3.79417e-08	2.01508e-07
repeat|repeat::LINE	54.9274	9.05676	1.64776	5.4964	3.87625e-08	2.05317e-07
gene|gene::GBE1	54.0739	-9.04671	1.6478	-5.49017	4.01554e-08	2.12128e-07
repeat gene|repeat::DNA;gene::IGFBP7,IGFBP7	165.704	5.95913	1.08676	5.48337	4.17303e-08	2.19861e-07
repeat gene|repeat::LINE;gene::C2CD3,C2CD3	51.574	9.066	1.65767	5.46912	4.52268e-08	2.37651e-07
repeat gene|repeat::LINE;gene::SPAG16,SPAG16,SPAG16	88.9893	7.95541	1.45486	5.46816	4.54724e-08	2.38309e-07
tRNA repeat|tRNA::tRNA-Arg-TCT-4-1;repeat::tRNA	84.4507	-6.56477	1.20065	-5.46768	4.55965e-08	2.38329e-07
repeat|repeat::LINE	150.233	6.48131	1.18851	5.45329	4.94466e-08	2.57773e-07
gene|gene::MDN1	194.691	5.70809	1.0473	5.4503	5.0284e-08	2.6145e-07
gene|gene::GLMN,GLMN,GLMN	133.739	6.36128	1.16865	5.44329	5.23052e-08	2.71248e-07
repeat gene|repeat::LTR;gene::TENM1,TENM1,TENM1	47.2475	9.09418	1.67124	5.44157	5.28122e-08	2.73162e-07
gene|gene::PLEKHG1,PLEKHG1,PLEKHG1,PLEKHG1,PLEKHG1,PLEKHG1	68.392	-7.54749	1.389	-5.43378	5.51739e-08	2.84634e-07
gene|gene::CHM,CHM,CHM,CHM,CHM	87.8994	6.14233	1.13063	5.43267	5.55165e-08	2.85658e-07
gene|gene::PHF19	49.5481	9.04282	1.66502	5.43107	5.60184e-08	2.87493e-07
gene|gene::TNIK,TNIK,TNIK,TNIK,TNIK,TNIK,TNIK,TNIK	96.2734	7.43476	1.36923	5.4299	5.63858e-08	2.88631e-07
repeat gene|repeat::snRNA;gene::NRXN1,NRXN1,NRXN1,NRXN1,NRXN1,NRXN1,NRXN1,NRXN1,NRXN1,NRXN1,NRXN1,NRXN1,NRXN1,NRXN1,NRXN1,NRXN1,NRXN1,NRXN1,NRXN1	210.506	-4.87446	0.897825	-5.42919	5.66089e-08	2.89026e-07
repeat gene|repeat::LINE;gene::GRID1	321.664	4.81559	0.887237	5.42762	5.71089e-08	2.9083e-07
gene|gene::PXN,PXN,PXN,PXN	202.383	-4.98235	0.918208	-5.42617	5.7576e-08	2.92457e-07
repeat|repeat::LINE	163.479	5.84592	1.07802	5.42285	5.86558e-08	2.9718e-07
gene|gene::FCRLA,FCRLA,FCRLA,FCRLA,FCRLA,FCRLA,FCRLA,FCRLA,FCRLA	113.204	7.40285	1.36562	5.42088	5.9306e-08	2.99707e-07
gene|gene::ABHD17B,ABHD17B	75.124	7.53306	1.39006	5.41925	5.98497e-08	3.01685e-07
repeat|repeat::Simple_repeat	8365.79	-4.1253	0.761403	-5.41802	6.02615e-08	3.0299e-07
repeat|repeat::LINE,SINE	469.454	5.51258	1.01759	5.41728	6.05138e-08	3.03488e-07
gene|gene::MBNL2,MBNL2,MBNL2,MBNL2,MBNL2,MBNL2,MBNL2,MBNL2,MBNL2,MBNL2,MBNL2,MBNL2,MBNL2,MBNL2,MBNL2,MBNL2,MBNL2,MBNL2,MBNL2,MBNL2,MBNL2,MBNL2,MBNL2,MBNL2,MBNL2,MBNL2,MBNL2,MBNL2,MBNL2,MBNL2,MBNL2,MBNL2,MBNL2,MBNL2,MBNL2,MBNL2,MBNL2,MBNL2,MBNL2,MBNL2,MBNL2,MBNL2,MBNL2,MBNL2,MBNL2	728.078	4.52193	0.834869	5.41633	6.08335e-08	3.04262e-07
gene|gene::NAT1,NAT1	83.0098	6.49467	1.19922	5.41574	6.10356e-08	3.04262e-07
repeat|repeat::rRNA	2329.72	4.1806	0.771974	5.41547	6.11288e-08	3.04262e-07
repeat gene|repeat::DNA;gene::SEMA6D	357.499	4.44775	0.821504	5.41416	6.15777e-08	3.05212e-07
gene miRNA|gene::MIR451A,MIR451B;miRNA::hsa-miR-451a	327.506	-4.55463	0.841267	-5.41401	6.16279e-08	3.05212e-07
gene|gene::LINC02210-CRHR1,LINC02210-CRHR1	377.584	4.70216	0.869376	5.40866	6.34987e-08	3.13693e-07
gene|gene::PDE4D,PDE4D,PDE4D,PDE4D,PDE4D,PDE4D,PDE4D,PDE4D,PDE4D,PDE4D,PDE4D,PDE4D,PDE4D,PDE4D,PDE4D	47.3316	9.03712	1.67164	5.40613	6.43994e-08	3.17351e-07
repeat gene|repeat::LTR;gene::PTPRD	110.719	6.05236	1.12003	5.40374	6.52655e-08	3.20821e-07
repeat|repeat::LINE;repeat::LINE	125.105	-5.39031	0.998162	-5.40023	6.6554e-08	3.25807e-07
repeat|repeat::LINE	73.4215	-7.70323	1.4265	-5.40009	6.66087e-08	3.25807e-07
repeat|repeat::LINE	81.4536	7.42137	1.37454	5.39916	6.69542e-08	3.2669e-07
repeat gene|repeat::rRNA;gene::RBM6,RBM6,RBM6,RBM6,RBM6,RBM6,RBM6,RBM6	63.4524	7.79865	1.44573	5.39427	6.88012e-08	3.34878e-07
repeat|repeat::LTR	45.0635	9.05939	1.67969	5.3935	6.90984e-08	3.355e-07
gene|gene::GALNTL6	142.131	5.99972	1.11265	5.3923	6.95631e-08	3.3693e-07
gene|gene::PLCB2,PLCB2,PLCB2	216.982	-4.92765	0.914005	-5.39127	6.99625e-08	3.38038e-07
repeat|repeat::LTR	127.797	-8.25173	1.5309	-5.39011	7.04128e-08	3.3863e-07
repeat|repeat::LTR;repeat::LTR;gene::KHDRBS2;repeat::LTR;gene::KHDRBS2;repeat::LTR;gene::PFKM,PFKM,PFKM,PFKM,PFKM,PFKM,PFKM,PFKM,PFKM,PFKM,PFKM;repeat::LTR;gene::FUT3,FUT3,FUT3,FUT3,FUT3,FUT3,FUT3,FUT3,FUT3,FUT3,LOC101928844,FUT3,FUT3;repeat::LTR;gene::FUT3,FUT3,FUT3,FUT3,FUT3,FUT3,FUT3,FUT3,FUT3,FUT3,LOC101928844,FUT3,FUT3;repeat::LTR;gene::SEC23B,SEC23B,SEC23B,SEC23B,SEC23B;repeat::LTR;gene::PS…	84.3533	-7.39665	1.37227	-5.39008	7.04268e-08	3.3863e-07
repeat gene|repeat::DNA;gene::ZNF664-RFLNA,ZNF664-RFLNA	44.8765	9.05559	1.68117	5.38649	7.18473e-08	3.44141e-07
tRNA repeat|tRNA::tRNA-Val-TAC-1-2;repeat::tRNA;tRNA::tRNA-Val-TAC-1-1;repeat::tRNA	311.869	-4.44176	0.824659	-5.38618	7.19701e-08	3.44141e-07
repeat|repeat::LINE	639.294	7.61852	1.41454	5.38587	7.20941e-08	3.44141e-07
repeat gene|repeat::LTR;gene::BACE2,BACE2,BACE2;repeat::LTR;gene::BACE2,BACE2,BACE2	181.492	-4.73993	0.880219	-5.38494	7.2469e-08	3.45099e-07
gene|gene::ENPP6	118.112	-5.83413	1.08351	-5.38448	7.2654e-08	3.4515e-07
repeat|repeat::LTR	165.698	-4.85588	0.902305	-5.38164	7.38095e-08	3.49139e-07
repeat gene|repeat::DNA;gene::ATXN1,ATXN1,ATXN1	56.0332	-8.82769	1.64036	-5.38155	7.38462e-08	3.49139e-07
repeat|repeat::LTR	110.862	7.86519	1.46174	5.3807	7.41947e-08	3.49952e-07
gene|gene::CALCOCO1,CALCOCO1,CALCOCO1	45.0163	9.03024	1.68065	5.37307	7.74085e-08	3.64243e-07
gene|gene::GPC5	94.1782	6.33648	1.17993	5.37023	7.86352e-08	3.6837e-07
repeat gene|repeat::Low_complexity;gene::HDAC9,HDAC9,HDAC9,HDAC9,HDAC9,HDAC9,HDAC9	69.4122	7.73322	1.44003	5.37018	7.86574e-08	3.6837e-07
gene|gene::DGKQ	291.007	-4.46906	0.8323	-5.36952	7.89444e-08	3.68842e-07
repeat gene|repeat::LINE,DNA;gene::RIMS1,RIMS1,RIMS1,RIMS1	44.6197	9.03044	1.68202	5.36881	7.9256e-08	3.69233e-07
gene|gene::UGT1A3,UGT1A5,UGT1A4,UGT1A6,UGT1A6,UGT1A9,UGT1A7,UGT1A8,UGT1A10	46.0507	9.00212	1.67685	5.36848	7.9401e-08	3.69233e-07
gene|gene::DNAH2,DNAH2	126.659	-7.7277	1.43976	-5.36735	7.99012e-08	3.70689e-07
gene|gene::CBLB,CBLB,CBLB,CBLB,CBLB,CBLB,CBLB,CBLB,CBLB,CBLB,CBLB,CBLB,CBLB,CBLB,CBLB,CBLB,CBLB,CBLB,CBLB,CBLB,CBLB,CBLB,CBLB,CBLB,CBLB,CBLB,CBLB,CBLB	87.2941	7.29425	1.35958	5.36509	8.0909e-08	3.74487e-07
repeat|repeat::LINE	142.04	-5.64124	1.05213	-5.36175	8.24195e-08	3.8059e-07
gene|gene::SLC8A1,SLC8A1,SLC8A1,SLC8A1,SLC8A1,SLC8A1,SLC8A1,SLC8A1,SLC8A1,SLC8A1,SLC8A1,SLC8A1,SLC8A1,SLC8A1,SLC8A1,SLC8A1,SLC8A1,SLC8A1	165.055	-4.77432	0.891689	-5.35424	8.5918e-08	3.94994e-07
gene|gene::ELAVL2,ELAVL2,ELAVL2,ELAVL2,ELAVL2,ELAVL2,ELAVL2,ELAVL2,ELAVL2,ELAVL2,ELAVL2,ELAVL2,ELAVL2,ELAVL2,ELAVL2,ELAVL2,ELAVL2,ELAVL2,ELAVL2,ELAVL2,ELAVL2,ELAVL2,ELAVL2,ELAVL2,ELAVL2,ELAVL2,ELAVL2,ELAVL2,ELAVL2,ELAVL2,ELAVL2	43.6183	9.02577	1.68574	5.3542	8.59376e-08	3.94994e-07
repeat gene|repeat::SINE;gene::MYO5A,MYO5A,MYO5A,MYO5A,MYO5A	47.632	8.94536	1.67379	5.34438	9.07249e-08	4.16032e-07
repeat|repeat::LTR	792.768	-4.26367	0.798105	-5.34224	9.18038e-08	4.20008e-07
repeat gene|repeat::LTR;gene::WDFY4	137.81	-5.00482	0.937243	-5.33994	9.29763e-08	4.24392e-07
repeat|repeat::LINE	320.024	-4.68326	0.877659	-5.33608	9.49753e-08	4.3252e-07
repeat gene|repeat::LTR;gene::CCDC26,CCDC26,CCDC26,CCDC26	174.206	5.32121	0.997877	5.33253	9.68545e-08	4.40066e-07
repeat gene|repeat::SINE;gene::HIF1AN	381.878	4.55644	0.854833	5.33021	9.80988e-08	4.44468e-07
repeat gene|repeat::LINE;gene::GRIK1,GRIK1,GRIK1,GRIK1,GRIK1,GRIK1,GRIK1,GRIK1	44.9727	8.97561	1.68401	5.32989	9.82722e-08	4.44468e-07
repeat|repeat::LINE	46.6387	8.93122	1.6775	5.32412	1.01443e-07	4.57764e-07
repeat gene|repeat::LINE;gene::ANKRD34C-AS1	197.386	4.7112	0.884966	5.3236	1.01733e-07	4.58031e-07
gene|gene::LYPD6,LYPD6	111.959	7.93477	1.49386	5.31158	1.08679e-07	4.88195e-07
repeat gene|repeat::LINE;gene::CELF6,CELF6,CELF6	228.821	4.89386	0.921799	5.30903	1.10211e-07	4.92855e-07
repeat gene|repeat::LTR,LTR;gene::LOC101928882	64.9384	7.55835	1.42368	5.30902	1.10215e-07	4.92855e-07
gene|gene::SUSD6	42.3546	8.98108	1.69207	5.30776	1.10984e-07	4.95176e-07
gene|gene::COL24A1,COL24A1,COL24A1,COL24A1	98.9873	7.56302	1.4257	5.30479	1.12805e-07	5.02174e-07
repeat|repeat::LINE	120.452	-5.06091	0.956075	-5.29342	1.20048e-07	5.32686e-07
gene|gene::AZI2,AZI2	77.9124	7.35951	1.39037	5.2932	1.20197e-07	5.32686e-07
gene|gene::ZBTB20,ZBTB20,ZBTB20,ZBTB20,ZBTB20,ZBTB20,ZBTB20,ZBTB20	64.3863	7.56239	1.42999	5.28843	1.23369e-07	5.45522e-07
repeat|repeat::Low_complexity	84.4298	5.51168	1.04297	5.28463	1.2596e-07	5.55378e-07
gene|gene::ROBO2,ROBO2,ROBO2,ROBO2	41.7224	8.95804	1.6952	5.28434	1.26158e-07	5.55378e-07
gene|gene::TENT5A	172.629	-4.67823	0.885475	-5.28331	1.26873e-07	5.57286e-07
gene|gene::MZF1,MZF1-AS1,MZF1,MZF1	3618.28	-4.26951	0.808461	-5.28104	1.28454e-07	5.62983e-07
repeat|repeat::LINE,DNA	112.095	6.84582	1.2972	5.27739	1.31035e-07	5.72638e-07
repeat gene|repeat::DNA;gene::TANGO6	100.38	-5.28967	1.00238	-5.27711	1.31236e-07	5.72638e-07
repeat|repeat::LINE	43.0397	8.91762	1.69017	5.27618	1.31905e-07	5.74295e-07
tRNA repeat|tRNA::tRNA-Leu-TAG-3-1;repeat::tRNA	62.213	-7.55511	1.43218	-5.27525	1.32577e-07	5.75954e-07
repeat|repeat::DNA	49.1468	-8.78012	1.66519	-5.27274	1.34401e-07	5.82599e-07
repeat|repeat::LTR	53.6009	8.76652	1.6629	5.27182	1.35079e-07	5.84262e-07
gene|gene::ORC5,ORC5	71.5329	7.34099	1.39367	5.26737	1.38395e-07	5.973e-07
gene|gene::C16orf78	128.678	-5.71749	1.0856	-5.26667	1.38922e-07	5.98271e-07
repeat|repeat::LINE	42.5756	8.90666	1.6926	5.26213	1.42396e-07	6.11903e-07
repeat gene|repeat::srpRNA;gene::PI4KB,PI4KB,PI4KB,PI4KB,PI4KB,PI4KB,PI4KB,PI4KB,PI4KB,PI4KB,PI4KB	45.9715	-8.81847	1.67616	-5.26112	1.4318e-07	6.13937e-07
repeat gene|repeat::DNA;gene::TENM3	207.82	4.49967	0.856289	5.25485	1.48149e-07	6.33871e-07
tRNA repeat|tRNA::tRNA-Gly-TCC-2-3;repeat::tRNA;tRNA::tRNA-Gly-TCC-1-1;repeat::tRNA;tRNA::tRNA-Gly-TCC-2-1;repeat::tRNA;gene::NBPF20,NBPF19,NBPF10,NBPF10;tRNA::tRNA-Gly-TCC-2-4;repeat::tRNA;gene::NBPF20,NBPF19,NBPF10,NBPF10;tRNA::tRNA-Gly-TCC-3-1;repeat::tRNA;gene::LINC00324;tRNA::tRNA-Gly-TCC-2-5;repeat::tRNA;gene::LINC00324;tRNA::tRNA-Gly-TCC-2-6;repeat::tRNA;gene::LINC00324;tRNA::tRNA-Gly-TCC-…	275.729	-4.68951	0.89755	-5.22479	1.74349e-07	7.44363e-07
gene|gene::SCD5,SCD5	384.422	4.25262	0.81432	5.22229	1.76721e-07	7.5287e-07
repeat|repeat::SINE	44.1116	-8.781	1.68363	-5.21552	1.83306e-07	7.79248e-07
repeat|repeat::LTR	76.917	7.78239	1.49339	5.21123	1.87596e-07	7.95776e-07
gene|gene::KMT5B,KMT5B,KMT5B,KMT5B,KMT5B,KMT5B,KMT5B,KMT5B,KMT5B,KMT5B	39.9559	8.88045	1.70476	5.20922	1.8964e-07	8.02123e-07
gene|gene::DPP6,DPP6,DPP6,DPP6,DPP6,DPP6,DPP6,DPP6,DPP6,DPP6,DPP6,DPP6,DPP6	108.593	7.1977	1.38179	5.20896	1.89902e-07	8.02123e-07
gene|gene::CSMD1	47.816	-8.71055	1.6725	-5.20811	1.90774e-07	8.03781e-07
gene|gene::NTRK3,NTRK3,NTRK3,NTRK3,NTRK3,NTRK3,NTRK3,NTRK3,NTRK3,NTRK3	56.8438	7.6272	1.46458	5.20779	1.91106e-07	8.03781e-07
gene|gene::SLC25A29,SLC25A29,SLC25A29,SLC25A29,SLC25A29,SLC25A29,SLC25A29,SLC25A29	50.3078	-8.4853	1.62985	-5.20617	1.92777e-07	8.0909e-07
gene|gene::WNT11	144.277	5.54313	1.06578	5.20103	1.9819e-07	8.30051e-07
gene|gene::NIPAL2,NIPAL2,NIPAL2,NIPAL2,NIPAL2,NIPAL2	74.9676	7.72356	1.48521	5.20033	1.98931e-07	8.31321e-07
repeat|repeat::LINE	84.7172	6.053	1.16409	5.19975	1.99555e-07	8.31321e-07
repeat|repeat::LTR	39.5438	8.87485	1.70684	5.19957	1.99752e-07	8.31321e-07
gene|gene::KRT19	276.207	-4.46674	0.859482	-5.19702	2.02511e-07	8.41038e-07
gene|gene::SPACA1	42.0754	8.81213	1.69615	5.19538	2.04299e-07	8.46688e-07
repeat|repeat::LINE	43.6415	-8.75085	1.68519	-5.1928	2.07151e-07	8.56219e-07
repeat gene|repeat::SINE;repeat::SINE;repeat::SINE;repeat::SINE;gene::ABHD3,ABHD3	99.2672	-5.26754	1.01445	-5.19252	2.07463e-07	8.56219e-07
repeat|repeat::LINE	40.944	8.83099	1.70135	5.19058	2.09643e-07	8.63415e-07
gene|gene::SND1	66.0518	7.31086	1.40889	5.1891	2.11317e-07	8.68246e-07
repeat|repeat::LINE	57.2922	7.50184	1.44578	5.18877	2.11693e-07	8.68246e-07
repeat gene|repeat::DNA;gene::GRID2,GRID2	84.6175	-7.29889	1.40748	-5.18577	2.15128e-07	8.80515e-07
repeat gene|repeat::LTR;gene::SAMD12-AS1	75.8404	7.37714	1.42384	5.18116	2.20506e-07	9.00664e-07
gene|gene::EYS,EYS	176.906	5.64682	1.09008	5.18021	2.21639e-07	9.01931e-07
repeat|repeat::rRNA	9369.52	-4.03624	0.779178	-5.18013	2.21727e-07	9.01931e-07
repeat|repeat::LINE	75.3848	7.47776	1.44401	5.17846	2.23729e-07	9.06553e-07
repeat|repeat::LTR	42.2139	8.79023	1.69747	5.17842	2.23778e-07	9.06553e-07
gene|gene::BTBD11,BTBD11,BTBD11,BTBD11	248.439	4.37441	0.846991	5.16464	2.40901e-07	9.73928e-07
gene|gene::RRH	135.783	5.79099	1.12161	5.16311	2.42878e-07	9.79921e-07
gene|gene::NSD1,NSD1,NSD1	1179.32	6.35798	1.23152	5.16272	2.43393e-07	9.80005e-07
gene|gene::NFATC2,NFATC2,NFATC2,NFATC2,NFATC2,NFATC2,NFATC2,NFATC2	66.5693	-7.51812	1.4569	-5.16034	2.46501e-07	9.90504e-07
repeat|repeat::LINE	91.6222	6.83855	1.32565	5.15863	2.48765e-07	9.97578e-07
gene|gene::FNDC11	62.9485	-7.17724	1.3917	-5.15718	2.50696e-07	1.00329e-06
gene|gene::PAXIP1	65.1567	7.57815	1.46964	5.15648	2.51637e-07	1.00503e-06
gene|gene::RAPGEF5,RAPGEF5,RAPGEF5,RAPGEF5	40.3622	8.78635	1.70463	5.15439	2.54457e-07	1.01424e-06
gene|gene::FCHO1,FCHO1,FCHO1,FCHO1,FCHO1,FCHO1,FCHO1,FCHO1,FCHO1,FCHO1,FCHO1,FCHO1,FCHO1,FCHO1,FCHO1,FCHO1,FCHO1,FCHO1,FCHO1,FCHO1,FCHO1,FCHO1,FCHO1,FCHO1,FCHO1,FCHO1,FCHO1,FCHO1,FCHO1,FCHO1,FCHO1,FCHO1,FCHO1,FCHO1,FCHO1,FCHO1,FCHO1,FCHO1,FCHO1,FCHO1,FCHO1,FCHO1,FCHO1,FCHO1,FCHO1,FCHO1,FCHO1,FCHO1,FCHO1,FCHO1,FCHO1,FCHO1,FCHO1,FCHO1,FCHO1,FCHO1,FCHO1,FCHO1,FCHO1,FCHO1,FCHO1,FCHO1,FCHO1,FCHO1,FCHO…	39.2782	8.80579	1.70865	5.15364	2.55472e-07	1.01434e-06
gene|gene::SLC22A20P	62.6486	7.4741	1.4503	5.15349	2.55679e-07	1.01434e-06
repeat gene|repeat::LINE;gene::DOCK6,DOCK6	68.8873	7.33126	1.42265	5.15324	2.56018e-07	1.01434e-06
repeat|repeat::LINE	94.7759	5.7462	1.11572	5.15024	2.60156e-07	1.02868e-06
gene|gene::MACROD2,MACROD2,MACROD2,MACROD2,MACROD2	40.6318	8.76561	1.70353	5.14556	2.66721e-07	1.05254e-06
gene|gene::LOC101927824	70.4188	7.45862	1.44964	5.14514	2.67325e-07	1.05282e-06
gene|gene::NR5A1	129.34	-4.91937	0.95686	-5.14116	2.73045e-07	1.07322e-06
repeat gene|repeat::LINE;gene::CNBD1	67.2064	7.69281	1.49706	5.13862	2.76757e-07	1.08565e-06
gene|gene::HYDIN	61.7115	-7.48881	1.45921	-5.13209	2.86542e-07	1.12024e-06
repeat|repeat::LINE	38.0199	8.81083	1.71685	5.13198	2.86705e-07	1.12024e-06
gene|gene::DACT3,DACT3	86.2915	-7.46551	1.4555	-5.12919	2.90993e-07	1.13476e-06
gene|gene::SHB	143.408	-4.80029	0.936288	-5.12693	2.94503e-07	1.14619e-06
gene|gene::CBX2,CBX2	105.008	-5.7027	1.11275	-5.12489	2.97716e-07	1.15642e-06
repeat gene|repeat::DNA;gene::PRKAG2,PRKAG2,PRKAG2,PRKAG2	87.0465	-5.22601	1.02052	-5.12093	3.04027e-07	1.17863e-06
repeat gene|repeat::LINE;repeat::LINE;repeat::LINE;gene::ERI3,ERI3,ERI3,ERI3,ERI3;repeat::Low_complexity;gene::ERI3,ERI3,ERI3,ERI3,ERI3	55.6116	-7.43354	1.45259	-5.11744	3.09712e-07	1.19832e-06
gene|gene::MGAT4D	38.1065	8.78075	1.71622	5.11634	3.11525e-07	1.20298e-06
gene|gene::FARP1,FARP1,FARP1	64.3007	7.40011	1.44689	5.1145	3.14578e-07	1.21241e-06
gene|gene::PCSK1N	44.174	-8.62647	1.68728	-5.11263	3.17701e-07	1.22207e-06
repeat gene|repeat::LINE;gene::NR2F2-AS1	61.3952	7.51351	1.47162	5.10562	3.29713e-07	1.26582e-06
repeat gene|repeat::SINE;gene::LOC105369147,LOC105369147	113.512	5.63305	1.10348	5.10478	3.31175e-07	1.26897e-06
gene|gene::RAF1,RAF1,RAF1,RAF1,RAF1,RAF1,RAF1,RAF1,RAF1,RAF1,RAF1	59.9281	-7.45475	1.46066	-5.10369	3.3309e-07	1.27384e-06
gene|gene::DYRK1B,DYRK1B,DYRK1B	92.6414	7.20937	1.41364	5.09987	3.39893e-07	1.29736e-06
repeat|repeat::rRNA	108.106	4.81327	0.944004	5.09878	3.41851e-07	1.30232e-06
repeat gene|repeat::LTR;gene::LINC02405	46.9757	8.44927	1.65822	5.09538	3.48037e-07	1.32334e-06
repeat|repeat::SINE	462.747	-4.07132	0.799909	-5.08972	3.58587e-07	1.36084e-06
repeat|repeat::LINE	42.7644	8.6291	1.69593	5.08811	3.61658e-07	1.36987e-06
gene|gene::NTRK3,NTRK3,NTRK3,NTRK3,NTRK3,NTRK3,NTRK3,NTRK3,NTRK3,NTRK3,NTRK3	45.2874	-8.59246	1.6889	-5.08761	3.62601e-07	1.37082e-06
gene|gene::LINC01933	112.738	-4.87606	0.958933	-5.08488	3.67856e-07	1.38804e-06
repeat gene|repeat::LINE;gene::KRBOX4,KRBOX4,KRBOX4,KRBOX4	36.7929	8.76669	1.72431	5.08417	3.69243e-07	1.39063e-06
repeat|repeat::LINE	213.694	4.72727	0.930231	5.08183	3.73819e-07	1.40519e-06
gene|gene::DAB1,DAB1,DAB1,DAB1	89.7484	-5.14391	1.01414	-5.07219	3.93268e-07	1.4755e-06
gene|gene::IFT140	36.3041	8.7504	1.7261	5.06945	3.98959e-07	1.49346e-06
gene|gene::LMTK2	137.293	-4.79714	0.946338	-5.06917	3.99563e-07	1.49346e-06
repeat gene|repeat::SINE;gene::PTPRK,PTPRK,PTPRK,PTPRK,PTPRK,PTPRK	193.592	4.46435	0.881192	5.06626	4.05699e-07	1.51228e-06
gene|gene::DYSF,DYSF,DYSF,DYSF,DYSF,DYSF,DYSF,DYSF,DYSF,DYSF,DYSF,DYSF,DYSF,DYSF	151.8	4.54029	0.896217	5.06606	4.06124e-07	1.51228e-06
repeat|repeat::LINE	60.7676	7.21183	1.4248	5.06164	4.15669e-07	1.54492e-06
gene|gene::RNASEH1,RNASEH1,RNASEH1,RNASEH1,RNASEH1,RNASEH1,RNASEH1,RNASEH1,RNASEH1,RNASEH1,RNASEH1,RNASEH1,RNASEH1	94.8516	-7.8374	1.54973	-5.05727	4.25303e-07	1.57776e-06
gene|gene::VWA2,VWA2	60.7286	-7.44002	1.47139	-5.05645	4.27143e-07	1.58163e-06
repeat|repeat::LINE	35.8749	8.74185	1.72899	5.05603	4.28064e-07	1.58208e-06
gene|gene::PRKCZ,PRKCZ,PRKCZ,PRKCZ,PRKCZ,PRKCZ,PRKCZ,PRKCZ,PRKCZ	71.5307	6.04589	1.1964	5.0534	4.34013e-07	1.60108e-06
gene|gene::NCK2,NCK2	114.515	-5.58394	1.10537	-5.05166	4.37997e-07	1.61277e-06
repeat|repeat::LTR	43.2649	-8.51846	1.68668	-5.05044	4.40792e-07	1.62005e-06
gene|gene::AMPH,AMPH	62.7894	7.19447	1.42463	5.05005	4.41686e-07	1.62033e-06
repeat gene|repeat::SINE;gene::TENM4	35.6532	8.73724	1.73028	5.04962	4.42683e-07	1.62099e-06
gene|gene::LOC101928436,LOC101928436,LOC101928436	131.845	4.68845	0.928995	5.04679	4.49285e-07	1.64213e-06
repeat|repeat::RC	37.3722	8.68845	1.72172	5.04638	4.50256e-07	1.64265e-06
repeat|repeat::LTR	40.1376	-8.61746	1.70818	-5.04483	4.53929e-07	1.653e-06
repeat|repeat::LTR	93.9532	5.7142	1.13302	5.04334	4.57477e-07	1.66024e-06
repeat|repeat::SINE	685.76	-3.96191	0.78558	-5.04329	4.57593e-07	1.66024e-06
repeat|repeat::SINE	256.52	4.21809	0.836509	5.04249	4.59514e-07	1.66416e-06
gene|gene::TRAPPC9,TRAPPC9,TRAPPC9,TRAPPC9,TRAPPC9,TRAPPC9,TRAPPC9	650.279	-4.09282	0.811966	-5.04063	4.64004e-07	1.67736e-06
repeat|repeat::LTR	70.9849	-6.15244	1.22147	-5.03691	4.73103e-07	1.70362e-06
repeat|repeat::LINE	137.56	5.84415	1.16031	5.0367	4.73616e-07	1.70362e-06
repeat|repeat::DNA	96.4833	-5.23162	1.03872	-5.03661	4.73849e-07	1.70362e-06
repeat|repeat::LINE	156.634	-6.16526	1.22434	-5.03556	4.76458e-07	1.7099e-06
gene|gene::FLI1,FLI1,FLI1,FLI1	85.9079	6.67113	1.32561	5.03251	4.84092e-07	1.73415e-06
repeat gene|repeat::DNA;gene::LDLRAD4,LDLRAD4,LDLRAD4,LDLRAD4,LDLRAD4	71.4202	7.36227	1.46321	5.03158	4.86457e-07	1.73948e-06
gene|gene::DIRC3	64.4284	6.19501	1.23178	5.02931	4.92249e-07	1.75702e-06
repeat|repeat::SINE	72.3209	6.10681	1.21499	5.02621	5.00275e-07	1.78246e-06
gene|gene::FAM53B	66.5838	7.25703	1.44398	5.02572	5.01543e-07	1.78377e-06
repeat gene|repeat::LINE;gene::PTGR2,PTGR2,PTGR2,PTGR2,PTGR2,PTGR2,PTGR2,PTGR2,PTGR2,PTGR2,PTGR2,PTGR2,PTGR2,PTGR2	453.608	4.05407	0.806813	5.0248	5.03958e-07	1.78914e-06
gene|gene::ROBO2,ROBO2,ROBO2,ROBO2,ROBO2,ROBO2,ROBO2,ROBO2,ROBO2,ROBO2,ROBO2,ROBO2,ROBO2,ROBO2,ROBO2,ROBO2,ROBO2,ROBO2,ROBO2	86.7948	5.77947	1.15065	5.02278	5.09285e-07	1.80482e-06
gene|gene::NEK6,NEK6,NEK6,NEK6,NEK6,NEK6,NEK6	93.5451	5.0268	1.00129	5.02034	5.15806e-07	1.82466e-06
repeat|repeat::SINE	81.6555	5.78332	1.15241	5.01844	5.20932e-07	1.83853e-06
repeat gene|repeat::Simple_repeat;gene::SPPL2B,SPPL2B	39.6419	-8.56552	1.70693	-5.01808	5.21892e-07	1.83853e-06
repeat gene|repeat::LTR;gene::RSF1	53.6271	7.46337	1.48736	5.01786	5.22509e-07	1.83853e-06
repeat gene|repeat::rRNA;gene::ADK,ADK,ADK,ADK,ADK,ADK	198.141	4.59913	0.916697	5.01706	5.2468e-07	1.8411e-06
repeat|repeat::DNA	35.0836	8.7035	1.73483	5.01691	5.251e-07	1.8411e-06
repeat gene|repeat::LINE;gene::CADPS2,CADPS2,CADPS2,CADPS2,CADPS2,CADPS2,CADPS2,CADPS2,CADPS2,CADPS2,CADPS2,CADPS2,CADPS2,CADPS2,CADPS2	34.7613	8.69827	1.73655	5.00893	5.47332e-07	1.91566e-06
gene|gene::PCGF3,PCGF3	250.046	-4.34863	0.868633	-5.00629	5.54905e-07	1.93874e-06
repeat gene|repeat::Unknown;gene::TSEN2,TSEN2,TSEN2,TSEN2,TSEN2,TSEN2,TSEN2,TSEN2	16271.3	5.64435	1.12759	5.00568	5.56654e-07	1.94143e-06
gene|gene::MEIS1	39.587	-8.54599	1.70756	-5.00478	5.59245e-07	1.94704e-06
repeat gene|repeat::LINE;gene::MAN2A1	134.34	-5.10525	1.02071	-5.00169	5.68298e-07	1.97508e-06
repeat|repeat::Low_complexity	53.6964	7.21858	1.44548	4.99391	5.91693e-07	2.05279e-06
repeat|repeat::Simple_repeat	34.6809	8.6776	1.73781	4.99341	5.93234e-07	2.05454e-06
gene|gene::DHTKD1	68.6461	5.34335	1.07071	4.99049	6.02253e-07	2.08068e-06
repeat|repeat::LTR	121.793	-4.6828	0.938383	-4.99029	6.02882e-07	2.08068e-06
gene|gene::CERS6,CERS6	63.3527	6.13442	1.2302	4.98652	6.1475e-07	2.11795e-06
repeat gene|repeat::SINE;gene::PTCHD1	35.6458	8.64135	1.73496	4.98072	6.33474e-07	2.17867e-06
repeat gene|repeat::LTR;gene::SYT16,SYT16,SYT16,SYT16,SYT16,SYT16,SYT16	48.8217	7.43721	1.49409	4.97774	6.43305e-07	2.20864e-06
repeat gene|repeat::Low_complexity;gene::FAM171A2	1109.4	-3.89277	0.782109	-4.97727	6.44861e-07	2.21016e-06
gene|gene::NBPF20,NBPF19,NBPF10,NBPF10	104.108	4.89927	0.984464	4.97658	6.47167e-07	2.2142e-06
repeat gene|repeat::LINE;gene::NADSYN1	69.0967	-7.6853	1.5444	-4.97625	6.48277e-07	2.2142e-06
repeat gene|repeat::DNA;gene::SORCS3	35.3719	8.62889	1.7344	4.97514	6.52003e-07	2.22309e-06
repeat|repeat::DNA	57.6961	-7.20178	1.44876	-4.971	6.66069e-07	2.26715e-06
repeat miRNA gene|repeat::Low_complexity;miRNA::hsa-miR-92b-3p;gene::MIR92B	60.9679	-7.25715	1.46184	-4.96438	6.89193e-07	2.34184e-06
gene|gene::FPR2,FPR2	38.0081	-8.50906	1.71487	-4.96194	6.97924e-07	2.36493e-06
repeat gene|repeat::LINE;gene::ATP7B,ATP7B,ATP7B,ATP7B,ATP7B	34.1795	8.64698	1.74271	4.96181	6.98376e-07	2.36493e-06
repeat|repeat::tRNA	825.418	-4.00821	0.807926	-4.96111	7.00906e-07	2.36944e-06
gene|gene::CADM2,CADM2,CADM2,CADM2,CADM2,CADM2,CADM2,CADM2,CADM2	40.3545	8.47697	1.70883	4.96068	7.02486e-07	2.37074e-06
repeat|repeat::LINE,LINE	56.8739	7.13353	1.43856	4.95882	7.09242e-07	2.38947e-06
repeat|repeat::rRNA	501.68	6.07355	1.22493	4.95829	7.11168e-07	2.39189e-06
repeat gene|repeat::SINE;gene::COL4A2	967.128	6.09074	1.22885	4.95646	7.17883e-07	2.41038e-06
repeat gene|repeat::SINE;gene::RELL1;repeat::SINE;gene::TRAIP	34.2611	8.63061	1.74142	4.95607	7.19339e-07	2.41119e-06
gene|gene::ERC2,ERC2	34.459	8.61805	1.74049	4.95152	7.36371e-07	2.4641e-06
repeat gene|repeat::SINE;gene::OPCML,OPCML,OPCML,OPCML,OPCML,OPCML	80.0876	5.68508	1.14832	4.95076	7.39228e-07	2.46949e-06
repeat|repeat::LTR	39.0271	-8.47384	1.71198	-4.94974	7.43136e-07	2.47837e-06
gene|gene::CDK17,CDK17	40.999	8.44394	1.7072	4.94608	7.57221e-07	2.5211e-06
repeat gene|repeat::LTR;gene::ABTB2	105.636	4.78083	0.966738	4.94532	7.60187e-07	2.52673e-06
repeat|repeat::SINE	34.0567	8.6147	1.74327	4.94168	7.74529e-07	2.57009e-06
repeat gene|repeat::LINE;gene::ARL5C	87.9055	-5.97378	1.20939	-4.93952	7.83156e-07	2.59437e-06
gene|gene::KHDRBS3	1014.29	-3.91341	0.793278	-4.93322	8.08856e-07	2.67364e-06
gene|gene::NSMAF,NSMAF	39.2291	-8.42906	1.70871	-4.93299	8.09785e-07	2.67364e-06
repeat gene|repeat::LINE;gene::DOK6	171.624	4.3495	0.882048	4.93114	8.17506e-07	2.69464e-06
gene|gene::MGAT4D	59.5381	7.47789	1.51735	4.92825	8.29704e-07	2.7303e-06
repeat gene|repeat::DNA;gene::CDKL5,CDKL5,CDKL5	157.353	5.22814	1.06178	4.92392	8.4828e-07	2.7868e-06
repeat|repeat::LTR	58.4697	7.5894	1.54198	4.92186	8.57254e-07	2.81039e-06
repeat|repeat::LINE	33.0787	8.61126	1.74968	4.92162	8.58296e-07	2.81039e-06
tRNA repeat|tRNA::tRNA-Trp-CCA-3-1;repeat::tRNA;tRNA::tRNA-Trp-CCA-3-3;repeat::tRNA;tRNA::tRNA-Trp-CCA-3-2;repeat::tRNA;tRNA::tRNA-Trp-CCA-1-1;repeat::tRNA;gene::LINC00324;tRNA::tRNA-Trp-CCA-5-1;repeat::tRNA;gene::LINC00324	37.1353	-8.47162	1.72207	-4.91944	8.67939e-07	2.83727e-06
repeat|repeat::rRNA	35.4607	8.53954	1.73695	4.91639	8.81543e-07	2.877e-06
gene|gene::GPM6A,GPM6A,GPM6A,GPM6A,GPM6A,GPM6A	67.5973	-5.91682	1.20429	-4.91313	8.96354e-07	2.91841e-06
gene|gene::GGCX,GGCX	58.0566	7.2647	1.47869	4.91295	8.97178e-07	2.91841e-06
repeat|repeat::rRNA	35.4615	8.51399	1.73496	4.90732	9.23311e-07	2.99849e-06
repeat gene|repeat::SINE;gene::COL23A1	92.6706	5.49869	1.12192	4.90113	9.52866e-07	3.08941e-06
repeat gene|repeat::SINE;gene::RPTOR,RPTOR	32.5385	8.59349	1.75392	4.8996	9.60323e-07	3.1085e-06
gene|gene::PDE7B	33.2087	8.57348	1.74999	4.89917	9.6243e-07	3.11023e-06
gene|gene::RAB3C,RAB3C	32.8726	8.57986	1.75181	4.8977	9.69643e-07	3.12844e-06
repeat|repeat::LINE	33.9655	8.54737	1.74539	4.89713	9.72489e-07	3.13252e-06
repeat|repeat::LTR	203.457	-4.16199	0.850759	-4.89209	9.97689e-07	3.20848e-06
repeat gene|repeat::SINE;gene::COL23A1	35.2261	-8.46174	1.73199	-4.88556	1.03137e-06	3.31143e-06
gene|gene::DENND1B,DENND1B,DENND1B,DENND1B	154.495	4.45472	0.912416	4.88233	1.04837e-06	3.35723e-06
repeat|repeat::LTR	31.9366	8.58389	1.7582	4.88221	1.04903e-06	3.35723e-06
repeat gene|repeat::SINE;gene::INO80,INO80	35.1854	-8.45544	1.73559	-4.8718	1.10587e-06	3.53343e-06
gene|gene::SLC8A1-AS1	39.6361	8.33003	1.71025	4.87065	1.1123e-06	3.54825e-06
gene|gene::MAPRE3,MAPRE3	41.3812	8.31248	1.70722	4.869	1.12162e-06	3.57223e-06
gene|gene::DLG3,DLG3,DLG3	53.3258	-7.20136	1.4798	-4.86645	1.13622e-06	3.61292e-06
gene|gene::EIPR1,EIPR1,EIPR1	76.5274	-6.12306	1.25838	-4.86583	1.13976e-06	3.61837e-06
gene|gene::FAT4,FAT4,FAT4	46.2891	7.27548	1.49669	4.86104	1.1677e-06	3.70113e-06
gene|gene::LINC02652	31.9423	8.54451	1.75848	4.85902	1.17966e-06	3.73297e-06
repeat gene|repeat::Unknown;gene::ABCB4,ABCB4,ABCB4	31.8754	8.54749	1.75921	4.85871	1.18151e-06	3.73297e-06
gene|gene::RIMBP2,RIMBP2,RIMBP2,RIMBP2,RIMBP2,RIMBP2,RIMBP2	169.852	-4.24384	0.873693	-4.85736	1.18961e-06	3.75259e-06
repeat|repeat::LINE,LINE	37.4347	-8.35565	1.72035	-4.85694	1.19213e-06	3.75454e-06
repeat gene|repeat::LTR;gene::TBC1D16	70.9636	-5.67958	1.16964	-4.85582	1.1989e-06	3.76989e-06
repeat|repeat::LINE	31.4626	8.55225	1.76238	4.85267	1.21811e-06	3.8184e-06
gene|gene::PTPRD	85.4765	-5.0677	1.04432	-4.85266	1.21819e-06	3.8184e-06
gene|gene::EFCAB2,EFCAB2,EFCAB2,EFCAB2	63.5137	7.27153	1.49867	4.85199	1.22229e-06	3.82521e-06
gene|gene::PLD1,PLD1;gene::PAPPA2	325.162	-3.97292	0.81922	-4.84963	1.2369e-06	3.86481e-06
repeat|repeat::LTR	90.3535	-4.88679	1.00792	-4.8484	1.24464e-06	3.88287e-06
gene|gene::GLRX5	74.7922	6.51067	1.34362	4.84561	1.26223e-06	3.93156e-06
gene|gene::PRG2,PRG2,PRG2,PRG2	73.8944	-5.07125	1.04875	-4.8355	1.32812e-06	4.13031e-06
repeat|repeat::LTR	93.1719	5.62343	1.16318	4.83451	1.33474e-06	4.14438e-06
repeat|repeat::LTR,LTR	35.6616	-8.35689	1.72989	-4.83086	1.35942e-06	4.21217e-06
gene|gene::GPR78,GPR78	75.6234	-5.6909	1.17808	-4.83066	1.36082e-06	4.21217e-06
repeat gene|repeat::SINE;gene::IL26	36.0213	-8.33707	1.72792	-4.82492	1.40058e-06	4.32846e-06
gene|gene::SASH1,SASH1,SASH1	30.9365	8.5264	1.76744	4.82416	1.40594e-06	4.33828e-06
repeat gene|repeat::LINE;gene::KCNB2	105.729	5.64028	1.17048	4.81878	1.44441e-06	4.45003e-06
gene|gene::RFC3	299.601	5.61941	1.16656	4.81706	1.45688e-06	4.4815e-06
repeat gene|repeat::rRNA;gene::ANKRD30BL,ANKRD30BL	864.703	-3.75136	0.779575	-4.81206	1.49384e-06	4.58137e-06
gene|gene::YBX3,YBX3	51.6288	-7.68901	1.59787	-4.81204	1.49398e-06	4.58137e-06
gene|gene::ERO1B	103.596	6.43274	1.3374	4.80989	1.51016e-06	4.62385e-06
repeat gene|repeat::LTR;gene::COX7B2	65.9227	6.84529	1.42438	4.80582	1.54118e-06	4.71153e-06
gene|gene::NIPBL,NIPBL	154.369	4.53346	0.943893	4.80294	1.56356e-06	4.7726e-06
repeat|repeat::LTR	355.959	6.8954	1.43585	4.8023	1.56852e-06	4.78037e-06
repeat gene|repeat::LTR;gene::PPP2R2C,PPP2R2C,PPP2R2C,PPP2R2C	56.2111	7.1377	1.48749	4.7985	1.59858e-06	4.85834e-06
gene|gene::SPAG16,SPAG16,SPAG16	30.7344	8.49135	1.7696	4.79845	1.59901e-06	4.85834e-06
repeat gene|repeat::SINE;gene::RBM47,RBM47,RBM47,RBM47	75.5135	6.9976	1.45899	4.7962	1.61706e-06	4.90566e-06
gene|gene::RRBP1,RRBP1,RRBP1	30.4378	8.49705	1.77195	4.7953	1.62431e-06	4.9201e-06
repeat|repeat::LTR	43.0135	7.27626	1.51786	4.79377	1.63679e-06	4.95036e-06
gene|gene::SLC27A2,SLC27A2	139.326	-4.41623	0.921862	-4.79056	1.6632e-06	5.02256e-06
repeat|repeat::LTR	30.6725	8.47758	1.76998	4.78964	1.67083e-06	5.03792e-06
repeat|repeat::LINE	61.8768	-5.89032	1.23074	-4.78598	1.70155e-06	5.12274e-06
gene|gene::POR,POR,POR,POR,POR,POR,POR	549.892	-3.81276	0.796716	-4.7856	1.70475e-06	5.12459e-06
repeat|repeat::LTR	68.5314	6.61947	1.38381	4.78352	1.7225e-06	5.17011e-06
repeat|repeat::LINE	343.993	3.95914	0.827823	4.7826	1.73044e-06	5.1861e-06
gene|gene::XRCC6,XRCC6,XRCC6,XRCC6	47.1965	7.07815	1.48044	4.78111	1.74327e-06	5.21664e-06
gene miRNA|gene::MIR100,MIR100HG,MIR100HG,MIR100HG,MIR100HG,MIR100HG,MIR100HG,MIR100HG,MIR100HG,MIR100HG,MIR100HG,MIR100HG,MIR100HG,MIR100HG,MIR100HG;miRNA::hsa-miR-100-5p	201.022	-4.19605	0.877729	-4.78057	1.74795e-06	5.22277e-06
repeat|repeat::SINE	30.0947	8.48249	1.77497	4.77894	1.76222e-06	5.25746e-06
gene|gene::INSR,INSR	144.451	4.34982	0.910473	4.77754	1.7745e-06	5.28614e-06
repeat|tRNA::tRNA-Ser-GCT-3-1;repeat::tRNA;gene::LOC102724064;tRNA::tRNA-Ser-GCT-4-3;repeat::tRNA;gene::LOC102724064;tRNA::tRNA-Ser-GCT-2-1;repeat::tRNA;gene::LOC102724064;tRNA::tRNA-Ser-GCT-4-1;repeat::tRNA;gene::ZBED9;tRNA::tRNA-Ser-GCT-4-1;repeat::tRNA;gene::ZBED9;tRNA::tRNA-Ser-GCT-5-1;repeat::tRNA;gene::ZBED9;tRNA::tRNA-Ser-GCT-1-1;repeat::tRNA;gene::ZBED9;tRNA::tRNA-Ser-GCT-4-2;repeat::tRNA…	166.319	-4.22035	0.88378	-4.77534	1.79406e-06	5.33639e-06
gene|gene::CNTN6,CNTN6,CNTN6,CNTN6,CNTN6,CNTN6,CNTN6,CNTN6,CNTN6,CNTN6,CNTN6,CNTN6,CNTN6,CNTN6,CNTN6,CNTN6	30.2752	8.46415	1.77304	4.77381	1.80776e-06	5.36908e-06
repeat|repeat::tRNA;repeat::tRNA;repeat::tRNA;repeat::tRNA;repeat::tRNA;repeat::tRNA;tRNA::tRNA-Leu-AAG-3-1;repeat::tRNA	51.0895	-7.14609	1.49717	-4.77306	1.81448e-06	5.38096e-06
repeat gene|repeat::DNA;gene::KCNN2	100.79	5.23657	1.09723	4.77252	1.81935e-06	5.38735e-06
gene|gene::MYO5B	30.2613	8.46302	1.77402	4.77053	1.83746e-06	5.43285e-06
repeat|repeat::Simple_repeat;repeat::Simple_repeat	60.6961	6.82217	1.43047	4.7692	1.84963e-06	5.46068e-06
repeat|repeat::LTR	42.8721	7.30556	1.53267	4.76656	1.87396e-06	5.52429e-06
gene|gene::ELAVL2,ELAVL2,ELAVL2,ELAVL2,ELAVL2,ELAVL2,ELAVL2,ELAVL2,ELAVL2,ELAVL2,ELAVL2,ELAVL2,ELAVL2,ELAVL2,ELAVL2,ELAVL2,ELAVL2,ELAVL2,ELAVL2,ELAVL2,ELAVL2,ELAVL2,ELAVL2,ELAVL2,ELAVL2,ELAVL2,ELAVL2,ELAVL2,ELAVL2,ELAVL2,ELAVL2,ELAVL2,ELAVL2,ELAVL2,ELAVL2,ELAVL2,ELAVL2,ELAVL2,ELAVL2,ELAVL2,ELAVL2	33.4694	8.3469	1.75257	4.76267	1.91052e-06	5.62368e-06
repeat|repeat::LINE	110.807	4.79628	1.00723	4.76184	1.91831e-06	5.63105e-06
gene|gene::DNMBP,DNMBP	61.7692	5.8736	1.23348	4.7618	1.91871e-06	5.63105e-06
repeat|repeat::LTR	101.448	5.27117	1.10713	4.7611	1.92539e-06	5.6423e-06
repeat gene|repeat::LINE;gene::SPRY4-AS1	109.16	5.35927	1.12571	4.7608	1.92828e-06	5.64241e-06
repeat|repeat::LINE	64.2493	-5.83998	1.2277	-4.75684	1.96645e-06	5.74563e-06
repeat|repeat::LTR	168.048	-4.2449	0.89346	-4.75108	2.02328e-06	5.90298e-06
gene|gene::GALNT10	69.849	6.80555	1.43293	4.7494	2.04022e-06	5.94364e-06
gene|gene::WHRN,WHRN	73.232	-6.88037	1.45085	-4.74231	2.11295e-06	6.14215e-06
repeat|repeat::LINE	29.7547	8.43505	1.77874	4.74216	2.11456e-06	6.14215e-06
gene|gene::STON2,STON2	76.9623	6.71909	1.41806	4.73824	2.1558e-06	6.25277e-06
gene|gene::EVA1C,EVA1C,EVA1C,EVA1C,EVA1C,EVA1C	85.8305	4.63159	0.977903	4.73625	2.1771e-06	6.30531e-06
gene|gene::DSN1,DSN1,DSN1,DSN1,DSN1	173.113	-4.13279	0.873223	-4.73281	2.21436e-06	6.40386e-06
repeat gene|repeat::SINE;gene::PAOX,PAOX,PAOX,PAOX,PAOX,PAOX,PAOX	45.0482	-6.98831	1.47753	-4.72972	2.2483e-06	6.49253e-06
repeat|repeat::LINE	30.1325	8.39736	1.77578	4.72883	2.25812e-06	6.5114e-06
repeat gene|repeat::SINE;gene::KATNAL2,KATNAL2,KATNAL2,KATNAL2,KATNAL2,KATNAL2,KATNAL2,KATNAL2,KATNAL2,KATNAL2,KATNAL2,KATNAL2,KATNAL2,KATNAL2	71.5176	-4.93297	1.04388	-4.7256	2.2944e-06	6.60641e-06
gene|gene::CPZ,CPZ,CPZ	66.2551	5.79899	1.22817	4.72163	2.33961e-06	6.7268e-06
gene|gene::ABCF1,ABCF1;gene::ABCF1,ABCF1;gene::ABCF1,ABCF1;gene::ABCF1,ABCF1;gene::ABCF1,ABCF1;gene::ABCF1,ABCF1	149.932	5.54858	1.17678	4.71506	2.41641e-06	6.93754e-06
gene|gene::SMIM38,LOC338694	91.6858	-5.33938	1.13267	-4.71395	2.42956e-06	6.96522e-06
repeat gene|repeat::SINE;gene::BEND5,BEND5,BEND5,BEND5,BEND5,BEND5,AGBL4,AGBL4,AGBL4,AGBL4,AGBL4	60.4036	6.65731	1.41335	4.71031	2.47336e-06	7.08052e-06
repeat|repeat::LINE	30.1819	8.36462	1.77647	4.70857	2.49455e-06	7.13088e-06
gene|gene::ATP2B2	29.1223	8.39844	1.78492	4.70522	2.53591e-06	7.23866e-06
gene|gene::USH2A	47.6169	7.33873	1.56057	4.7026	2.56875e-06	7.32185e-06
repeat|repeat::LINE	175.16	4.1777	0.888504	4.70195	2.57694e-06	7.33044e-06
repeat|repeat::LINE	30.6588	8.3393	1.77373	4.70156	2.58187e-06	7.33044e-06
repeat|repeat::DNA	148.577	4.50565	0.958348	4.70148	2.58286e-06	7.33044e-06
gene|gene::MUC12	243.876	3.90009	0.83006	4.69856	2.61999e-06	7.41594e-06
repeat|repeat::LINE	88.6238	5.58342	1.18833	4.69852	2.62047e-06	7.41594e-06
gene|gene::IGFN1,IGFN1	113.015	-5.17869	1.10288	-4.6956	2.6582e-06	7.51198e-06
gene|gene::GPC3,GPC3,GPC3,GPC3	54.2919	6.74989	1.43893	4.69091	2.71989e-06	7.67535e-06
repeat|repeat::LINE	85.4975	7.22716	1.54103	4.68981	2.73453e-06	7.6974e-06
repeat gene|repeat::DNA;gene::ODF3L2,ODF3L2	122.352	-5.04893	1.07659	-4.68974	2.73547e-06	7.6974e-06
repeat gene|repeat::DNA;gene::FIGN,FIGN	54.3966	6.8688	1.46479	4.68928	2.74162e-06	7.70377e-06
gene|gene::SPECC1,SPECC1,SPECC1,SPECC1,SPECC1,SPECC1	111.115	5.37445	1.1463	4.68853	2.75169e-06	7.72111e-06
repeat gene|repeat::LINE;gene::RNF213,RNF213	225.974	-4.19884	0.895742	-4.68755	2.76489e-06	7.74124e-06
gene|gene::SLCO1B3,SLCO1B3-SLCO1B7,SLCO1B3	194.64	5.19622	1.10855	4.68742	2.76668e-06	7.74124e-06
repeat|repeat::SINE	75.0108	5.60281	1.19546	4.68673	2.776e-06	7.75635e-06
repeat|repeat::LTR	42.1873	-7.04989	1.50441	-4.68616	2.78383e-06	7.76727e-06
gene|gene::RBFOX3,RBFOX3,RBFOX3	91.1787	-5.15406	1.10086	-4.68186	2.84281e-06	7.92068e-06
repeat|repeat::LTR	136.812	5.20786	1.11264	4.68063	2.86001e-06	7.95743e-06
repeat gene|repeat::SINE,rRNA,rRNA;gene::UNC45B,UNC45B,UNC45B,UNC45B	3989.52	3.71231	0.793579	4.67794	2.8977e-06	8.05098e-06
repeat|repeat::LINE	28.1297	8.39175	1.79408	4.67746	2.90457e-06	8.05875e-06
gene|gene::ATRNL1	47.2143	7.32683	1.56679	4.67632	2.92062e-06	8.09196e-06
repeat|repeat::LINE	43.8684	7.09162	1.51708	4.67452	2.94642e-06	8.15202e-06
repeat|repeat::SINE	106.354	4.33512	0.927885	4.67205	2.98206e-06	8.23913e-06
repeat gene|repeat::SINE;gene::BMERB1,BMERB1	42.7826	-7.04791	1.50934	-4.66955	3.01861e-06	8.3285e-06
repeat gene|repeat::LINE;gene::LINC01426	28.0534	8.38102	1.7951	4.66882	3.0293e-06	8.34459e-06
gene|gene::TRIM51	75.1473	6.79432	1.45533	4.66858	3.03286e-06	8.34459e-06
repeat|repeat::LTR	28.5666	8.34012	1.79103	4.65662	3.21449e-06	8.83205e-06
gene|gene::CAMKMT	62.2576	5.5099	1.18339	4.65601	3.22389e-06	8.84559e-06
gene|gene::PKHD1L1	219.847	3.93755	0.846807	4.64988	3.32136e-06	9.10043e-06
gene|gene::LINC01206	58.2686	5.60807	1.2062	4.64936	3.3296e-06	9.11042e-06
gene|gene::CDA	193.48	4.69181	1.00945	4.6479	3.35339e-06	9.16284e-06
repeat|repeat::LINE	147.909	4.24007	0.913582	4.64116	3.46467e-06	9.45387e-06
repeat|repeat::LTR	85.7512	5.2313	1.12751	4.63969	3.4893e-06	9.50797e-06
repeat|repeat::LTR	30.726	-8.21175	1.77137	-4.63582	3.55522e-06	9.67431e-06
gene|gene::VGLL4,VGLL4,VGLL4	44.3675	7.04181	1.51925	4.63505	3.56853e-06	9.6972e-06
tRNA repeat|tRNA::tRNA-Arg-TCT-5-1;repeat::tRNA	45.7377	-6.89747	1.48827	-4.63457	3.57681e-06	9.70638e-06
repeat gene|repeat::LINE;gene::C4BPA	28.2303	8.31549	1.79489	4.63286	3.60644e-06	9.77341e-06
repeat|repeat::LINE	70.0291	6.24662	1.34886	4.63103	3.63843e-06	9.84661e-06
repeat gene|repeat::SINE;gene::CD19,CD19,CD19,CD19	28.518	8.30144	1.79328	4.6292	3.67087e-06	9.92087e-06
gene|gene::NRP1,NRP1,NRP1,NRP1,NRP1,NRP1,NRP1	27.1758	8.3347	1.8047	4.61833	3.86839e-06	1.04404e-05
gene|gene::PTPRN2,PTPRN2,PTPRN2,PTPRN2	152.851	4.89453	1.06152	4.61086	4.01005e-06	1.0808e-05
gene|gene::FNDC3B,FNDC3B	27.2964	8.31268	1.80402	4.60786	4.06828e-06	1.09501e-05
gene|gene::DCDC2C,DCDC2C	59.1795	5.57846	1.21104	4.60635	4.09807e-06	1.10153e-05
repeat gene|repeat::LINE;gene::BMPR1A	27.6439	8.29485	1.80089	4.60597	4.10542e-06	1.10201e-05
repeat gene|repeat::LINE;gene::CCDC26	27.467	8.30062	1.80262	4.60476	4.12948e-06	1.10697e-05
repeat gene|repeat::LINE;gene::BCAS3,BCAS3,BCAS3,BCAS3,BCAS3,BCAS3,BCAS3,BCAS3	32.3165	-8.08431	1.75708	-4.60099	4.20479e-06	1.12527e-05
repeat gene|repeat::LINE;gene::ANO9,ANO9	45.123	-7.00258	1.52204	-4.60078	4.20913e-06	1.12527e-05
repeat|repeat::LINE	44.3101	6.89358	1.49849	4.60036	4.21759e-06	1.12602e-05
repeat|repeat::Other	39.6136	7.15898	1.5566	4.59911	4.24292e-06	1.13125e-05
gene|gene::COLEC11,COLEC11,COLEC11,COLEC11,COLEC11,COLEC11,COLEC11,COLEC11,COLEC11,COLEC11,COLEC11	30.7064	-8.17405	1.7782	-4.5968	4.29031e-06	1.14235e-05
gene|gene::LINC01258	67.1472	-5.44935	1.18567	-4.59601	4.30662e-06	1.14516e-05
gene|gene::LRRC52-AS1	147.046	-4.05413	0.882739	-4.59268	4.37592e-06	1.16202e-05
repeat gene|repeat::rRNA;gene::LRRIQ1	97.7852	5.31347	1.15701	4.5924	4.38186e-06	1.16204e-05
gene|gene::SCFD2	26.5451	8.31638	1.81115	4.59176	4.39526e-06	1.16404e-05
gene|gene::ZNF143,ZNF143,ZNF143	49.8494	6.94891	1.51359	4.591	4.41128e-06	1.16672e-05
repeat gene|repeat::rRNA;gene::EYA4,EYA4,EYA4,EYA4,EYA4,EYA4,EYA4	48.0909	6.69028	1.45844	4.58728	4.4906e-06	1.18612e-05
gene|gene::ZNF616,ZNF616	73.4015	5.45355	1.19033	4.58156	4.61513e-06	1.21739e-05
tRNA repeat|tRNA::tRNA-Gly-TCC-4-1;repeat::tRNA	72.3698	-7.04145	1.53716	-4.58081	4.63187e-06	1.22018e-05
gene|gene::OPTN,OPTN,OPTN,OPTN	133.935	4.23777	0.925522	4.57879	4.67679e-06	1.23037e-05
gene|gene::LINC00375	50.4144	6.64425	1.45514	4.56606	4.96971e-06	1.3057e-05
repeat|repeat::LTR	68.9133	5.68418	1.24542	4.56408	5.01687e-06	1.31465e-05
repeat gene|repeat::DNA;gene::AGO1,AGO1,AGO1	26.5302	8.27284	1.8126	4.56407	5.01706e-06	1.31465e-05
repeat gene|repeat::LINE;gene::CTNNA3,CTNNA3,CTNNA3	95.1337	-4.53313	0.993411	-4.56319	5.03811e-06	1.31843e-05
repeat gene|repeat::LINE;gene::BNC2,BNC2,BNC2	26.0405	8.28407	1.81764	4.55759	5.17438e-06	1.3523e-05
gene|gene::DBF4B,DBF4B,DBF4B,DBF4B,DBF4B	44.3938	6.74236	1.48006	4.55548	5.22669e-06	1.36417e-05
repeat|repeat::LINE	26.6098	8.24854	1.81247	4.55099	5.33949e-06	1.39178e-05
repeat gene|repeat::SINE;gene::ZNF815P	26.9548	8.2316	1.80955	4.54897	5.39101e-06	1.40336e-05
gene|gene::TAFA5	28.1188	8.16591	1.79636	4.54581	5.47246e-06	1.42119e-05
gene|gene::DCC	62.2174	-5.44383	1.19756	-4.54576	5.47385e-06	1.42119e-05
gene|gene::SLC23A2,SLC23A2	28.5536	-8.12947	1.7893	-4.54339	5.53574e-06	1.43538e-05
gene|gene::DACH2,DACH2,DACH2	60.022	-5.72373	1.26012	-4.54221	5.56673e-06	1.44153e-05
gene|gene::TNRC18	351.812	-3.71815	0.818693	-4.54157	5.58373e-06	1.44404e-05
gene|gene::FSTL4	25.7249	8.2694	1.82128	4.54043	5.61399e-06	1.44997e-05
gene|gene::NDUFV2-AS1,NDUFV2,NDUFV2-AS1	74.962	-5.16904	1.139	-4.53823	5.6729e-06	1.46328e-05
gene|gene::DAAM1,DAAM1	25.9877	8.24731	1.81896	4.53407	5.78566e-06	1.49043e-05
repeat|repeat::LINE	63.8699	4.74039	1.04565	4.53343	5.80332e-06	1.49304e-05
gene|gene::TNS1,TNS1,TNS1	25.5613	8.26405	1.82304	4.53313	5.81163e-06	1.49323e-05
repeat|repeat::LINE	41.7574	6.98814	1.54191	4.53214	5.83878e-06	1.49827e-05
gene|gene::PMEPA1,PMEPA1,PMEPA1,PMEPA1	50.3819	5.72075	1.26243	4.53154	5.85562e-06	1.50064e-05
gene|gene::SBF1,SBF1	25.7352	8.24966	1.82182	4.52825	5.94737e-06	1.52219e-05
gene|gene::CABCOCO1,CABCOCO1,CABCOCO1,CABCOCO1,CABCOCO1,CABCOCO1	26.9899	8.19494	1.80988	4.52788	5.95789e-06	1.52291e-05
gene|gene::LRRC7,LRRC7,LRRC7,LRRC7,LRRC7,LRRC7	46.1877	6.97311	1.54091	4.52532	6.03056e-06	1.5395e-05
gene|gene::SLAMF6,SLAMF6,SLAMF6,SLAMF6	26.8725	8.18988	1.81095	4.52242	6.11371e-06	1.55872e-05
gene|gene::MT1H	45.2603	6.80302	1.50608	4.51705	6.27069e-06	1.59669e-05
repeat|repeat::LINE	42.407	6.79402	1.50471	4.51516	6.32677e-06	1.6089e-05
repeat|repeat::LINE	48.3051	-6.67154	1.47811	-4.51355	6.37515e-06	1.61912e-05
repeat gene|repeat::DNA;gene::AUTS2,AUTS2,AUTS2	46.2814	-7.24845	1.60625	-4.51265	6.40235e-06	1.62395e-05
gene|gene::SLC7A3,SLC7A3	108.75	-4.45632	0.987587	-4.51233	6.41195e-06	1.6243e-05
gene|gene::FGF13,FGF13,FGF13	41.0002	6.96304	1.54345	4.51134	6.44184e-06	1.62888e-05
gene|gene::NAXD,NAXD,NAXD,NAXD,NAXD,NAXD	158.928	-4.55177	1.00899	-4.51119	6.44645e-06	1.62888e-05
repeat gene|repeat::LTR;gene::LOC101928335	38.3172	7.03495	1.56375	4.49875	6.83533e-06	1.72494e-05
repeat gene|repeat::Simple_repeat;gene::GRID1	40.5235	6.86259	1.52635	4.49608	6.92184e-06	1.74374e-05
gene|gene::TUBB3	333.281	-3.8061	0.84657	-4.49591	6.92743e-06	1.74374e-05
gene|gene::GALNT9	141.64	5.66881	1.26536	4.48	7.46433e-06	1.8765e-05
gene|gene::UST	99.9087	-4.28436	0.956544	-4.479	7.49931e-06	1.88291e-05
gene|gene::MBOAT1,MBOAT1	61.168	5.39252	1.20675	4.46864	7.87187e-06	1.97395e-05
gene|gene::XKR4	38.0509	-6.85645	1.53477	-4.4674	7.91767e-06	1.98292e-05
repeat gene|repeat::rRNA;gene::C8orf34-AS1	142.25	4.76055	1.06639	4.46417	8.03797e-06	2.01051e-05
repeat|repeat::LINE	40.2304	6.80748	1.52548	4.46253	8.09981e-06	2.02342e-05
repeat|repeat::LINE,LINE	29.74	-7.89943	1.77244	-4.4568	8.31924e-06	2.07562e-05
repeat|repeat::LINE	26.7815	-8.0488	1.80785	-4.45214	8.50175e-06	2.11849e-05
gene|gene::PLEKHA2	422.731	6.3905	1.4381	4.44372	8.84151e-06	2.20038e-05
gene|gene::PARP10,PARP10,PARP10	24.851	8.14628	1.83396	4.44191	8.91643e-06	2.21624e-05
gene|gene::BTBD7,BTBD7	72.7975	-5.01384	1.12945	-4.43919	9.02971e-06	2.24159e-05
repeat|repeat::DNA	54.8817	6.71394	1.51304	4.43738	9.10616e-06	2.25773e-05
gene|gene::TNFRSF10D	752.654	-3.50814	0.791353	-4.43309	9.28899e-06	2.30019e-05
gene|gene::LINC00305	37.0695	7.05838	1.59232	4.43276	9.30327e-06	2.30085e-05
repeat|repeat::LINE	24.2912	8.14503	1.83989	4.42692	9.55874e-06	2.36108e-05
repeat gene|repeat::LTR;gene::MIR1268A	26.2646	-8.02798	1.81363	-4.42648	9.57836e-06	2.36298e-05
repeat gene|repeat::LTR;gene::CAMKMT	387.717	3.97102	0.897205	4.42599	9.6e-06	2.36537e-05
repeat gene|repeat::LTR;gene::CFDP1	27.9022	-7.95175	1.79678	-4.42557	9.61882e-06	2.36707e-05
repeat gene|repeat::LTR;gene::FAT3,FAT3,FAT3	46.0023	7.02229	1.58728	4.42409	9.68501e-06	2.3804e-05
gene|gene::ADAMTSL1,ADAMTSL1	78.3513	4.95493	1.12022	4.4232	9.72507e-06	2.38355e-05
repeat gene|repeat::rRNA;gene::EGFL6,EGFL6	2569.84	-3.42359	0.774038	-4.42302	9.73287e-06	2.38355e-05
repeat gene|repeat::LTR;gene::TENM1,TENM1,TENM1	42.1093	6.76707	1.52997	4.423	9.73394e-06	2.38355e-05
tRNA repeat gene|tRNA::tRNA-Asp-GTC-1-1;repeat::tRNA;gene::LINC02453	794.564	-3.52483	0.797604	-4.41927	9.90326e-06	2.42202e-05
gene|gene::AUTS2,AUTS2,AUTS2	137.913	5.53481	1.2527	4.41831	9.9475e-06	2.42984e-05
repeat gene|repeat::DNA;gene::SNX29	90.705	-4.26826	0.96755	-4.41141	1.02698e-05	2.50548e-05
repeat|repeat::LTR	29.0738	-7.88869	1.78837	-4.41111	1.02841e-05	2.50588e-05
repeat|repeat::DNA	49.2478	-6.71711	1.52299	-4.41049	1.03139e-05	2.51005e-05
gene|gene::CIC,CIC,CIC,CIC,CIC,CIC	52.0393	6.25226	1.41953	4.40445	1.06052e-05	2.57778e-05
repeat gene|repeat::Simple_repeat;gene::TTLL8	45.1841	5.66157	1.28553	4.40407	1.06237e-05	2.57911e-05
gene|gene::CCDC7	24.1485	8.11333	1.84259	4.40323	1.0665e-05	2.58598e-05
gene|gene::UBE2F-SCLY,SCLY	23.6528	8.13611	1.84943	4.39926	1.08621e-05	2.63054e-05
repeat|repeat::rRNA	312.539	3.6554	0.83141	4.39663	1.09944e-05	2.65932e-05
repeat gene|repeat::LINE;repeat::LINE;gene::SLC2A14,SLC2A14,SLC2A14,SLC2A14,SLC2A14,SLC2A14	42.3749	6.52948	1.48558	4.39524	1.1065e-05	2.67314e-05
gene|gene::ENPEP,ENPEP,ENPEP,ENPEP,ENPEP,ENPEP	66.2437	4.65316	1.05882	4.39464	1.10954e-05	2.67722e-05
repeat gene|repeat::LINE;gene::COQ3	24.3622	8.08824	1.84156	4.39206	1.12282e-05	2.70597e-05
gene|gene::RNA5-8SN3,RNA5-8SN5,RNA5-8SN2,RNA5-8SN1,RNA5-8SN4;gene::RNA5-8SN5,RNA5-8SN2,RNA5-8SN1,RNA5-8SN4,RNA5-8SN3,LOC100507412,RNA45SN5,RNA45SN2,RNA45SN1,RNA45SN3,RNA45SN4	26642.6	-3.6777	0.83761	-4.39071	1.12981e-05	2.7195e-05
gene|gene::ATAD3C;gene::ATAD3B,ATAD3B;gene::ATAD3A,ATAD3A,ATAD3A	26.9877	-7.92594	1.80832	-4.38303	1.17042e-05	2.81384e-05
repeat gene|repeat::LTR;gene::FSIP1,FSIP1	61.9021	5.37943	1.22779	4.38138	1.17933e-05	2.83181e-05
repeat|repeat::LINE	798.342	3.54933	0.810533	4.37901	1.19221e-05	2.85928e-05
gene|gene::OC90	25.393	-7.97589	1.82488	-4.37065	1.2388e-05	2.96742e-05
repeat|repeat::SINE	28.5168	7.84696	1.79776	4.36484	1.27214e-05	3.04319e-05
repeat gene|repeat::LTR;gene::ARHGAP22,ARHGAP22,ARHGAP22,ARHGAP22	44.8901	6.50104	1.48949	4.36461	1.2735e-05	3.04319e-05
gene|gene::KIAA1549L	36.6955	6.75552	1.54845	4.36275	1.28435e-05	3.06542e-05
gene|gene::MAP3K2,MAP3K2,MAP3K2	23.1657	8.09577	1.85677	4.36015	1.29976e-05	3.09845e-05
repeat|repeat::LINE	54.1947	5.33472	1.22445	4.35682	1.31967e-05	3.14215e-05
repeat|repeat::DNA,SINE	37.4142	-6.79581	1.56163	-4.35174	1.35059e-05	3.21191e-05
repeat|repeat::SINE	183.816	3.95111	0.909457	4.34447	1.39612e-05	3.31621e-05
gene|gene::GNAS,GNAS,GNAS,GNAS,GNAS,GNAS,GNAS	23.4746	8.04327	1.85209	4.34281	1.40673e-05	3.33741e-05
repeat|repeat::SINE	43.1291	6.4463	1.48646	4.33668	1.4465e-05	3.42765e-05
repeat|repeat::LINE	296.706	3.95082	0.91244	4.32995	1.49141e-05	3.52984e-05
repeat gene|repeat::SINE;gene::C9	25.4355	-7.90294	1.82546	-4.32929	1.49591e-05	3.53628e-05
gene|gene::SENP1,SENP1,SENP1,SENP1	36.0989	6.67134	1.54123	4.32859	1.50069e-05	3.54335e-05
gene|gene::FGD4,FGD4,FGD4,FGD4,FGD4,FGD4,FGD4,FGD4,FGD4,FGD4,FGD4,FGD4,FGD4,FGD4	36.3169	6.95386	1.60833	4.32364	1.53473e-05	3.61623e-05
gene|gene::ADCY2	40.7898	-6.79142	1.57079	-4.32358	1.53521e-05	3.61623e-05
repeat gene|repeat::SINE;gene::VWA5B1,VWA5B1	112.204	4.93268	1.14113	4.32262	1.54186e-05	3.62757e-05
gene|gene::RASSF8,RASSF8,RASSF8	99.9377	4.10323	0.95062	4.31637	1.58615e-05	3.72528e-05
gene|gene::DMD,DMD,DMD,DMD	42.6025	-6.44685	1.49363	-4.31623	1.58715e-05	3.72528e-05
gene|gene::RERE,RERE	22.985	8.03001	1.86071	4.31556	1.59196e-05	3.73216e-05
gene|gene::MLH1,MLH1,MLH1,MLH1,MLH1,MLH1,MLH1,MLH1,MLH1,MLH1,MLH1,MLH1,MLH1,MLH1,MLH1,MLH1,MLH1,MLH1,MLH1,MLH1,MLH1,MLH1,MLH1	44.4029	6.61667	1.53341	4.31501	1.59595e-05	3.7371e-05
gene|gene::SLC14A2,SLC14A2	32.5182	6.96359	1.6142	4.31396	1.60355e-05	3.75045e-05
gene|gene::PATZ1,PATZ1,PATZ1	114.101	3.92364	0.909604	4.31357	1.60639e-05	3.75267e-05
repeat|repeat::LTR	43.6902	5.50599	1.27809	4.308	1.6474e-05	3.84394e-05
gene|gene::CTDNEP1,CTDNEP1	39.854	6.58451	1.52864	4.30744	1.65154e-05	3.84906e-05
gene|gene::CORO2A,CORO2A	67.0283	-4.46902	1.03799	-4.30546	1.66642e-05	3.87918e-05
gene|gene::ARPC5L	24.4976	-7.91103	1.83793	-4.30432	1.67497e-05	3.8945e-05
repeat gene|repeat::SINE;gene::SYT1,SYT1,SYT1	99.9986	4.73199	1.09977	4.30271	1.68724e-05	3.91844e-05
repeat|repeat::LTR	77.1181	4.63969	1.0784	4.30239	1.68968e-05	3.9195e-05
repeat|repeat::rRNA	118.976	3.99996	0.929772	4.30208	1.69202e-05	3.92033e-05
gene|gene::CDC45,CDC45,CDC45,CDC45,CDC45	384.367	-3.68135	0.856175	-4.29976	1.70979e-05	3.95689e-05
gene|gene::KLHL33,KLHL33	23.3489	7.97843	1.85652	4.29753	1.72714e-05	3.99238e-05
repeat|repeat::LINE	36.1313	6.6971	1.5591	4.2955	1.74298e-05	4.0243e-05
repeat|repeat::LTR	89.9777	-4.26592	0.993338	-4.29453	1.75066e-05	4.03733e-05
repeat gene|repeat::LINE;gene::LINC00639	295.531	-4.28508	0.997959	-4.29385	1.75605e-05	4.04503e-05
repeat|repeat::LINE	53.0772	6.08215	1.41814	4.28881	1.7963e-05	4.13296e-05
repeat|repeat::LINE	142.895	4.32335	1.00839	4.28738	1.80797e-05	4.15496e-05
repeat gene|repeat::LTR;gene::THSD7B	50.1451	6.38922	1.49121	4.28459	1.83074e-05	4.20243e-05
gene|gene::KCNA2	70.6624	4.83493	1.12952	4.2805	1.86475e-05	4.27554e-05
gene|gene::PATL1	24.5471	7.8909	1.84407	4.27907	1.8768e-05	4.29819e-05
gene|gene::LINC00968,LOC101929415	27.5333	-7.7229	1.80516	-4.27824	1.88379e-05	4.30923e-05
gene|gene::CLYBL,CLYBL	258.516	4.11204	0.961393	4.27716	1.8929e-05	4.32507e-05
repeat gene|repeat::LINE;gene::WDR25,WDR25,WDR25,WDR25,WDR25,WDR25	161.351	-3.71929	0.869643	-4.27681	1.89593e-05	4.32701e-05
repeat|repeat::LINE	108.306	-5.58419	1.30614	-4.27533	1.90854e-05	4.35077e-05
gene|gene::PLPPR3,PLPPR3	49.6865	-6.79688	1.5901	-4.27448	1.91581e-05	4.36231e-05
repeat|repeat::LTR	29.8799	7.50961	1.75717	4.27369	1.92267e-05	4.37291e-05
repeat|repeat::SINE	41.7188	6.42919	1.50462	4.27296	1.92896e-05	4.37812e-05
repeat|repeat::LINE	53.4468	5.29741	1.23977	4.27291	1.92938e-05	4.37812e-05
repeat|repeat::LTR	36.5474	6.82453	1.59831	4.26983	1.9562e-05	4.4339e-05
gene|gene::RBFOX1,RBFOX1,RBFOX1,RBFOX1,RBFOX1,RBFOX1,RBFOX1,RBFOX1	36.0724	6.95986	1.63133	4.26639	1.98666e-05	4.49779e-05
gene|gene::ZFAND3	316.913	-3.60059	0.844146	-4.26537	1.99575e-05	4.51321e-05
repeat|repeat::LTR	22.2535	7.98305	1.8719	4.26469	2.00182e-05	4.52178e-05
repeat gene|repeat::LINE;gene::FBXW7,FBXW7,FBXW7	23.5579	7.90033	1.85341	4.26258	2.02081e-05	4.55949e-05
gene|gene::LINC02645	20074	5.94624	1.39605	4.25934	2.05031e-05	4.62078e-05
gene|gene::CFAP251	35.0857	6.58059	1.5452	4.25873	2.05596e-05	4.62824e-05
gene|gene::MAP7D2,MAP7D2,MAP7D2,MAP7D2	53.9284	6.05165	1.42111	4.25839	2.05907e-05	4.62999e-05
gene|gene::TNIP3	49.035	5.28218	1.24127	4.25547	2.08614e-05	4.68553e-05
gene|gene::ARHGAP32,ARHGAP32,ARHGAP32	101.471	4.7856	1.12549	4.25202	2.11847e-05	4.75277e-05
gene|gene::SSTR5-AS1	51.4118	-5.41875	1.27492	-4.25028	2.13504e-05	4.78452e-05
gene|gene::FAM172A,FAM172A,FAM172A,FAM172A	37.4859	6.43959	1.51574	4.24849	2.15219e-05	4.8175e-05
gene|gene::EFNA3	23.6383	-7.85277	1.84921	-4.24656	2.17077e-05	4.85362e-05
gene|gene::NUTM2B-AS1,NUTM2B-AS1;gene::NUTM2A-AS1	21.8928	7.95899	1.87784	4.23837	2.25148e-05	5.02838e-05
gene|gene::C16orf54	23.676	-7.83537	1.84909	-4.23742	2.26105e-05	5.04407e-05
gene|gene::TMEM131L,TMEM131L	88.324	4.97394	1.17427	4.23578	2.27761e-05	5.07531e-05
repeat|repeat::LINE	23.7328	-7.82341	1.84734	-4.23497	2.28582e-05	5.08787e-05
gene|gene::PIK3R1	23.502	-7.82913	1.85004	-4.23188	2.31751e-05	5.15262e-05
repeat|repeat::LINE	42.3262	6.65012	1.57193	4.23054	2.33134e-05	5.17756e-05
gene|gene::MAP3K19,MAP3K19,MAP3K19,MAP3K19,MAP3K19,MAP3K19	45.3281	6.38334	1.51193	4.22197	2.42174e-05	5.3723e-05
repeat gene|repeat::SINE;gene::ARHGAP12,ARHGAP12,ARHGAP12,ARHGAP12,ARHGAP12,ARHGAP12	39.6076	6.46549	1.53163	4.22131	2.42887e-05	5.38208e-05
gene|gene::SGCZ,SGCZ,SGCZ,SGCZ	21.8699	7.9215	1.87717	4.21991	2.44399e-05	5.40955e-05
repeat gene|repeat::SINE;gene::ITPR1,ITPR1,ITPR1,ITPR1	90.1405	4.45095	1.05579	4.21577	2.48931e-05	5.50371e-05
repeat gene|repeat::SINE;gene::SLC37A3,SLC37A3,SLC37A3,SLC37A3,SLC37A3,SLC37A3,SLC37A3,SLC37A3,SLC37A3,SLC37A3,SLC37A3,SLC37A3,SLC37A3	247.481	-3.48155	0.826041	-4.21474	2.50063e-05	5.52258e-05
repeat|repeat::LINE	29.9725	6.76722	1.60587	4.21406	2.5082e-05	5.52743e-05
gene|gene::CLVS1	38.3381	6.41236	1.52167	4.21404	2.50841e-05	5.52743e-05
repeat gene|repeat::SINE;gene::NCKAP5L,NCKAP5L	39.5276	-6.62244	1.57213	-4.2124	2.52669e-05	5.56153e-05
repeat gene|repeat::DNA;gene::SCML4,SCML4	20.9976	7.96698	1.89166	4.21164	2.53519e-05	5.57405e-05
repeat|repeat::LTR	109.194	4.06179	0.96474	4.21024	2.55097e-05	5.60252e-05
repeat gene|repeat::DNA;gene::RSL24D1	237.236	3.71291	0.882074	4.2093	2.5616e-05	5.61671e-05
repeat gene|repeat::LINE;gene::ASB6,ASB6,ASB6	206.275	-3.57628	0.849639	-4.20917	2.5631e-05	5.61671e-05
gene|gene::NFATC2,NFATC2,NFATC2,NFATC2	43.7654	6.3045	1.49853	4.20713	2.58636e-05	5.66141e-05
repeat|repeat::DNA	50.8251	5.1249	1.21881	4.20483	2.61277e-05	5.71292e-05
repeat gene|repeat::LINE;repeat::LINE;gene::IFT122,IFT122,IFT122,IFT122,IFT122,IFT122,IFT122;repeat::LINE;gene::RPL32P3	21.1018	7.94453	1.89031	4.20276	2.63675e-05	5.75899e-05
gene|gene::ATXN1,ATXN1,ATXN1	40.5719	6.994	1.66444	4.20201	2.64558e-05	5.7719e-05
gene|gene::DOCK5	42.1494	6.50491	1.54904	4.19931	2.67729e-05	5.83467e-05
gene|gene::SLC26A4	22.6504	-7.81814	1.86231	-4.19808	2.69186e-05	5.85998e-05
gene|gene::PPIP5K2,PPIP5K2,PPIP5K2,PPIP5K2,PPIP5K2,PPIP5K2,PPIP5K2,PPIP5K2,PPIP5K2,PPIP5K2,PPIP5K2	45.1852	-5.34506	1.27459	-4.19357	2.74601e-05	5.97128e-05
gene|gene::UBAC2,UBAC2,UBAC2	31.5408	6.70557	1.59924	4.19297	2.75327e-05	5.98052e-05
repeat gene|repeat::snRNA;repeat::snRNA;gene::ABCB10;repeat::snRNA;gene::ABCB10;repeat::snRNA;gene::ABCB10	22.8292	-7.80224	1.86156	-4.19123	2.77445e-05	6.01993e-05
repeat|repeat::LINE	128.938	-4.0983	0.979406	-4.18447	2.85826e-05	6.19498e-05
repeat|repeat::SINE	22.2712	-7.80088	1.86807	-4.17589	2.96822e-05	6.42628e-05
gene|gene::UPF3A,UPF3A,UPF3A,UPF3A,UPF3A,UPF3A,UPF3A,UPF3A,UPF3A,UPF3A,UPF3A,UPF3A,UPF3A,UPF3A,UPF3A,UPF3A,UPF3A,UPF3A,UPF3A,UPF3A,UPF3A,UPF3A,UPF3A	64.0805	-4.46866	1.07026	-4.1753	2.97599e-05	6.43606e-05
repeat|repeat::rRNA	300.112	3.44903	0.826326	4.17393	2.99385e-05	6.46762e-05
gene|gene::ASIC5	39.8764	6.78662	1.62887	4.16644	3.09388e-05	6.67645e-05
gene|gene::LOC202181;gene::SIMC1,SIMC1,SIMC1,SIMC1	31.6705	6.63483	1.59309	4.16475	3.117e-05	6.71902e-05
repeat gene|repeat::LINE,LINE;gene::SLAIN1,SLAIN1,SLAIN1	39.9393	5.53945	1.33016	4.16449	3.12051e-05	6.71928e-05
repeat gene|repeat::LTR;gene::ZNF806,ZNF806	33.1019	6.63938	1.59494	4.16277	3.1441e-05	6.76272e-05
gene|gene::TNPO3,TNPO3,TNPO3,TNPO3,TNPO3,TNPO3,TNPO3,TNPO3,TNPO3,TNPO3,TNPO3,TNPO3,TNPO3,TNPO3,TNPO3,TNPO3,TNPO3,TNPO3,TNPO3,TNPO3,TNPO3,TNPO3,TNPO3,TNPO3,TNPO3,TNPO3,TNPO3,TNPO3	41.4405	6.17408	1.48542	4.15645	3.23224e-05	6.94476e-05
repeat|repeat::LTR	37.59	6.48087	1.56007	4.15422	3.26405e-05	7.0055e-05
repeat gene|repeat::LINE;gene::ZFP69,ZFP69,ZFP69	30.3519	6.63628	1.59765	4.15378	3.27023e-05	7.01118e-05
gene|gene::OR8S1	42.5607	6.17419	1.48685	4.15252	3.28827e-05	7.04224e-05
gene|gene::AFF2,AFF2,AFF2,AFF2,AFF2	34.2246	6.42253	1.54821	4.14837	3.34856e-05	7.16361e-05
repeat gene|repeat::snRNA;repeat::snRNA;gene::PDE4DIP,PDE4DIP,PDE4DIP,PDE4DIPP2,PDE4DIPP2,PDE4DIP,PDE4DIP,PDE4DIP,PDE4DIP,PDE4DIP,PDE4DIP,NBPF20,NBPF19,NBPF9	40.733	-6.60995	1.59399	-4.1468	3.37147e-05	7.20484e-05
gene|gene::LRRTM4,LRRTM4,LRRTM4,LRRTM4	163.155	3.89217	0.939327	4.14357	3.41939e-05	7.29936e-05
gene|gene::HPSE2,HPSE2,HPSE2,HPSE2	32.5395	-6.51033	1.57172	-4.14218	3.44027e-05	7.33603e-05
gene miRNA|gene::MIRLET7BHG,MIRLET7B,MIRLET7BHG;miRNA::hsa-let-7b-5p	37.7719	-6.36921	1.53915	-4.13813	3.5015e-05	7.45857e-05
repeat gene|repeat::LINE,LINE;gene::RTL4	71.1661	4.88762	1.18136	4.13729	3.51435e-05	7.47791e-05
repeat|repeat::LINE	22.7114	-7.73054	1.86927	-4.13559	3.54041e-05	7.52528e-05
gene|gene::LOC105376360	34.1034	6.5824	1.59279	4.13262	3.58644e-05	7.61494e-05
repeat gene|repeat::LINE;gene::GPR149	37.726	6.37882	1.54647	4.12477	3.71112e-05	7.87122e-05
gene|gene::KLHL3	40.0789	6.2804	1.52433	4.1201	3.78715e-05	8.02389e-05
repeat gene|repeat::LINE,SINE;gene::RAPH1,RAPH1,RAPH1	30.0088	6.5293	1.58631	4.11602	3.85466e-05	8.15426e-05
repeat|repeat::DNA,LINE	22.7027	-7.66495	1.86228	-4.11589	3.85691e-05	8.15426e-05
repeat gene|repeat::LINE;gene::BANK1,BANK1,BANK1	39.6732	5.52338	1.34342	4.11144	3.93196e-05	8.30407e-05
tRNA repeat|tRNA::tRNA-Pro-TGG-1-1;repeat::tRNA	161.179	4.70609	1.14529	4.10907	3.97258e-05	8.38092e-05
repeat|repeat::LINE	62.4526	4.92143	1.20273	4.0919	4.27854e-05	9.01678e-05
repeat gene|repeat::Simple_repeat;gene::LRRC2	58.0206	4.37908	1.07108	4.08848	4.34201e-05	9.14083e-05
repeat|repeat::Simple_repeat	27.1946	6.69475	1.64028	4.08146	4.47541e-05	9.41166e-05
repeat gene|repeat::SINE;gene::GRM4,GRM4,GRM4,GRM4,GRM4	32.8106	-6.49432	1.59224	-4.07872	4.52836e-05	9.51291e-05
tRNA repeat|tRNA::tRNA-Ser-TGA-1-1;repeat::tRNA	126.93	-6.27462	1.53887	-4.07742	4.55376e-05	9.55615e-05
repeat gene|repeat::LTR;gene::CALN1,CALN1,CALN1	311.241	3.92008	0.962317	4.07359	4.62949e-05	9.70478e-05
gene|gene::KDM4A	108.65	4.12635	1.0132	4.07259	4.64929e-05	9.73599e-05
gene|gene::GALNT10	87.3238	5.31689	1.30646	4.06971	4.70721e-05	9.84686e-05
repeat|repeat::LINE	38.6346	-5.39295	1.32632	-4.0661	4.78067e-05	9.99e-05
repeat|repeat::Satellite	48.3215	4.5648	1.12356	4.06279	4.84891e-05	0.000101219
gene|gene::CIART,CIART,CIART,CIART,CIART	150.507	3.72724	0.917669	4.06163	4.87302e-05	0.000101615
gene|gene::TSNARE1,TSNARE1,TSNARE1	87.615	-4.88881	1.20411	-4.06011	4.90496e-05	0.000102174
repeat|repeat::LINE	151.624	3.55548	0.876034	4.0586	4.93668e-05	0.000102726
repeat gene|repeat::SINE;gene::KCNMB2,KCNMB2,KCNMB2-AS1,KCNMB2-AS1,KCNMB2	139.343	3.88971	0.960261	4.05068	5.10693e-05	0.000106158
gene|gene::SAFB,SAFB,SAFB,SAFB,SAFB,SAFB	109.44	4.0988	1.01248	4.04828	5.15951e-05	0.000107138
gene|gene::ZFHX3,ZFHX3	735.285	-3.17436	0.784295	-4.04741	5.17884e-05	0.000107427
repeat gene|repeat::LTR;repeat::LTR;gene::DACH2,DACH2,DACH2;repeat::LTR;gene::MANBA	19.288	7.77739	1.92456	4.04113	5.31939e-05	0.000110227
repeat|repeat::rRNA,rRNA,LINE	681.884	-4.44592	1.10086	-4.0386	5.37713e-05	0.000111307
gene|gene::SETD7,SETD7,SETD7,SETD7	20.379	-7.66701	1.90089	-4.03338	5.498e-05	0.00011369
repeat gene|repeat::DNA;gene::VIT,VIT,VIT,VIT,VIT	52.8582	4.98474	1.23599	4.03299	5.50705e-05	0.000113759
gene|gene::DEPDC1B,DEPDC1B	69.7829	-4.78307	1.18624	-4.03212	5.52757e-05	0.000114064
gene|gene::RHBDD1	73.7558	4.66512	1.15827	4.02765	5.63359e-05	0.000116131
gene|gene::VAC14,VAC14	18.7182	7.79985	1.93681	4.02716	5.64556e-05	0.000116256
repeat|repeat::LINE	89.4456	4.03116	1.00131	4.02588	5.67631e-05	0.000116768
gene|gene::MBTPS1	31.0757	6.33103	1.57284	4.02521	5.69237e-05	0.000116977
repeat gene|repeat::DNA;gene::KCNIP4,KCNIP4,KCNIP4	32.9872	-6.79679	1.68919	-4.0237	5.729e-05	0.000117608
repeat gene|repeat::SINE;gene::PIP5K1B,PIP5K1B,PIP5K1B,PIP5K1B,PIP5K1B,PIP5K1B,PIP5K1B	177.306	4.2051	1.04556	4.02187	5.77381e-05	0.000118405
gene|gene::DAOA-AS1	32.5993	6.24719	1.55428	4.01936	5.83562e-05	0.000119549
gene|gene::PRKAR2B	86.0647	4.70833	1.17247	4.01573	5.92621e-05	0.000121279
tRNA repeat|tRNA::tRNA-Val-CAC-1-5;repeat::tRNA;tRNA::tRNA-Val-CAC-1-5;repeat::tRNA;gene::TSPAN18;tRNA::tRNA-Val-CAC-4-1;repeat::tRNA;gene::TSPAN18;tRNA::tRNA-Val-CAC-1-2;repeat::tRNA;gene::TSPAN18;tRNA::tRNA-Val-CAC-1-1;repeat::tRNA;gene::TSPAN18;tRNA::tRNA-Val-CAC-5-1;repeat::tRNA;gene::PDE4DIPP4,H3P4;tRNA::tRNA-Val-AAC-1-2;repeat::tRNA;gene::PDE4DIPP4,H3P4;tRNA::tRNA-Val-CAC-1-6;repeat::tRNA;g…	519.538	-3.23923	0.80672	-4.0153	5.93691e-05	0.000121373
repeat|repeat::LTR	54.655	-4.82054	1.20096	-4.01391	5.97208e-05	0.000121966
repeat|repeat::rRNA	55.9656	-5.14257	1.2814	-4.01323	5.98931e-05	0.000122192
gene|gene::PDE3A,PDE3A,PDE3A	44.9387	5.11169	1.27444	4.01093	6.04795e-05	0.000123261
repeat gene|repeat::LTR,SINE;gene::FUT8,FUT8,FUT8,FUT8,FUT8,FUT8,FUT8	18.4974	7.78115	1.94159	4.00762	6.13346e-05	0.000124875
gene|gene::GSDME,GSDME,GSDME	26.2159	6.61079	1.65155	4.00279	6.26004e-05	0.000127322
gene|gene::PHACTR1,PHACTR1,PHACTR1,PHACTR1,PHACTR1,PHACTR1,PHACTR1,PHACTR1	33.242	6.41011	1.6018	4.00183	6.28548e-05	0.000127708
repeat|repeat::LINE	18.6649	7.75113	1.93745	4.00069	6.31585e-05	0.000128194
repeat|repeat::LINE	21.1163	7.58152	1.89564	3.99946	6.34872e-05	0.000128705
repeat|repeat::LTR	20.5494	-7.60116	1.90068	-3.99918	6.35631e-05	0.000128705
repeat gene|repeat::LTR;gene::ATP6V1C1	3650.52	4.95643	1.23941	3.99902	6.36055e-05	0.000128705
gene|gene::DACH2,DACH2,DACH2	30.25	6.36923	1.59304	3.99815	6.38387e-05	0.000129045
repeat|repeat::Simple_repeat	959.66	4.44259	1.11172	3.99614	6.43825e-05	0.000129992
gene|gene::PTPRN2,PTPRN2,PTPRN2,PTPRN2,PTPRN2	61.6714	-4.1924	1.04916	-3.99594	6.44385e-05	0.000129992
repeat gene|repeat::SINE;gene::LINC01202	57.0416	4.94381	1.23764	3.99456	6.4815e-05	0.000130619
gene|gene::BCL11B,BCL11B,BCL11B,BCL11B	117.34	-3.59819	0.900882	-3.99408	6.49459e-05	0.00013075
tRNA repeat|tRNA::tRNA-SeC-TCA-1-1;repeat::tRNA	38.9111	-5.28001	1.3226	-3.99214	6.54792e-05	0.00013169
repeat|repeat::LINE	44.0209	5.07923	1.27374	3.98764	6.67341e-05	0.000134077
repeat|repeat::rRNA	111.787	3.83638	0.962478	3.98594	6.72147e-05	0.000134855
gene|gene::NLGN4X,NLGN4X,NLGN4X,NLGN4X	18.8094	7.71867	1.93655	3.98578	6.72575e-05	0.000134855
gene|gene::NCK2,NCK2	72.4231	-4.00032	1.00402	-3.98429	6.76822e-05	0.00013557
repeat|repeat::LINE	18.6191	7.72525	1.93918	3.98376	6.78333e-05	0.000135735
gene repeat|gene::SGK1;gene::SGK1;repeat::LINE	70.4618	-4.60889	1.15947	-3.975	7.03792e-05	0.000140687
repeat gene|repeat::LTR;gene::LINC01707	124.228	3.63455	0.91533	3.97075	7.1647e-05	0.000142948
gene|gene::PSMD8	114.012	3.75139	0.944762	3.97073	7.16542e-05	0.000142948
gene|gene::CHN1,CHN1,CHN1,CHN1,CHN1	59.1834	4.75222	1.19904	3.96335	7.3904e-05	0.000147288
repeat gene|repeat::LINE;gene::GARRE1	51.1869	5.19358	1.31064	3.96263	7.41275e-05	0.000147585
repeat gene|repeat::Low_complexity;gene::GNA13,GNA13	18.0031	7.73329	1.95303	3.95963	7.50659e-05	0.000149303
repeat|repeat::LTR	39.2531	5.20603	1.31543	3.95765	7.56912e-05	0.000150395
gene|gene::HGFAC,HGFAC	289.876	4.91025	1.2436	3.94841	7.86714e-05	0.00015616
repeat|repeat::LTR	30.2681	6.42989	1.62894	3.94727	7.90458e-05	0.000156746
repeat gene|repeat::LTR;gene::GALNTL6,GALNTL6-AS1	100.446	-3.81229	0.966047	-3.94627	7.93772e-05	0.000157246
repeat|repeat::LTR	32.3934	6.37052	1.61688	3.94	8.1482e-05	0.000161255
repeat|repeat::LTR	17.6005	7.72484	1.9619	3.93743	8.23584e-05	0.000162826
gene|gene::ECHDC1,ECHDC1,ECHDC1,ECHDC1,ECHDC1	40.4742	5.15148	1.30882	3.93596	8.28647e-05	0.000163664
repeat|repeat::SINE	21.4667	-7.44449	1.8924	-3.93389	8.35828e-05	0.000164918
repeat|repeat::LINE	19.1938	7.5966	1.93217	3.93164	8.43693e-05	0.000166304
repeat gene|repeat::LINE;gene::GRIA1,GRIA1,GRIA1,GRIA1,GRIA1,GRIA1,GRIA1,GRIA1,GRIA1,GRIA1,GRIA1,GRIA1	40.877	5.17482	1.31856	3.92461	8.68692e-05	0.000171062
gene|gene::DOCK1,DOCK1,DOCK1,DOCK1,DOCK1,DOCK1,DOCK1,DOCK1,DOCK1,DOCK1,DOCK1,DOCK1,DOCK1	19.0375	-7.56559	1.92825	-3.92354	8.72556e-05	0.000171652
repeat|repeat::LTR	243.686	3.24985	0.828377	3.92315	8.73988e-05	0.000171763
repeat|repeat::LINE	243.205	-3.32721	0.848254	-3.92242	8.76657e-05	0.000172117
gene|gene::LINC02501,LINC02501	17.8316	7.66801	1.95845	3.91535	9.02745e-05	0.000177063
repeat gene|repeat::LTR;gene::NREP-AS1	28.5296	6.53773	1.67019	3.91436	9.06444e-05	0.000177613
gene|gene::HLA-F,HLA-F,HLA-F;gene::HLA-F,HLA-F,HLA-F;gene::HLA-F,HLA-F,HLA-F;gene::HLA-F,HLA-F,HLA-F;gene::HLA-F,HLA-F,HLA-F;gene::HLA-F,HLA-F,HLA-F	49.9482	-6.09603	1.55756	-3.91384	9.08388e-05	0.000177699
gene|gene::WNT7A	38.8246	5.94524	1.51906	3.91377	9.08679e-05	0.000177699
repeat|repeat::LINE	60.3355	4.89665	1.25153	3.91252	9.13384e-05	0.000178443
repeat|repeat::rRNA	2178.77	2.9846	0.763599	3.9086	9.28317e-05	0.000181182
repeat gene|repeat::LINE;gene::LINGO2,LINGO2,LINGO2,LINGO2	39.09	5.29478	1.35492	3.90783	9.31291e-05	0.000181583
gene|gene::NCOR2,NCOR2,NCOR2	19.9153	-7.46632	1.91252	-3.90392	9.4647e-05	0.000184362
gene|gene::CNTNAP2	27.0603	6.45526	1.6549	3.9007	9.59163e-05	0.00018665
repeat gene|repeat::LINE;gene::ADI1,ADI1	38.6393	5.09165	1.30553	3.90007	9.61645e-05	0.000186911
repeat|repeat::LINE	371.556	3.39754	0.87119	3.89988	9.62388e-05	0.000186911
gene|gene::TEX41	30.5736	6.82162	1.75035	3.89729	9.72768e-05	0.000188742
gene miRNA|gene::MIR486-1,MIR486-2,ANK1,ANK1,ANK1,ANK1,ANK1,ANK1,ANK1,ANK1;miRNA::hsa-miR-486-5p,hsa-miR-486-3p,hsa-miR-486-5p,hsa-miR-486-3p;gene::ANK1,ANK1,ANK1,ANK1,ANK1,MIR486-1,MIR486-2,ANK1,ANK1,ANK1;miRNA::hsa-miR-486-3p,hsa-miR-486-5p,hsa-miR-486-3p,hsa-miR-486-5p	89.3718	-3.79015	0.972707	-3.8965	9.75945e-05	0.000189173
gene miRNA|gene::LOC284454,MIR27A;miRNA::hsa-miR-27a-5p,hsa-miR-27a-3p	100.065	-3.90166	1.00174	-3.89489	9.8243e-05	0.000190244
repeat gene|repeat::LTR;gene::PWRN4	29.3645	6.36348	1.63425	3.89382	9.86781e-05	0.0001909
gene|gene::BNC2,BNC2,BNC2	578.098	3.25242	0.836002	3.89044	0.000100062	0.000193388
repeat|repeat::SINE	230.922	-3.23093	0.830573	-3.89	0.000100243	0.000193549
repeat|repeat::rRNA	121.969	3.49496	0.901305	3.87767	0.000105463	0.00020343
gene|gene::TNRC18	49.8851	5.46047	1.40975	3.87335	0.000107348	0.000206863
gene|gene::XYLT1	499.17	3.25231	0.83979	3.87277	0.000107605	0.000207158
gene|gene::FETUB,FETUB,FETUB,FETUB,FETUB,FETUB,FETUB,FETUB,FETUB	74.3488	3.78765	0.980289	3.86381	0.000111632	0.000214703
gene|gene::TNS3	358.083	-3.20515	0.830272	-3.86036	0.000113221	0.000217547
repeat|repeat::LINE,LINE	27.3521	6.24672	1.61888	3.85866	0.000114008	0.000218847
gene|gene::LINC02542	26.2267	6.44028	1.66939	3.85785	0.000114388	0.000219363
repeat|repeat::LINE	40.5557	5.00014	1.29646	3.85676	0.0001149	0.000220036
repeat gene|repeat::SINE;gene::NFYB	41.6512	4.87158	1.26317	3.85663	0.000114961	0.000220036
repeat|repeat::LTR	23.8759	6.52346	1.69177	3.856	0.000115257	0.00022039
repeat|repeat::LINE	49.5193	5.66166	1.47117	3.84841	0.000118886	0.00022711
repeat|repeat::SINE	19.1157	7.44581	1.9362	3.84558	0.000120269	0.000229531
repeat|repeat::SINE	36.8088	5.09696	1.32609	3.84359	0.000121248	0.000230968
gene|gene::DIAPH3,DIAPH3,DIAPH3,DIAPH3	32.1674	6.04281	1.57218	3.84357	0.000121255	0.000230968
repeat gene|repeat::LINE;gene::ADAMTS3;repeat::LINE;gene::SOX6,SOX6,SOX6,SOX6,SOX6,SOX6	111.059	-4.15297	1.0809	-3.84216	0.000121958	0.000232084
repeat|repeat::rRNA	588.817	-3.02576	0.787761	-3.84096	0.000122552	0.00023299
repeat|repeat::DNA	107.831	4.33749	1.13186	3.8322	0.000127005	0.0002411
gene|gene::FBRSL1,FBRSL1,FBRSL1,FBRSL1,FBRSL1,FBRSL1,FBRSL1	30.1358	6.23818	1.62788	3.83209	0.000127061	0.0002411
repeat gene|repeat::LINE;gene::LOC101929532	198.871	3.2048	0.836595	3.83076	0.000127748	0.000242171
gene|gene::TBC1D14,TBC1D14,TBC1D14,TBC1D14,TBC1D14	47.3926	-4.77091	1.24564	-3.83009	0.000128095	0.000242596
repeat gene|repeat::LINE;gene::EPHB1	27.4483	6.44631	1.6839	3.82821	0.000129079	0.000244226
repeat|repeat::LTR	19.0997	-7.42986	1.94094	-3.82797	0.000129207	0.000244236
gene|gene::TLL1	50.2815	-4.65673	1.21792	-3.82351	0.000131566	0.000248457
gene|gene::GALNT16,GALNT16	404.17	-3.05514	0.799777	-3.81998	0.000133461	0.000251797
gene miRNA|gene::MIR375;miRNA::hsa-miR-375	19.1322	-7.37048	1.92994	-3.81903	0.000133979	0.000252532
repeat gene|repeat::SINE;gene::DPP10,DPP10,DPP10,DPP10,DPP10,DPP10	31.4506	5.25758	1.37793	3.81555	0.000135878	0.000255869
gene|gene::TLE2	739.878	3.54602	0.929626	3.81446	0.00013648	0.000256758
gene|gene::EML6	24.5565	6.44786	1.69394	3.80643	0.000140986	0.000264983
gene|gene::TENT5D	76.7182	3.65709	0.961446	3.80374	0.000142526	0.000267624
repeat|repeat::LINE;repeat::LINE	24.1768	6.64551	1.74797	3.80185	0.00014362	0.000269423
repeat gene|repeat::LINE;gene::HNRNPR,HNRNPR,HNRNPR,HNRNPR,HNRNPR,HNRNPR,HNRNPR	87.8972	4.52569	1.19097	3.80001	0.000144687	0.000271169
gene|gene::DSCAM,DSCAM,DSCAM	18.4416	7.39711	1.94843	3.79644	0.000146789	0.000274848
repeat gene|repeat::LTR;gene::PTPRD	81.8773	-3.73058	0.983726	-3.79229	0.000149261	0.000279213
repeat|repeat::rRNA	2349.38	3.14194	0.829325	3.78855	0.000151531	0.000283192
gene|gene::FOXP1,FOXP1,FOXP1,FOXP1,FOXP1,FOXP1,FOXP1,FOXP1,FOXP1,FOXP1	16.5509	7.52969	1.98997	3.78382	0.000154438	0.000288352
repeat|repeat::LTR	70.4604	-4.47465	1.18286	-3.78291	0.000155003	0.000289039
repeat|repeat::LINE	29.617	6.38838	1.68881	3.78276	0.000155098	0.000289039
repeat|repeat::LTR	27.3797	6.25665	1.65484	3.78081	0.000156319	0.000291042
repeat gene|repeat::snRNA;gene::RNU5B-1;repeat::snRNA;gene::RNU5A-1	28.3678	-6.74841	1.78749	-3.77535	0.000159785	0.000296949
repeat|repeat::LINE	43.6816	4.93742	1.30781	3.77534	0.000159792	0.000296949
repeat|repeat::LTR;repeat::LTR	69.8964	3.79839	1.00636	3.77439	0.000160398	0.000297795
repeat|repeat::LINE	168.914	3.38188	0.896285	3.77322	0.000161153	0.000298919
gene|gene::CNTNAP4,CNTNAP4,CNTNAP4,CNTNAP4,CNTNAP4,CNTNAP4,CNTNAP4,CNTNAP4,CNTNAP4,CNTNAP4,CNTNAP4,CNTNAP4,CNTNAP4,CNTNAP4	158.257	3.36029	0.8908	3.77222	0.000161803	0.000299622
repeat gene|repeat::LTR;gene::GORAB-AS1	44.7289	4.84495	1.28439	3.77217	0.000161835	0.000299622
gene|gene::SUSD4,SUSD4	188.606	3.37057	0.893642	3.77173	0.000162122	0.000299874
gene|gene::SLC12A7	16605.7	5.09669	1.35174	3.77046	0.000162948	0.000301119
repeat|repeat::LTR	227.509	3.14888	0.835448	3.76909	0.000163842	0.000302489
repeat gene|repeat::Low_complexity;repeat::Low_complexity;repeat::Low_complexity;gene::LOC100507412,RNA45SN5,RNA45SN2,RNA45SN1,RNA45SN3,RNA45SN4	50.1492	-4.62857	1.22942	-3.76483	0.000166663	0.000307411
repeat|repeat::LTR	61.5043	4.91756	1.30693	3.76268	0.000168104	0.00030978
repeat|repeat::LINE	52.3099	4.93023	1.31052	3.76205	0.000168527	0.000310272
gene|gene::SMIM10L1	31.6866	6.42727	1.70913	3.76056	0.000169531	0.000311831
gene|gene::SPTBN1,SPTBN1	17.0181	7.44104	1.97934	3.75936	0.000170347	0.00031304
repeat|repeat::LTR	15.9461	7.54286	2.00665	3.75894	0.000170637	0.000313212
gene|gene::OTOG,OTOG	116.397	3.48867	0.928145	3.75876	0.000170757	0.000313212
gene miRNA|gene::MIRLET7G,WDR82;miRNA::hsa-let-7g-5p	17.8484	-7.34202	1.95555	-3.75446	0.000173718	0.000318349
gene|gene::TRRAP,TRRAP,TRRAP	49.9138	4.18094	1.11398	3.75317	0.000174613	0.000319694
gene|gene::SGMS1-AS1;gene::SHQ1	36.3543	5.71422	1.52286	3.75229	0.000175228	0.000320523
repeat|repeat::LINE	51.6101	-4.5139	1.20342	-3.75089	0.00017621	0.000322022
gene|gene::ADAMTS9,ADAMTS9	75.5437	-3.80729	1.01531	-3.74989	0.000176914	0.000323011
repeat gene|repeat::LINE;gene::TCERG1,TCERG1,TCERG1	190.166	3.51497	0.937987	3.74735	0.000178712	0.000325992
repeat gene|repeat::LINE;gene::TDRKH,TDRKH,TDRKH,TDRKH	43.0102	4.66271	1.24598	3.7422	0.000182413	0.000332284
repeat|repeat::LTR	23.6217	6.34524	1.69564	3.74209	0.000182496	0.000332284
repeat gene|repeat::LINE;gene::BCL11A,BCL11A,BCL11A,BCL11A,BCL11A	46.4003	4.80018	1.2833	3.7405	0.000183657	0.000334091
gene|gene::RAD18	48.1217	4.64787	1.24355	3.73758	0.000185804	0.000337685
repeat gene|repeat::SINE;gene::SLIT3,SLIT3	23.2591	6.32742	1.69456	3.73397	0.000188484	0.000342242
repeat|repeat::LTR	35.425	-5.81181	1.55706	-3.73257	0.000189538	0.000343842
gene|gene::NRXN3,NRXN3,NRXN3,NRXN3,NRXN3,NRXN3,NRXN3	51.3137	4.65554	1.24815	3.72995	0.000191518	0.000347115
repeat|repeat::LINE	17.0796	-7.3599	1.97345	-3.72946	0.000191889	0.000347469
gene|gene::RIMBP2,RIMBP2,RIMBP2,RIMBP2,RIMBP2,RIMBP2,RIMBP2,RIMBP2,RIMBP2	250.732	-3.13616	0.841439	-3.72714	0.000193664	0.000350365
repeat|repeat::SINE	25.7583	6.21996	1.67033	3.7238	0.000196247	0.000354712
gene|gene::ATRNL1	87.2607	3.49567	0.938948	3.72297	0.000196895	0.00035556
repeat gene|repeat::DNA;gene::SRGAP1,SRGAP1	159.64	-3.42488	0.920902	-3.71905	0.000199974	0.00036056
gene|gene::FOXP1,FOXP1,FOXP1,FOXP1,FOXP1,FOXP1,FOXP1,FOXP1,FOXP1,FOXP1,FOXP1,FOXP1,FOXP1,FOXP1,FOXP1,FOXP1,FOXP1,FOXP1	86.3478	3.49367	0.939416	3.71898	0.000200028	0.00036056
gene|gene::GPC6-AS2,GPC6	115.278	4.43911	1.19487	3.71513	0.0002031	0.000365764
repeat gene|repeat::Simple_repeat;gene::CORO2A,CORO2A	55.4712	-4.61232	1.24208	-3.71339	0.000204499	0.00036795
gene repeat|gene::BEST3,BEST3,BEST3,BEST3;gene::LGR4,LGR4;repeat::LINE	24.9855	-6.03941	1.62657	-3.71297	0.000204839	0.000368086
repeat|repeat::LTR	62.1335	-4.33526	1.16764	-3.71284	0.000204946	0.000368086
repeat|repeat::rRNA	321.236	-3.16157	0.853135	-3.70583	0.000210701	0.000378078
repeat gene|repeat::LTR;gene::XACT	30.4769	6.12322	1.65364	3.70287	0.000213176	0.000382173
gene|gene::L2HGDH	44.005	4.83642	1.30783	3.69804	0.000217271	0.000389162
gene|gene::PPP1R13B	577.66	-2.97035	0.803344	-3.69749	0.000217746	0.00038966
repeat gene|repeat::SINE;gene::TRAK1,TRAK1,TRAK1,TRAK1,TRAK1,TRAK1,TRAK1,TRAK1,TRAK1,TRAK1	16.6108	-7.3418	1.98662	-3.69563	0.000219341	0.000392162
gene|gene::TMEM259,TMEM259	92.5584	-3.59929	0.975238	-3.69068	0.00022366	0.000399449
repeat|repeat::LINE	44.9157	5.06432	1.37226	3.69049	0.000223821	0.000399449
repeat|repeat::rRNA	512.014	3.36301	0.911338	3.69019	0.00022409	0.000399571
gene|gene::FOCAD,FOCAD,FOCAD,FOCAD	46.8998	4.11622	1.11566	3.68951	0.000224685	0.000400035
repeat|repeat::LINE	16.262	7.37651	1.99936	3.68943	0.000224755	0.000400035
gene|gene::LOC100507373,ADGRL1,ADGRL1	16.3246	-7.34781	1.99408	-3.68482	0.000228867	0.000406989
gene|gene::TRABD2B	15.2682	7.46647	2.02726	3.68304	0.000230469	0.000409245
tRNA repeat gene|tRNA::tRNA-Lys-CTT-chr7-30;repeat::SINE,tRNA;gene::SDHAF3	404.755	-3.21456	0.87282	-3.68295	0.000230549	0.000409245
gene miRNA|gene::MIR184,ANKRD34C-AS1;miRNA::hsa-miR-184	17.4753	-7.23686	1.96742	-3.67835	0.000234744	0.000416318
gene|gene::GRM5,GRM5,GRM5	30.8714	-6.1619	1.67561	-3.6774	0.000235621	0.0004175
repeat gene|repeat::LINE;gene::ASIC2,ASIC2	28.1899	6.1405	1.67059	3.67566	0.000237239	0.000419992
repeat|repeat::LTR	16.25	-7.33035	1.9953	-3.67381	0.000238962	0.000422664
gene|gene::SLC44A3,SLC44A3,SLC44A3,SLC44A3,SLC44A3,SLC44A3,SLC44A3,SLC44A3,SLC44A3	101.803	-3.46929	0.944969	-3.67133	0.00024129	0.000426401
repeat gene|repeat::LINE;gene::ARL15	705.659	3.42132	0.93214	3.67039	0.000242183	0.000427597
gene miRNA|gene::MIR155HG,MIR155;miRNA::hsa-miR-155-5p	16.2212	-7.32505	1.99611	-3.66967	0.000242867	0.000428423
repeat gene|repeat::DNA;gene::CTNNBL1,CTNNBL1	29.8423	5.74036	1.56493	3.66812	0.000244343	0.000430644
repeat gene|repeat::SINE;gene::PLXDC2,PLXDC2	74.0145	-3.84958	1.05011	-3.6659	0.00024647	0.000434006
gene|gene::HTR4,HTR4,HTR4,HTR4,HTR4,HTR4,HTR4	63.863	-4.22536	1.1534	-3.6634	0.000248893	0.000437883
repeat|repeat::LINE	30.7697	5.78185	1.58139	3.65619	0.000255994	0.000449976
repeat gene|repeat::LINE;gene::PRKAA1,PRKAA1,PRKAA1,PRKAA1,PRKAA1,PRKAA1,PRKAA1,PRKAA1	16.2723	-7.29319	1.99583	-3.65422	0.000257969	0.000453046
repeat|repeat::LINE	80.5029	4.04993	1.1102	3.64793	0.000264362	0.000463862
gene|gene::UBE2MP1	16.2564	-7.25805	1.99567	-3.63689	0.00027595	0.000483768
repeat|repeat::LTR	20.5528	6.26661	1.72358	3.63582	0.000277098	0.00048535
gene|gene::SAPCD1,MSH5-SAPCD1;gene::SAPCD1,MSH5-SAPCD1;gene::SAPCD1,MSH5-SAPCD1;gene::SAPCD1,MSH5-SAPCD1;gene::SAPCD1,MSH5-SAPCD1;gene::SAPCD1,MSH5-SAPCD1	25.6553	6.2408	1.71685	3.63502	0.00027796	0.00048643
gene|gene::CELF2,CELF2,CELF2,CELF2,CELF2,CELF2,CELF2,CELF2,CELF2,CELF2,CELF2,CELF2,CELF2,CELF2,CELF2,CELF2,CELF2,CELF2,CELF2,CELF2,CELF2,CELF2,CELF2,CELF2,CELF2,CELF2,CELF2,CELF2,CELF2,CELF2,CELF2,CELF2,CELF2,CELF2,CELF2,CELF2	16.3585	-7.24346	1.99294	-3.63456	0.000278454	0.000486864
repeat gene|repeat::LINE;gene::AMOTL1,AMOTL1	76.7587	-3.86068	1.0633	-3.63085	0.000282486	0.000493479
repeat|repeat::LTR	16.6256	-7.21964	1.98871	-3.63031	0.000283079	0.000494079
repeat gene|repeat::LINE;gene::GOLM2,GOLM2,GOLM2	32.0597	-5.07973	1.40069	-3.62659	0.000287188	0.00050081
repeat gene|repeat::LINE;gene::LINC02474	971.977	-2.97395	0.821938	-3.61822	0.000296642	0.00051684
gene|gene::WDR17,WDR17,WDR17,WDR17,WDR17,WDR17,WDR17	29.4549	5.96109	1.64791	3.61738	0.000297606	0.000518064
repeat gene|repeat::LTR;gene::LINC00189	51.1889	4.4751	1.23898	3.61192	0.00030394	0.000528626
gene|gene::CFAP43	129.582	3.4382	0.95337	3.60637	0.000310515	0.000539587
repeat|repeat::SINE	21.3237	6.12456	1.69978	3.60314	0.000314392	0.000545846
repeat gene|repeat::LTR;gene::PRNCR1	80.5096	-4.82971	1.34184	-3.59931	0.000319058	0.000553463
gene|gene::ST18,ST18,ST18,ST18,ST18,ST18,ST18,ST18,ST18,ST18,ST18,ST18,ST18,ST18,ST18,ST18,ST18,ST18,ST18,ST18,ST18,ST18,ST18,ST18,ST18,ST18,ST18,ST18,ST18,ST18,ST18,ST18,ST18,ST18,ST18,ST18,ST18,ST18,ST18,ST18,ST18,ST18,ST18,ST18,ST18,ST18,ST18,ST18,ST18,ST18,ST18,ST18,ST18,ST18	55.042	4.39747	1.22219	3.59802	0.00032065	0.000555738
repeat gene|repeat::SINE;gene::LINC02107	48.6253	3.81449	1.06217	3.59122	0.000329131	0.000569937
gene|gene::LINC01164	90.694	-3.58912	0.999728	-3.59009	0.000330557	0.000571908
repeat|repeat::SINE	34.0173	-5.35297	1.49227	-3.58714	0.000334327	0.000577925
repeat gene|repeat::LINE;gene::F5	152.763	3.34879	0.934193	3.58469	0.00033748	0.000582867
repeat|repeat::LINE	24.6433	-5.93923	1.65973	-3.57844	0.000345657	0.000596468
gene|gene::FAXC,FAXC,FAXC,FAXC,FAXC,FAXC,FAXC	35.626	4.7954	1.3408	3.57652	0.000348194	0.000600325
gene|gene::COL6A4P2	73.9095	-3.5702	0.999671	-3.57137	0.000355113	0.00061172
gene|gene::ERC2,ERC2	24.5721	-5.93189	1.66206	-3.56899	0.000358355	0.000616769
repeat gene|repeat::SINE;gene::AFF3,AFF3	504.753	4.33418	1.21488	3.56757	0.000360308	0.000619591
repeat gene|repeat::LINE;gene::ASIC2	16.1377	-7.14235	2.00233	-3.56702	0.00036107	0.000620364
gene|gene::SUFU,SUFU	15.1874	-7.22806	2.02685	-3.56615	0.000362259	0.000621643
gene|gene::ARMH3	55.602	4.27088	1.19766	3.56602	0.000362442	0.000621643
tRNA repeat|tRNA::tRNA-iMet-CAT-1-2;repeat::tRNA;tRNA::tRNA-iMet-CAT-1-8;repeat::tRNA;tRNA::tRNA-iMet-CAT-1-1;repeat::tRNA;tRNA::tRNA-iMet-CAT-1-5;repeat::tRNA;tRNA::tRNA-iMet-CAT-1-7;repeat::tRNA;tRNA::tRNA-iMet-CAT-1-3;repeat::tRNA;tRNA::tRNA-iMet-CAT-1-4;repeat::tRNA;tRNA::tRNA-iMet-CAT-1-6;repeat::tRNA	274.36	-2.93361	0.822963	-3.5647	0.000364278	0.000624251
repeat|repeat::Simple_repeat	57.7942	4.35217	1.22256	3.55989	0.000371014	0.000635246
repeat|repeat::LTR	15.7597	-7.15438	2.01205	-3.55577	0.00037687	0.000644313
repeat gene|repeat::Simple_repeat;gene::MFAP2,MFAP2,MFAP2,MFAP2	249.137	-2.94566	0.828432	-3.55571	0.00037696	0.000644313
repeat|repeat::rRNA	726.766	2.90727	0.819416	3.54798	0.000388204	0.000662959
repeat|repeat::LTR	24.2552	-6.13898	1.73155	-3.54536	0.000392074	0.00066899
gene|gene::CPLX2	14.6235	7.27934	2.05369	3.54452	0.000393333	0.000670562
repeat gene|repeat::SINE;gene::KRT8,KRT8	30.4389	5.02886	1.41888	3.54424	0.000393753	0.000670701
tRNA repeat|tRNA::tRNA-Ile-AAT-9-1;repeat::tRNA	15.0669	-7.18424	2.03142	-3.53657	0.000405366	0.000689889
repeat|repeat::LTR	21.3342	6.15423	1.74296	3.53091	0.000414133	0.000704203
repeat gene|repeat::LTR;gene::TPK1,TPK1,TPK1,TPK1,TPK1,TPK1,TPK1,TPK1,TPK1,TPK1,TPK1,TPK1,TPK1,TPK1,TPK1,TPK1,TPK1,TPK1	388.972	3.59724	1.01975	3.52756	0.000419404	0.000712424
repeat gene|repeat::srpRNA;gene::RN7SL2;repeat::srpRNA;gene::RN7SL1,RPS29	102.296	-3.24964	0.921311	-3.52719	0.000419991	0.000712424
repeat|repeat::Low_complexity	34.9774	4.72557	1.33977	3.52716	0.000420046	0.000712424
gene|gene::GRIK4,GRIK4,GRIK4	34.3683	4.8984	1.38922	3.526	0.000421884	0.000714929
gene|gene::C8orf74	1113.96	2.72006	0.771802	3.5243	0.000424608	0.000718762
repeat|repeat::SINE	19.0517	6.21515	1.7636	3.52413	0.000424871	0.000718762
repeat|repeat::LINE	198.857	3.05434	0.86796	3.51898	0.000433202	0.000732229
repeat gene|repeat::LTR;gene::PMM2	324.207	2.93082	0.833683	3.51551	0.000438914	0.000741252
gene|gene::GNAQ	50.9931	4.56094	1.30121	3.50514	0.000456363	0.000770065
gene|gene::LOC105370401	398.868	3.227	0.920926	3.50409	0.000458178	0.000772468
repeat gene|repeat::rRNA;gene::RCL1,RCL1,RCL1	222.238	2.92566	0.83551	3.50164	0.000462404	0.000778931
repeat gene|repeat::LTR;gene::GABRB1;repeat::Low_complexity;gene::GABRB1	30.8501	4.94521	1.41265	3.50066	0.000464116	0.00078115
gene|gene::MS4A15,MS4A15,MS4A15,MS4A15;gene::LOC100132741,LINC00891;gene::LOC100132741,LINC00891	123.868	-3.20717	0.916724	-3.49851	0.00046786	0.000786783
gene|gene::TGFBI	24.5769	5.96241	1.70948	3.48784	0.000486933	0.000818164
gene|gene::SIPA1L3	22.719	6.06507	1.74012	3.48544	0.00049133	0.000824852
gene|gene::LOC101927124	30.6322	5.704	1.63895	3.48029	0.000500874	0.000840162
gene|gene::FAM102B	24.7623	5.86938	1.68921	3.47463	0.000511557	0.000857355
repeat gene|repeat::LTR;gene::LRRC9,LRRC9	15.1493	-7.05255	2.03174	-3.47118	0.000518171	0.000867706
gene miRNA|gene::MIR100HG,MIR100HG,MIR100HG,MIR100HG,MIR100HG,MIR100HG,MIR100HG,MIR100HG,MIR100HG,MIR100HG,MIR100HG,MIRLET7A2,MIR100HG,MIR100HG,MIR100HG;miRNA::hsa-let-7a-5p;gene::MIRLET7A3,MIRLET7BHG,MIRLET7BHG;miRNA::hsa-let-7a-5p;gene::MIRLET7A1;miRNA::hsa-let-7a-5p	47.6757	-3.89667	1.1241	-3.46649	0.000527301	0.000881718
gene|gene::NUB1,NUB1,NUB1,NUB1,NUB1,NUB1,NUB1,NUB1	114.133	-3.20551	0.92473	-3.46643	0.000527429	0.000881718
repeat|repeat::LINE	44.1759	3.72881	1.08163	3.44739	0.000566025	0.000945444
repeat|repeat::SINE	75.9966	3.94999	1.14593	3.44698	0.000566885	0.000946082
gene|gene::XRCC2	30.6815	4.81767	1.39857	3.44471	0.000571681	0.000953283
repeat gene|repeat::DNA;gene::MIOS,MIOS,MIOS,MIOS,MIOS,MIOS	14.2634	-7.09174	2.06028	-3.44212	0.000577177	0.000961638
repeat gene|repeat::DNA;gene::ARL15	39.115	-4.46561	1.29773	-3.4411	0.000579354	0.000964454
repeat gene|repeat::SINE,DNA;gene::TCF7L2,TCF7L2,TCF7L2,TCF7L2,TCF7L2,TCF7L2,TCF7L2,TCF7L2,TCF7L2,TCF7L2,TCF7L2,TCF7L2,TCF7L2,TCF7L2,TCF7L2	46.2487	4.21088	1.22422	3.43965	0.000582459	0.000968809
repeat|repeat::LTR;repeat::LTR	46.6234	4.30452	1.25173	3.43884	0.000584204	0.000970897
gene|gene::GPR183,UBAC2,UBAC2,UBAC2	14.4237	-7.04945	2.05257	-3.43446	0.00059374	0.000985916
repeat|repeat::LTR	1360.84	2.66433	0.776187	3.43259	0.000597835	0.000991886
gene|gene::ARHGAP10	63.8332	4.07043	1.186	3.43207	0.000598985	0.000992961
repeat|repeat::Satellite	406.277	3.07228	0.895953	3.42906	0.000605678	0.00100322
gene|gene::LOC105378305	174.361	-3.16199	0.922751	-3.4267	0.000610973	0.00101114
repeat gene|repeat::LINE;gene::PLD3,PLD3,PLD3	10023.4	3.31224	0.967176	3.42465	0.000615587	0.00101793
gene|gene::C3orf22	79.2262	3.25069	0.950207	3.42103	0.000623836	0.00103071
gene|gene::ANKMY1,ANKMY1,ANKMY1,ANKMY1,ANKMY1,ANKMY1,ANKMY1,ANKMY1	15.0252	-6.9378	2.0341	-3.41075	0.000647849	0.00106949
repeat gene|repeat::LINE;gene::LIPI,LIPI,LIPI,LIPI,LIPI,LIPI,LIPI	62.9927	4.08819	1.20034	3.40588	0.00065952	0.00108785
gene|gene::MAP1LC3A	59.1013	-4.26527	1.25566	-3.39683	0.000681721	0.00112354
gene|gene::GPR107,GPR107,GPR107,GPR107	50.2841	-4.23497	1.24692	-3.39635	0.000682904	0.00112455
repeat|repeat::LTR	49.6453	4.15255	1.22289	3.39569	0.000684567	0.00112635
repeat gene|repeat::SINE;repeat::SINE;gene::ESRRB,ESRRB	17.2596	6.07608	1.7906	3.39332	0.000690512	0.00113519
repeat|repeat::LINE	12.5961	7.20633	2.12399	3.39282	0.000691773	0.00113632
repeat gene|repeat::Low_complexity;gene::CMPK1,CMPK1,CMPK1,CMPK1,CMPK1	32.9399	-4.48894	1.32321	-3.39247	0.000692662	0.00113684
repeat gene|repeat::SINE;gene::MLLT1	31.6797	5.45235	1.61338	3.37946	0.000726287	0.00119104
gene|gene::BRAF,BRAF,BRAF,BRAF,BRAF,BRAF,BRAF,BRAF,BRAF,BRAF,BRAF,BRAF,BRAF	30.8845	4.65225	1.37718	3.3781	0.000729878	0.00119594
gene|gene::NRXN2,NRXN2,NRXN2,NRXN2,NRXN2,NRXN2,NRXN2	127.103	2.96576	0.87825	3.3769	0.000733077	0.00120019
repeat gene|repeat::LINE;gene::EFCAB6,EFCAB6	12.6482	7.1385	2.12242	3.36338	0.000769942	0.0012595
gene|gene::OR1N1	426.947	-3.37133	1.00259	-3.36263	0.000772038	0.00126189
repeat|repeat::SINE	37.422	4.49536	1.33812	3.35945	0.000780964	0.00127542
gene|gene::SGSM1,SGSM1,SGSM1,SGSM1	35.0215	5.50944	1.64144	3.35646	0.000789474	0.00128826
repeat gene|repeat::SINE;gene::ARMH3	19.5989	-5.91874	1.76486	-3.35367	0.000797477	0.00130025
gene miRNA|gene::MIR99A,MIR99AHG,MIR99AHG,MIR99AHG,MIR99AHG,MIR99AHG,MIR99AHG,MIR99AHG,MIR99AHG,MIR99AHG,MIR99AHG,MIR99AHG,MIR99AHG,MIR99AHG,MIR99AHG;miRNA::hsa-miR-99a-5p	54.4493	-4.41887	1.31872	-3.35089	0.000805533	0.0013123
repeat gene|repeat::rRNA;gene::DKK2	845.577	2.61889	0.782164	3.34827	0.000813181	0.00132367
repeat gene|repeat::LINE;gene::RNLS,RNLS	28.5388	5.51493	1.64897	3.34447	0.000824386	0.00134081
repeat|repeat::SINE	847.31	3.99693	1.19545	3.34346	0.000827411	0.00134463
repeat gene|repeat::LINE;gene::ENSA,ENSA,ENSA,ENSA,ENSA,ENSA,ENSA	20.1323	6.27316	1.87757	3.3411	0.000834466	0.00135498
repeat|repeat::DNA	407.82	3.42429	1.02616	3.33699	0.000846921	0.00137408
gene|gene::KSR2	22.0589	-5.56998	1.67002	-3.33527	0.000852164	0.00138145
gene|gene::COLQ,COLQ	119.851	3.15081	0.946121	3.33024	0.000867713	0.00140551
repeat|repeat::LINE	46.648	4.76477	1.4312	3.3292	0.000870949	0.0014096
gene|gene::SAC3D1,SAC3D1,SAC3D1,SAC3D1	12.0444	7.13623	2.14884	3.32098	0.00089703	0.00145063
repeat|repeat::SINE	13.5203	-6.92546	2.08565	-3.32052	0.000898495	0.00145181
gene|gene::MUC19	22.9133	6.22681	1.87662	3.3181	0.000906326	0.00146327
repeat|repeat::SINE	13.543	-6.92164	2.0863	-3.31766	0.000907762	0.00146439
gene|gene::NKD1	24.3871	5.58501	1.68558	3.31341	0.000921669	0.00148562
gene|gene::SYN3,SYN3,SYN3,SYN3,SYN3,SYN3,SYN3	33.5742	4.59296	1.38638	3.31291	0.000923318	0.00148707
gene|gene::EFHD2	14.1002	-6.83904	2.06558	-3.31096	0.000929777	0.00149625
repeat|repeat::SINE	29.4934	5.30558	1.60522	3.3052	0.000949098	0.00152611
gene|gene::CNTN6,CNTN6,CNTN6,CNTN6,CNTN6,CNTN6,CNTN6,CNTN6,CNTN6,CNTN6,CNTN6,CNTN6,CNTN6,CNTN6,CNTN6,CNTN6	23.1767	6.14994	1.8647	3.29809	0.000973461	0.00156401
repeat|repeat::LINE	19.2801	5.81363	1.7633	3.29701	0.00097719	0.00156873
gene miRNA|gene::MIR320A;miRNA::hsa-miR-320a	53.0019	-3.96618	1.20411	-3.29387	0.00098819	0.0015851
repeat gene|repeat::rRNA;gene::MAEL,MAEL,MAEL;repeat::rRNA;gene::MAEL,MAEL,MAEL	115.853	-4.05458	1.23239	-3.29001	0.00100182	0.00160567
repeat|repeat::LTR	31.6936	4.78399	1.45491	3.28818	0.00100837	0.00161487
gene|gene::ANKS1B,ANKS1B,ANKS1B,ANKS1B,ANKS1B,ANKS1B,ANKS1B,ANKS1B,ANKS1B,ANKS1B,ANKS1B,ANKS1B,ANKS1B,ANKS1B,ANKS1B,ANKS1B,ANKS1B,ANKS1B,ANKS1B,ANKS1B,ANKS1B,ANKS1B,ANKS1B,ANKS1B,ANKS1B,ANKS1B,ANKS1B,ANKS1B,ANKS1B,ANKS1B,ANKS1B,ANKS1B,ANKS1B,ANKS1B,ANKS1B,ANKS1B,ANKS1B,ANKS1B,ANKS1B,ANKS1B,ANKS1B,ANKS1B,ANKS1B,ANKS1B,ANKS1B,ANKS1B,ANKS1B,ANKS1B,ANKS1B,ANKS1B,ANKS1B,ANKS1B	81.8659	3.46394	1.05364	3.28759	0.0010105	0.00161697
repeat|repeat::LINE	59.9596	-3.46563	1.05457	-3.28629	0.00101515	0.00162309
gene|gene::QRICH2,QRICH2	719.392	-2.5724	0.782829	-3.28603	0.0010161	0.0016233
gene|gene::ZNF804A	46.0268	4.19273	1.27859	3.27918	0.00104111	0.00166191
gene|gene::RNF126,RNF126;gene::RNF126,RNF126;gene::RNF126,RNF126;gene::RNF126,RNF126	25.0694	4.73735	1.44517	3.27807	0.00104521	0.00166711
gene|gene::NSMCE2,NSMCE2,NSMCE2,NSMCE2	43.6893	3.73085	1.13874	3.27629	0.00105179	0.00167627
gene|gene::PPARGC1A,PPARGC1A,PPARGC1A,PPARGC1A,PPARGC1A,PPARGC1A,PPARGC1A,PPARGC1A,PPARGC1A,PPARGC1A,PPARGC1A,PPARGC1A,PPARGC1A,PPARGC1A	94.6294	3.05822	0.934507	3.27255	0.00106582	0.00169726
repeat gene|repeat::LINE;gene::ITIH5,ITIH5,ITIH5	13.4478	-6.86845	2.10225	-3.2672	0.00108619	0.0017283
gene|gene::TRABD2B	16.9237	5.88842	1.80286	3.26616	0.00109017	0.00173324
repeat|repeat::LINE	16.1726	6.0318	1.84722	3.26535	0.0010933	0.00173683
gene|gene::ASB15	65.0469	3.38453	1.03767	3.26168	0.00110756	0.00175807
gene|gene::KCNT1,KCNT1	12.4954	-6.93442	2.12654	-3.26089	0.00111062	0.00176145
repeat gene|repeat::LINE;gene::SGCZ,SGCZ,SGCZ,SGCZ	38.3495	4.24696	1.30248	3.26068	0.00111146	0.00176145
repeat|repeat::rRNA	102.855	3.03297	0.930632	3.25905	0.00111788	0.00177019
gene|gene::PLA2R1,PLA2R1,PLA2R1	29.6863	4.48442	1.37639	3.25809	0.00112164	0.00177473
repeat gene|repeat::SINE;gene::OTOG,OTOG	91.1099	-3.0327	0.931598	-3.25537	0.00113245	0.00178963
repeat|repeat::LINE	68.0236	-3.20197	0.983628	-3.25527	0.00113286	0.00178963
gene|gene::FSCN1	113.854	-2.97213	0.913306	-3.25425	0.00113691	0.0017946
repeat|repeat::rRNA	120.798	2.90505	0.893788	3.25026	0.00115298	0.00181851
gene|gene::CWC27,CWC27,CWC27,CWC27	17.5529	6.00604	1.85224	3.24258	0.00118453	0.00186679
repeat|repeat::LTR	296.753	2.67379	0.824944	3.24118	0.00119035	0.00187446
gene|gene::LY75-CD302,LY75-CD302	47.4321	-4.00897	1.2374	-3.23984	0.00119598	0.00188184
repeat|repeat::LTR	18.0566	5.78486	1.78677	3.23761	0.00120534	0.00189506
repeat|repeat::LTR	73.7426	4.06756	1.25706	3.23578	0.00121313	0.00190579
gene|gene::TRMT1L,TRMT1L	185.54	3.34938	1.03744	3.2285	0.0012444	0.00195239
gene miRNA|gene::MIRLET7I;miRNA::hsa-let-7i-5p	154.452	-2.811	0.870706	-3.22842	0.00124476	0.00195239
gene|gene::RAPGEF1,RAPGEF1,RAPGEF1,RAPGEF1,RAPGEF1,RAPGEF1	22.4662	5.52305	1.7132	3.22381	0.00126497	0.00198252
gene|gene::NR3C1,NR3C1,NR3C1,NR3C1,NR3C1,NR3C1,NR3C1,NR3C1,NR3C1,NR3C1,NR3C1,NR3C1,NR3C1,NR3C1,NR3C1,NR3C1,NR3C1,NR3C1,NR3C1,NR3C1,NR3C1	37.6637	-4.11986	1.2798	-3.21914	0.00128577	0.00201353
gene|gene::ATF2,ATF2,ATF2,ATF2,ATF2,ATF2,ATF2,ATF2,ATF2,ATF2,ATF2,ATF2	47.8661	4.00204	1.24387	3.21742	0.00129351	0.00202405
repeat gene|repeat::SINE,SINE;gene::DOCK4,DOCK4	38.0647	-4.42911	1.377	-3.21649	0.0012977	0.002029
gene|gene::LCORL,LCORL,LCORL,LCORL,LCORL,LCORL,LCORL,LCORL,LCORL,LCORL,LCORL,LCORL,LCORL,LCORL,LCORL	11.1025	7.04854	2.19596	3.20977	0.0013284	0.00207537
gene|gene::LHFPL3	363.398	-2.77762	0.865513	-3.20921	0.001331	0.00207778
gene|gene::KIAA0825,KIAA0825,KIAA0825,KIAA0825	145.989	-2.83626	0.885202	-3.20409	0.00135492	0.00211258
repeat|repeat::LINE,rRNA	1719.16	-3.76592	1.17539	-3.20398	0.00135542	0.00211258
repeat gene|repeat::Simple_repeat;gene::MGAT1,MGAT1,MGAT1,MGAT1,MGAT1,MGAT1,MGAT1,MGAT1,MGAT1,MGAT1,MGAT1,MGAT1,MGAT1,MGAT1,MGAT1,MGAT1,MGAT1,MGAT1,MGAT1,MGAT1,MGAT1	11.1321	7.01841	2.19453	3.19814	0.00138317	0.00215414
repeat gene|repeat::SINE;gene::SLCO6A1,SLCO6A1,SLCO6A1,SLCO6A1	31.7095	5.09794	1.59518	3.19585	0.00139422	0.00216964
tRNA repeat|tRNA::tRNA-Cys-GCA-1-1;repeat::tRNA	162.799	2.87406	0.899685	3.19452	0.00140065	0.00217793
repeat gene|repeat::DNA;gene::LCOR,LCOR,LCOR,LCOR	456.12	3.88412	1.21606	3.19403	0.00140304	0.00217994
gene|gene::ARHGAP15	68.5609	3.75851	1.17991	3.18542	0.00144545	0.00224407
repeat gene|repeat::LINE;gene::LRRK1	24.8965	5.22685	1.64178	3.18365	0.0014543	0.00225604
gene|gene::SLC5A1	56.7419	4.62496	1.45399	3.18087	0.00146835	0.00227606
repeat|tRNA::tRNA-Ala-AGC-2-1;repeat::tRNA;tRNA::tRNA-Ala-AGC-2-2;repeat::tRNA;tRNA::tRNA-Ala-AGC-2-2;repeat::tRNA;tRNA::tRNA-Ala-AGC-2-2;repeat::tRNA;tRNA::tRNA-Ala-AGC-2-2;repeat::tRNA;gene::ZBED9;tRNA::tRNA-Ala-AGC-2-2;repeat::tRNA;gene::ZBED9;tRNA::tRNA-Ala-AGC-2-2;repeat::tRNA;gene::ZBED9;tRNA::tRNA-Ala-AGC-2-2;repeat::tRNA;gene::ZBED9;tRNA::tRNA-Ala-AGC-2-2;repeat::tRNA;gene::ZBED9;tRNA::tR…	67.9066	-4.14431	1.30508	-3.17551	0.00149571	0.00231554
repeat gene|repeat::LINE;gene::LRRC4C,LRRC4C	26.8627	4.56981	1.43912	3.17543	0.00149616	0.00231554
gene|gene::IL17B	60.1983	3.339	1.0534	3.16974	0.00152577	0.00235834
repeat gene|repeat::SINE;gene::ARMCX5-GPRASP2,ARMCX5-GPRASP2,ARMCX5-GPRASP2,ARMCX5-GPRASP2	58.6423	4.04721	1.27686	3.16966	0.00152619	0.00235834
gene|gene::FOXN3	102.517	3.42917	1.08201	3.16926	0.00152825	0.00235968
repeat gene|repeat::rRNA;gene::PHKB,PHKB,PHKB	65.4653	-4.35151	1.3789	-3.15579	0.00160062	0.00246949
gene miRNA|gene::MIR30D;miRNA::hsa-miR-30d-5p	12.072	-6.77231	2.14676	-3.15466	0.00160686	0.00247719
repeat|repeat::SINE	32.8913	4.26435	1.35247	3.15302	0.0016159	0.0024892
tRNA repeat gene|tRNA::tRNA-Met-CAT-1-1;repeat::tRNA;gene::TBC1D31	199.123	-3.19184	1.01372	-3.14865	0.00164028	0.00252478
repeat|repeat::SINE	48.1878	4.10808	1.30702	3.14308	0.00167181	0.00257132
repeat gene|repeat::Simple_repeat;gene::PAX8,PAX8,PAX8,PAX8	47.7471	-3.37696	1.07626	-3.13767	0.00170296	0.0026172
repeat gene|repeat::LINE;gene::PLA2R1,PLA2R1,PLA2R1	60.1202	-3.75489	1.19761	-3.13531	0.00171672	0.0026363
repeat gene|repeat::rRNA,SINE;gene::SIL1,SIL1	1543.18	-3.41742	1.09014	-3.13485	0.00171944	0.00263842
repeat|repeat::LTR;repeat::LTR	147.688	3.91576	1.25051	3.13133	0.00174014	0.00266658
repeat gene|repeat::LINE;gene::HSPB11,HSPB11,HSPB11,HSPB11,HSPB11,HSPB11,HSPB11,HSPB11,HSPB11,HSPB11,HSPB11,HSPB11,HSPB11,HSPB11,HSPB11,HSPB11,HSPB11,HSPB11	23.2739	-5.21211	1.66453	-3.13128	0.00174048	0.00266658
repeat gene|repeat::SINE;gene::PPARGC1A,PPARGC1A,PPARGC1A,PPARGC1A,PPARGC1A,PPARGC1A,PPARGC1A,PPARGC1A,PPARGC1A,PPARGC1A,PPARGC1A	24.8083	5.19082	1.65889	3.12909	0.00175351	0.00268281
repeat|repeat::DNA	12.2968	-6.69814	2.14064	-3.12904	0.00175378	0.00268281
repeat|repeat::LTR	17.5893	5.88549	1.88417	3.12365	0.00178624	0.00272913
repeat gene|repeat::LINE;gene::B3GALT5,B3GALT5,B3GALT5,B3GALT5,B3GALT5,B3GALT5,B3GALT5	188.352	3.35911	1.07541	3.12355	0.00178681	0.00272913
gene|gene::OSBP2,OSBP2,OSBP2,OSBP2,OSBP2	39.5554	4.06866	1.30316	3.12216	0.00179531	0.00273999
gene|gene::CD2AP	762.87	2.50665	0.80321	3.12079	0.00180367	0.00275063
repeat|repeat::SINE	34.5739	4.40701	1.41269	3.11959	0.00181102	0.00275971
repeat gene|repeat::Simple_repeat;gene::DNM1P35	11.42	-6.78246	2.17799	-3.1141	0.00184507	0.00280945
repeat gene|repeat::LINE;gene::LOC101928283	15.8443	-5.76277	1.8526	-3.11065	0.00186678	0.00284032
gene|gene::CPSF3,CPSF3,CPSF3,CPSF3,CPSF3	66.5792	3.14265	1.01162	3.10655	0.00189282	0.00287567
gene|gene::ANKRD30BL,ANKRD30BL	11.4784	-6.76112	2.17642	-3.10654	0.00189292	0.00287567
repeat|repeat::SINE	11.4895	-6.75267	2.17432	-3.10565	0.00189864	0.00288216
repeat|repeat::Simple_repeat	117.218	3.48683	1.1235	3.10355	0.00191214	0.00289883
repeat gene|repeat::SINE;gene::DNAJC13,DNAJC13	16.3554	-5.58727	1.80032	-3.10349	0.00191256	0.00289883
gene|gene::PEX14	79.9957	-3.40914	1.09987	-3.09959	0.00193789	0.00293498
repeat|repeat::rRNA;gene::RNA5S1,RNA5S2,RNA5S3,RNA5S4,RNA5S5,RNA5S6,RNA5S7,RNA5S8,RNA5S10,RNA5S11,RNA5S12,RNA5S13,RNA5S14,RNA5S15,RNA5S16,RNA5S17;repeat::rRNA;gene::RNA5S15,RNA5S16,RNA5S17,RNA5S1,RNA5S2,RNA5S3,RNA5S4,RNA5S5,RNA5S6,RNA5S7,RNA5S8,RNA5S10,RNA5S11,RNA5S12,RNA5S13,RNA5S14;repeat::rRNA;gene::RNA5S1,RNA5S2,RNA5S3,RNA5S4,RNA5S5,RNA5S6,RNA5S7,RNA5S8,RNA5S10,RNA5S11,RNA5S12,RNA5S13,RNA5S14…	6171.02	-2.74444	0.885599	-3.09896	0.00194201	0.00293899
repeat gene|repeat::LINE;gene::ZYG11B	20.3132	5.57026	1.79985	3.09484	0.0019692	0.00297785
gene|gene::ADTRP,ADTRP	22.3232	4.56177	1.47416	3.09448	0.00197157	0.00297916
tRNA repeat|tRNA::tRNA-Ala-AGC-8-2;repeat::tRNA;tRNA::tRNA-Ala-AGC-8-1;repeat::tRNA	137.7	2.88624	0.932996	3.09352	0.00197797	0.00298655
repeat gene|repeat::LINE;gene::UBL3	18.7372	5.60735	1.81291	3.09302	0.00198134	0.00298936
gene|gene::COL11A1,COL11A1,COL11A1,COL11A1,COL11A1	30.5065	4.24025	1.37773	3.07771	0.00208599	0.00314486
repeat|repeat::LINE	35.503	4.19201	1.36253	3.07663	0.00209356	0.00315388
repeat|repeat::rRNA	503.082	-2.60397	0.847237	-3.07348	0.00211579	0.00318493
gene|gene::ZSWIM2	48.3697	3.79645	1.23545	3.07292	0.00211974	0.00318847
gene|gene::GNPDA1	48.4733	3.98536	1.29859	3.06899	0.00214783	0.00322826
gene|gene::SHANK2,SHANK2,SHANK2,SHANK2	47.4127	3.5433	1.15559	3.06622	0.00216782	0.00325584
gene|gene::CNTN5,CNTN5,CNTN5	30.0112	4.10724	1.34086	3.06314	0.00219026	0.00328704
repeat|repeat::rRNA	33.7556	4.22474	1.38096	3.05929	0.00221866	0.00332715
repeat gene|repeat::LINE;gene::MBOAT2,MBOAT2,MBOAT2,MBOAT2,MBOAT2,MBOAT2,MBOAT2,MBOAT2,MBOAT2,MBOAT2,MBOAT2,MBOAT2,MBOAT2	172.56	2.62764	0.859629	3.05671	0.00223781	0.00335332
repeat gene|repeat::LINE;gene::NUP153,NUP153,NUP153	48.9296	4.26727	1.39746	3.0536	0.00226115	0.00338575
repeat|repeat::LTR	34.6241	-4.22627	1.38487	-3.05175	0.00227514	0.00340412
gene|gene::LINC00877	32.374	4.19788	1.37659	3.04949	0.00229234	0.00342726
repeat|repeat::Simple_repeat	164.904	-2.84816	0.935031	-3.04606	0.00231861	0.00346393
gene|gene::LINC01257	78.2261	3.06181	1.00632	3.0426	0.00234546	0.0035014
repeat|repeat::LTR	1406.74	-2.33713	0.768866	-3.03971	0.00236807	0.0035325
repeat gene|repeat::SINE;gene::ASIC2	29.8916	4.19531	1.38083	3.03825	0.00237958	0.00354699
repeat gene|repeat::SINE;gene::COL22A1	64.9739	-3.06028	1.00794	-3.03617	0.00239607	0.00356889
repeat gene|repeat::LINE;gene::MTOR	60.4995	3.17682	1.04738	3.03311	0.00242051	0.00360258
gene|gene::PWP2,LOC102724159,LOC102724159	25.0349	4.44829	1.46792	3.03034	0.0024428	0.00363303
repeat|repeat::LINE	33.729	-5.47038	1.80557	-3.02972	0.00244783	0.00363777
repeat gene|repeat::Low_complexity;gene::PPP1R12C,PPP1R12C	110.622	-2.8374	0.936839	-3.0287	0.00245608	0.0036473
gene|gene::NOVA1,NOVA1,NOVA1,NOVA1,NOVA1,NOVA1,NOVA1,NOVA1,NOVA1,NOVA1,NOVA1,NOVA1	10.6765	-6.70542	2.21794	-3.02327	0.0025006	0.00371063
gene|gene::POU2F1,POU2F1,POU2F1,POU2F1,POU2F1	15.4028	-6.0232	1.99338	-3.0216	0.00251439	0.0037283
gene|gene::ZNF804B	4069.87	3.50888	1.1647	3.01269	0.00258944	0.00383671
repeat gene|repeat::SINE;gene::DIAPH2,DIAPH2	22.7437	5.04276	1.67402	3.01237	0.00259221	0.00383794
repeat|repeat::LTR	27.3807	-4.22059	1.40136	-3.01178	0.00259723	0.0038425
repeat gene|repeat::LINE;gene::ATP2B2	16.479	-5.82571	1.93457	-3.01137	0.0026007	0.00384476
repeat|repeat::LINE	16.6248	5.50037	1.82713	3.01039	0.00260914	0.00385428
repeat gene|repeat::LTR;gene::LINC02535	157.113	2.79917	0.929903	3.01017	0.00261103	0.00385428
repeat|repeat::LINE	18.0535	5.4012	1.79755	3.00476	0.00265786	0.00392049
gene|gene::CHID1,CHID1,CHID1,CHID1,CHID1	50.0683	3.26495	1.0874	3.00253	0.00267745	0.00394644
gene|gene::PHACTR2,PHACTR2,PHACTR2,PHACTR2	633.435	3.58999	1.1964	3.00066	0.00269398	0.00396786
gene|gene::TMEM135,TMEM135,TMEM135	41.685	3.56032	1.19192	2.98705	0.00281684	0.00414449
gene|gene::ARHGAP39	463.377	3.70954	1.24193	2.98691	0.00281808	0.00414449
gene|gene::SESN1	125.278	2.70628	0.907769	2.98124	0.00287085	0.00421895
gene|gene::MAP7,MAP7,MAP7,MAP7,MAP7,MAP7,MAP7,MAP7,MAP7,MAP7	927.33	2.38473	0.799976	2.98101	0.00287301	0.00421901
repeat gene|repeat::DNA;gene::PUM2,PUM2,PUM2,PUM2,PUM2,PUM2,PUM2,PUM2,PUM2,PUM2,PUM2,PUM2,PUM2,PUM2,PUM2	302.625	2.46499	0.827454	2.97901	0.00289183	0.00424349
gene|gene::TRA2B,TRA2B	720.245	-2.97589	0.999802	-2.97647	0.00291585	0.00427557
tRNA repeat|tRNA::tRNA-Pro-TGG-3-4;repeat::tRNA;tRNA::tRNA-Pro-AGG-1-1;repeat::tRNA,SINE;gene::OR1F1,OR1F1,OR1F1,OR1F1;tRNA::tRNA-Pro-CGG-1-2;repeat::tRNA;gene::OR1F1,OR1F1,OR1F1,OR1F1;tRNA::tRNA-Pro-TGG-3-5;repeat::tRNA;gene::OR1F1,OR1F1,OR1F1,OR1F1	2223.12	-2.71651	0.913486	-2.97378	0.00294152	0.00431003
gene|gene::RP1	52.3447	-3.72192	1.25336	-2.96954	0.00298243	0.00436673
repeat|repeat::LINE	25.4487	-5.38701	1.8145	-2.96887	0.002989	0.00437312
repeat gene|repeat::rRNA;gene::LINC02107	116.056	-4.00953	1.3514	-2.96695	0.00300766	0.00439718
gene|gene::CDH4	107.57	-2.73018	0.920448	-2.96614	0.00301559	0.00440552
gene|gene::DIP2C	51.2025	3.16265	1.06671	2.96487	0.00302806	0.00442048
tRNA repeat|tRNA::tRNA-Arg-CCG-2-1;repeat::tRNA	10.3591	-6.62296	2.23675	-2.96097	0.00306673	0.00447363
repeat gene|repeat::DNA;gene::UBE2K,UBE2K,UBE2K,UBE2K,UBE2K,UBE2K	416.898	-2.69376	0.910388	-2.95891	0.00308727	0.00450028
repeat gene|repeat::SINE;gene::LINC02624	333.966	2.72821	0.924204	2.95196	0.00315766	0.00459951
repeat|repeat::LINE	36.1078	4.09688	1.38809	2.95145	0.00316283	0.00460365
repeat gene|repeat::rRNA;gene::DAB2,DAB2	63.3425	-3.00815	1.02125	-2.94555	0.00322383	0.00468899
gene|gene::NELL1,NELL1,NELL1,NELL1	54.2588	3.92559	1.33289	2.94517	0.00322774	0.00469123
gene|gene::NUP210	62.5964	3.03811	1.03278	2.94169	0.00326425	0.00474082
repeat gene|repeat::LTR;gene::PRKN,PRKN,PRKN;repeat::LTR;gene::PRKN,PRKN,PRKN;repeat::LTR;gene::PRKN,PRKN,PRKN;repeat::LTR;gene::PDZRN4,PDZRN4;repeat::LTR;gene::PDZRN4,PDZRN4;repeat::LTR;gene::PDZRN4,PDZRN4;repeat::LTR;gene::HPCAL1,HPCAL1,HPCAL1	520.606	2.42933	0.826548	2.93913	0.00329131	0.00477662
gene|gene::CTNND2,CTNND2,CTNND2,CTNND2,CTNND2,CTNND2	59.3102	2.96599	1.01047	2.93524	0.00333291	0.00483345
repeat gene|repeat::LINE;gene::LOC102724084	10.0936	-6.60824	2.25351	-2.93242	0.00336328	0.00487393
repeat gene|repeat::LTR;gene::ABTB2	21.2173	4.99524	1.70379	2.93184	0.00336958	0.00487901
repeat|repeat::LINE	20.3107	6.20718	2.1173	2.93165	0.00337172	0.00487901
gene|gene::BCAS3,BCAS3,BCAS3,BCAS3,BCAS3,BCAS3,BCAS3,BCAS3	50.9434	3.09081	1.05444	2.93124	0.00337607	0.00488175
repeat|repeat::rRNA	635.371	2.28376	0.780082	2.92759	0.00341597	0.00493584
repeat|repeat::LTR	64.8782	3.58065	1.22599	2.92063	0.00349327	0.00504385
gene miRNA|gene::VMP1,VMP1,VMP1,VMP1,VMP1,VMP1,VMP1,VMP1,MIR21,VMP1,VMP1;miRNA::hsa-miR-21-5p	189.553	-2.57829	0.884407	-2.91527	0.00355377	0.00512747
gene|gene::KRT81,KRT86;gene::KRT86	164.13	-2.66193	0.914591	-2.91051	0.00360834	0.00520242
gene|gene::GLCCI1	85.9363	-3.20578	1.10321	-2.90586	0.00366245	0.00527658
repeat gene|repeat::LINE;gene::RFT1	29.6539	-3.9332	1.35407	-2.90473	0.00367573	0.00529188
repeat gene|repeat::SINE;gene::ENPP2,ENPP2,ENPP2,ENPP2;repeat::SINE;gene::ENPP2,ENPP2,ENPP2,ENPP2	10.0661	-6.54713	2.25495	-2.90344	0.00369085	0.00530978
gene|gene::MLIP,MLIP,MLIP	33.6467	3.85508	1.3291	2.90051	0.0037255	0.00535575
tRNA repeat|tRNA::tRNA-Tyr-GTA-3-1;repeat::tRNA;tRNA::tRNA-Tyr-GTA-6-1;repeat::tRNA;tRNA::tRNA-Tyr-GTA-1-1;repeat::tRNA;tRNA::tRNA-Tyr-GTA-8-1;repeat::tRNA	34.6631	-3.74875	1.29336	-2.89846	0.00374998	0.00538702
repeat gene|repeat::LTR;gene::RABGAP1L,RABGAP1L,RABGAP1L,RABGAP1L,RABGAP1L,RABGAP1L,RABGAP1L	39.4314	3.39915	1.18151	2.87696	0.00401522	0.00576388
gene|gene::LENG8,LENG8,LENG8,LENG8,LENG8	30.8008	4.03513	1.40272	2.87665	0.00401924	0.00576547
repeat gene|repeat::LINE;repeat::LINE;gene::ADGRV1,ADGRV1;repeat::LINE;gene::ADGRV1,ADGRV1	17.4549	5.47497	1.9048	2.87431	0.00404913	0.00580414
gene|gene::ATP8B3,ATP8B3,ATP8B3	30.3368	4.58041	1.59619	2.8696	0.00410994	0.00588705
repeat gene|repeat::LINE;repeat::LINE;repeat::LINE;repeat::LINE;gene::POLQ	92.6969	2.65232	0.925006	2.86736	0.00413914	0.00592459
gene|gene::PAIP2,PAIP2,PAIP2	77.989	2.69891	0.941537	2.86649	0.00415053	0.0059366
repeat|repeat::LINE	53.5669	3.34878	1.17054	2.86089	0.00422457	0.00603814
repeat gene|repeat::SINE;gene::STX8,STX8	32.1404	3.87289	1.35453	2.85921	0.00424701	0.00606585
gene|gene::KLK8,KLK8,KLK8,KLK8,KLK8,KLK8;gene::SEPTIN8,SEPTIN8,SEPTIN8,SEPTIN8,SEPTIN8,SEPTIN8	17.4482	5.39854	1.89254	2.85253	0.00433723	0.00619024
repeat|repeat::LINE	12.7264	5.59432	1.96536	2.84646	0.00442079	0.00630495
repeat|repeat::LTR	26011.6	2.68438	0.945496	2.83912	0.0045238	0.00644723
repeat gene|repeat::LTR;gene::ENOX2,ENOX2,ENOX2,ENOX2,ENOX2,ENOX2,ENOX2,ENOX2,ENOX2,ENOX2	89.1114	2.61189	0.920232	2.8383	0.00453544	0.00645917
repeat gene|repeat::LINE;gene::CCDC146;repeat::LINE;gene::RASA4DP	38.2357	3.96496	1.39738	2.83742	0.00454801	0.00647242
repeat|repeat::SINE	76.8967	2.69339	0.949847	2.83561	0.00457388	0.00650456
gene|gene::MPP4	292.505	2.40598	0.85119	2.82661	0.00470442	0.0066817
tRNA repeat|tRNA::tRNA-Ala-TGC-2-1;repeat::tRNA;tRNA::tRNA-Ala-TGC-3-2;repeat::tRNA;tRNA::tRNA-Ala-CGC-2-1;repeat::tRNA;tRNA::tRNA-Ala-CGC-1-1;repeat::tRNA;tRNA::tRNA-Ala-CGC-1-1;repeat::tRNA;tRNA::tRNA-Ala-TGC-3-1;repeat::tRNA;tRNA::tRNA-Ala-TGC-3-1;repeat::tRNA	58.3133	-2.84145	1.00527	-2.82655	0.00470518	0.0066817
repeat|repeat::LTR	18.4549	4.44019	1.5728	2.82311	0.00475599	0.00674901
repeat|repeat::SINE	36.773	3.96557	1.40586	2.82074	0.00479125	0.00679418
repeat gene|repeat::LTR;gene::UST	41.5858	3.111	1.10301	2.82047	0.00479526	0.00679501
repeat gene|repeat::LINE;gene::ZDBF2,ZDBF2,ZDBF2	87.9034	-3.35604	1.19021	-2.8197	0.00480684	0.00680655
repeat gene|repeat::LINE;gene::FCAR,FCAR,FCAR,FCAR,FCAR,FCAR,FCAR,FCAR	129.237	2.68095	0.952677	2.81412	0.00489106	0.00692085
repeat|repeat::LTR;repeat::LTR	110.285	2.59871	0.924572	2.81072	0.00494313	0.00698954
gene|gene::CABIN1,CABIN1,CABIN1	75.9658	2.98103	1.06284	2.80477	0.00503532	0.00711481
repeat gene|repeat::SINE;gene::IQCK,IQCK,IQCK,IQCK,IQCK	40.5073	3.09823	1.10975	2.79183	0.00524114	0.00740036
gene|gene::EPPK1	34.1209	3.73624	1.3384	2.79158	0.00524514	0.00740072
gene|gene::PLXNB1,PLXNB1	13.9218	-5.63298	2.0211	-2.78708	0.00531847	0.00749885
repeat gene|repeat::LINE;gene::FMNL2	21.815	4.75616	1.70724	2.78588	0.0053383	0.00752146
repeat|repeat::rRNA	87.7636	2.7957	1.00393	2.78474	0.00535705	0.00754252
gene|gene::COL4A1,COL4A1	57.079	3.56424	1.28084	2.78274	0.00539026	0.00758388
gene|gene::UTRN,UTRN	33.8734	3.85106	1.38602	2.7785	0.00546108	0.00767807
repeat gene|repeat::LINE;gene::HTR1F,HTR1F,HTR1F	29.454	3.78753	1.36344	2.77791	0.0054709	0.00768642
repeat gene|repeat::SINE;gene::SRGAP3,SRGAP3	21.2241	4.11708	1.48777	2.76729	0.00565236	0.00793359
repeat|repeat::LINE	40.4765	4.25639	1.53818	2.76715	0.00565484	0.00793359
gene|gene::IL10RB	8.68833	6.51477	2.35691	2.76411	0.00570779	0.00800221
repeat gene|repeat::LINE;gene::CRTC3-AS1	30.3485	3.81986	1.38607	2.75589	0.00585324	0.00820033
gene|gene::CACNG2,CACNG2,CACNG2	138.331	-2.4346	0.887011	-2.74472	0.00605624	0.00847873
gene|gene::WDR17,WDR17,WDR17,WDR17,WDR17,WDR17,WDR17	12.079	-5.34909	1.95148	-2.74104	0.00612458	0.00856836
repeat gene|repeat::snRNA;gene::RNU1-4,RNU1-2,RNU1-1,RNVU1-18,RNU1-3;repeat::snRNA;gene::RNU1-1,RNVU1-18,RNU1-3,RNU1-4,RNU1-2;repeat::snRNA;gene::RNVU1-18,RNU1-3,RNU1-4,RNU1-2,RNU1-1;repeat::snRNA;gene::RNVU1-7,NBPF19;repeat::snRNA;gene::RNVU1-7,NBPF20,NBPF19,NBPF10,NBPF10;repeat::snRNA;gene::RNVU1-18,RNU1-3,RNU1-4,RNU1-2,RNU1-1;repeat::snRNA;gene::RNU1-3,RNU1-4,RNU1-2,RNU1-1,RNVU1-18;repeat::snR…	127.646	2.46454	0.900862	2.73575	0.00622377	0.00870098
repeat|repeat::LINE	8.82418	-6.39844	2.34228	-2.73172	0.00630048	0.00880202
repeat gene|repeat::LTR;gene::SHANK2,SHANK2	105.491	2.78829	1.02371	2.72371	0.00645532	0.00901197
repeat gene|repeat::LTR;gene::LINC01994	32.3813	-3.55151	1.30864	-2.7139	0.00664967	0.00927676
gene|gene::TMLHE,TMLHE	11.0443	5.68491	2.10024	2.70679	0.00679364	0.00947094
repeat gene|repeat::SINE;gene::SLC24A3	27.7532	3.9277	1.45163	2.70572	0.00681574	0.00949507
gene|gene::MAP4,MAP4,MAP4,MAP4,MAP4,MAP4,MAP4,MAP4,MAP4,MAP4,MAP4,MAP4,MAP4,MAP4,MAP4,MAP4,MAP4,MAP4,MAP4,MAP4,MAP4,MAP4,MAP4,MAP4,MAP4,MAP4,MAP4,MAP4,MAP4,MAP4,MAP4,MAP4,MAP4,MAP4,MAP4,MAP4,MAP4,MAP4,MAP4,MAP4,MAP4,MAP4,MAP4,MAP4,MAP4,MAP4,MAP4,MAP4,MAP4,MAP4,MAP4,MAP4,MAP4,MAP4,MAP4,MAP4,MAP4,MAP4,MAP4,MAP4,MAP4,MAP4,MAP4,MAP4,MAP4,MAP4,MAP4,MAP4,MAP4,MAP4,MAP4,MAP4,MAP4,MAP4,MAP4,MAP4,MAP4,MAP…	130.521	2.57223	0.951703	2.70277	0.00687647	0.00957294
repeat|repeat::LINE	21.1398	-4.006	1.48312	-2.70106	0.00691179	0.00961535
repeat|repeat::SINE	30.9423	3.21477	1.19124	2.69866	0.00696183	0.00967817
repeat gene|repeat::DNA;gene::NRG1	60.7025	-2.77604	1.02945	-2.69663	0.00700449	0.00973064
repeat gene|repeat::SINE;gene::FOCAD,FOCAD,FOCAD,FOCAD	52.7694	2.7831	1.03746	2.68262	0.00730488	0.0101408
gene miRNA|gene::MIRLET7F1;miRNA::hsa-let-7f-5p;gene::MIRLET7F2,HUWE1;miRNA::hsa-let-7f-5p	15.5213	-5.48095	2.04402	-2.68146	0.00733021	0.0101689
repeat|repeat::SINE	14.5037	5.34328	1.99363	2.68018	0.00735832	0.0102007
repeat|repeat::SINE	2551.99	-3.68291	1.37523	-2.67804	0.00740547	0.0102589
repeat gene|repeat::LINE;gene::TBCA,TBCA,TBCA	44.331	4.03065	1.50858	2.67181	0.00754429	0.0104439
gene|gene::RBFOX1,RBFOX1,RBFOX1,RBFOX1,RBFOX1,RBFOX1,RBFOX1,RBFOX1	118.936	2.68642	1.00578	2.67099	0.00756277	0.0104622
tRNA repeat gene|tRNA::tRNA-Gln-TTG-2-1;repeat::tRNA;gene::ZBED9;tRNA::tRNA-Gln-TTG-2-1;repeat::tRNA;gene::ZBED9	53.6499	-2.73344	1.02671	-2.66233	0.00776028	0.0107279
repeat gene|repeat::SINE;gene::DSCR8,DSCR8,DSCR8,DSCR8,DSCR8	21.3823	-3.89998	1.47205	-2.64936	0.00806444	0.0111406
repeat gene|repeat::LINE;gene::GUCA1C,GUCA1C;repeat::LINE;gene::GUCA1C,GUCA1C	47.7902	3.32718	1.25624	2.64853	0.00808436	0.0111604
gene|gene::CNTNAP2	39.8475	2.97706	1.12427	2.64799	0.00809722	0.0111703
gene|gene::LINC00504	36.9616	3.5178	1.32906	2.64684	0.0081248	0.0112006
repeat gene|repeat::LINE;gene::PCDH9,PCDH9,PCDH9,PCDH9	49.8917	3.23162	1.22176	2.64504	0.00816804	0.0112523
repeat|repeat::LTR	18.4748	4.69144	1.775	2.64306	0.00821608	0.0113107
repeat|repeat::LTR	164.559	2.97258	1.1249	2.64252	0.00822915	0.0113208
repeat gene|repeat::SINE;gene::MIR1268A;repeat::SINE;gene::TEKT5	42.4785	-3.30717	1.25366	-2.63802	0.00833921	0.0114642
repeat|repeat::LTR	50.5294	3.31302	1.25871	2.63208	0.00848642	0.0116585
tRNA repeat|tRNA::tRNA-Lys-CTT-4-1;repeat::tRNA;gene::OR1F1,OR1F1,OR1F1,OR1F1;tRNA::tRNA-Lys-CTT-1-1;repeat::tRNA;gene::OR1F1,OR1F1,OR1F1,OR1F1;tRNA::tRNA-Lys-CTT-1-2;repeat::tRNA;gene::OR1F1,OR1F1,OR1F1,OR1F1	155.281	-2.30178	0.877438	-2.6233	0.00870824	0.011955
gene|gene::KIAA0825,KIAA0825,KIAA0825,KIAA0825	162.797	-2.28241	0.87085	-2.6209	0.00876974	0.0120311
repeat|repeat::DNA	26.484	-3.61259	1.3798	-2.61821	0.00883925	0.012118
gene|gene::GUCY1B2	66.51	2.74189	1.04808	2.6161	0.00889394	0.0121846
repeat|repeat::LINE	59.8818	2.99528	1.14709	2.61119	0.00902266	0.0123524
repeat gene|repeat::LINE;gene::GRID2,GRID2	142.462	3.05715	1.17092	2.61089	0.00903058	0.0123547
gene|gene::NDUFA7	26.2382	-3.61915	1.38663	-2.61003	0.00905341	0.0123774
repeat|tRNA::tRNA-Ala-AGC-1-1;repeat::tRNA;tRNA::tRNA-Ala-AGC-1-1;repeat::tRNA;tRNA::tRNA-Ala-AGC-1-1;repeat::tRNA;tRNA::tRNA-Ala-AGC-1-1;repeat::tRNA;tRNA::tRNA-Ala-AGC-1-1;repeat::tRNA;tRNA::tRNA-Ala-AGC-1-1;repeat::tRNA	49.2463	2.88213	1.10486	2.60859	0.00909172	0.0124212
repeat|repeat::LINE	26.2097	3.78545	1.45727	2.59763	0.009387	0.0128158
repeat|repeat::SINE	28.3347	3.66166	1.41072	2.5956	0.00944271	0.0128829
gene|gene::CELF2,CELF2,CELF2,CELF2,CELF2,CELF2,CELF2,CELF2,CELF2,CELF2,CELF2	11.4131	-5.31	2.05457	-2.58448	0.00975266	0.0132966
gene|gene::SMIM35	60.9472	-3.36765	1.30468	-2.58121	0.00984535	0.0134138
repeat|repeat::LINE	28.2368	4.29048	1.66468	2.57737	0.00995557	0.0135546
gene|gene::GOLGA2P2Y,GOLGA2P3Y;gene::GOLGA2P2Y,GOLGA2P3Y;gene::GOLGA2P10,GOLGA2P10,GOLGA2P10,LOC727751,LOC727751,GOLGA6L10;gene::GOLGA2P10,GOLGA2P10,GOLGA2P10,LOC727751,LOC727751,GOLGA6L17P;gene::GOLGA2P10,GOLGA2P10,GOLGA2P10,LOC727751,LOC727751,GOLGA6L17P;gene::LOC101929479,LOC101929479;gene::LOC102724135,LOC440300,GOLGA2P7;gene::GOLGA6L17P,GOLGA2P10,GOLGA2P10,GOLGA2P10,LOC727751,LOC727751,GOLGA…	302.107	-2.43948	0.946692	-2.57685	0.00997048	0.0135656
tRNA repeat gene|tRNA::tRNA-Glu-TTC-3-1;repeat::tRNA;gene::LOC112267871,LOC112267871,LOC440570	205.981	-2.51809	0.979006	-2.57209	0.0101088	0.0137443
gene|gene::ZBTB46,ZBTB46	294.127	2.13655	0.832865	2.5653	0.0103086	0.0140065
gene|gene::MACROD2,MACROD2,MACROD2	25.8845	3.66143	1.42773	2.56451	0.0103323	0.014029
repeat gene|repeat::LINE;gene::DRC1	7.91945	-6.18149	2.4205	-2.55381	0.0106553	0.0144576
repeat gene|repeat::LINE;gene::CAMTA1,CAMTA1,CAMTA1,CAMTA1,CAMTA1	56.2901	2.58303	1.01225	2.55176	0.0107179	0.0145327
repeat gene|repeat::LTR;gene::GABRB1	14.996	4.96442	1.95251	2.54259	0.0110035	0.0149097
repeat|repeat::LINE	61.9036	3.34874	1.31951	2.53787	0.0111529	0.0151018
repeat|repeat::LINE	13.5415	4.8868	1.9305	2.53136	0.0113622	0.0153746
repeat gene|repeat::rRNA;gene::NOTCH2NLA,NOTCH2NLA,NOTCH2NLR,NBPF20,NBPF19,NBPF9,NOTCH2NLC,NOTCH2NLB,NOTCH2NLB;repeat::rRNA;gene::NOTCH2,NOTCH2NLC,NOTCH2NLR,NOTCH2	959.537	2.05233	0.812143	2.52706	0.0115023	0.0155536
gene|gene::SMC1A,SMC1A	7.44762	-6.22886	2.46566	-2.52624	0.0115289	0.015579
repeat|repeat::rRNA	14.6181	-4.91411	1.94565	-2.52569	0.0115471	0.0155929
repeat|repeat::LINE	7.61747	-6.18402	2.44924	-2.52487	0.011574	0.0156186
gene|gene::MROH1,MROH1,MROH1,MROH1	128.704	-3.49487	1.38884	-2.51639	0.0118564	0.0159888
repeat gene|repeat::LINE;gene::SLC9C1,SLC9C1,SLC9C1	185.376	-2.14244	0.85322	-2.51101	0.0120387	0.0162236
repeat gene|repeat::SINE;gene::SLCO6A1,SLCO6A1,SLCO6A1,SLCO6A1	49.4549	-4.46397	1.78154	-2.50568	0.0122215	0.0164587
gene|gene::ZNF442,ZNF442	44.0306	3.33375	1.33332	2.50034	0.0124074	0.0166977
gene|gene::LOC646588,LOC646588,LOC646588,LOC646588,LOC646588,LOC646588,LOC646588	73.746	2.59434	1.0389	2.4972	0.0125179	0.016835
tRNA repeat|tRNA::tRNA-Phe-GAA-2-1;repeat::tRNA;tRNA::tRNA-Phe-GAA-2-1;repeat::tRNA	180.058	-2.31488	0.928064	-2.49432	0.01262	0.0169609
repeat|repeat::LTR	51.6117	2.65972	1.06673	2.49335	0.0126543	0.0169953
repeat gene|repeat::LTR;gene::GULP1,GULP1,GULP1,GULP1,GULP1,GULP1,GULP1,GULP1,GULP1,GULP1,GULP1,GULP1,GULP1,GULP1,GULP1,GULP1,GULP1,GULP1,GULP1,GULP1,GULP1,GULP1,GULP1,GULP1,GULP1,GULP1,GULP1,GULP1,GULP1,GULP1,GULP1,GULP1,GULP1,GULP1	19.541	-3.76863	1.51183	-2.49276	0.0126754	0.0170122
repeat gene|repeat::tRNA;gene::KDM5A	15.9783	4.73212	1.90176	2.48829	0.0128359	0.0172159
gene|gene::SSBP4,SSBP4	53.7008	2.51652	1.01481	2.4798	0.0131456	0.0176194
gene|gene::GALNT13,GALNT13,GALNT13,GALNT13,GALNT13,GALNT13,GALNT13,GALNT13,GALNT13,GALNT13,GALNT13	26.8419	3.56935	1.44063	2.47763	0.0132259	0.017715
repeat|repeat::rRNA	684.452	2.1643	0.876131	2.47029	0.0135003	0.0180704
repeat|repeat::LINE	25.387	4.19504	1.69838	2.47002	0.0135105	0.0180717
gene|gene::VLDLR,VLDLR,VLDLR,VLDLR	26.5246	-3.41267	1.382	-2.46937	0.013535	0.0180924
repeat|repeat::LINE	53.0754	2.78439	1.12893	2.46639	0.0136483	0.0182315
repeat|repeat::LINE	56.7287	2.64417	1.07229	2.46591	0.0136664	0.0182434
gene|gene::ZNF229,ZNF229,ZNF229	41.2614	-3.23197	1.3117	-2.46395	0.0137415	0.0183312
repeat gene|repeat::SINE;gene::FBXO16,FBXO16	83.8133	2.8411	1.1535	2.46302	0.0137772	0.0183665
|tRNA::tRNA-His-GTG-1-4;repeat::tRNA;gene::NBPF19;tRNA::tRNA-His-GTG-1-3;repeat::tRNA;gene::NBPF19;tRNA::tRNA-His-GTG-1-1;repeat::tRNA;gene::NBPF20,NBPF19,NBPF10,NBPF10;tRNA::tRNA-His-GTG-1-6;repeat::tRNA;gene::NFIB,NFIB,NFIB,NFIB;tRNA::tRNA-His-GTG-1-9;repeat::tRNA;gene::NFIB,NFIB,NFIB,NFIB;tRNA::tRNA-His-GTG-1-7;repeat::tRNA;gene::SHF;tRNA::tRNA-His-GTG-1-8;repeat::tRNA;gene::SHF;tRNA::tRNA-His…	45.0226	3.16155	1.28757	2.45543	0.0140717	0.0187465
gene|gene::POTEA,POTEA	69.0824	2.41788	0.985139	2.45436	0.0141136	0.0187897
repeat|repeat::LINE	783.875	9.33752	3.8211	2.44368	0.0145385	0.0193424
gene miRNA|gene::MIR221;miRNA::hsa-miR-221-3p	26.5901	-3.61241	1.48176	-2.43791	0.0147725	0.0196404
repeat gene|repeat::DNA;gene::CPNE5,CPNE5	54.1342	2.50162	1.0281	2.43325	0.0149639	0.0198817
gene|gene::ACVR2B	43.1122	-2.68753	1.10826	-2.425	0.0153085	0.0203259
gene|gene::DARS-AS1,DARS-AS1	55.5779	2.84303	1.17466	2.42029	0.015508	0.0205703
gene|gene::FGF14,FGF14,FGF14,FGF14,FGF14,FGF14,FGF14,FGF14,FGF14,FGF14,FGF14,FGF14,FGF14,FGF14,FGF14,FGF14,FGF14,FGF14,FGF14,FGF14,FGF14	100.263	2.33436	0.964578	2.42009	0.0155169	0.0205703
gene|gene::LRFN1	12.4696	-4.83985	2	-2.41992	0.0155238	0.0205703
gene|gene::MECP2,MECP2,MECP2,MECP2,MECP2,MECP2,MECP2	22.5624	3.116	1.28848	2.41835	0.015591	0.0206456
repeat|repeat::LINE	166.859	2.05568	0.851711	2.41359	0.0157961	0.0209032
repeat gene|repeat::Low_complexity;gene::COG5,COG5,COG5,COG5,COG5,COG5,COG5,COG5,COG5	54.8041	2.76157	1.14591	2.40993	0.0159556	0.0211002
repeat|repeat::SINE	25.4577	3.07516	1.27996	2.40255	0.016281	0.0215162
gene|gene::LOC105378933,LOC105378933	1230.77	1.84597	0.770945	2.39443	0.0166463	0.0219842
gene|gene::HDAC2-AS2	20.6364	3.55487	1.48629	2.39177	0.0167675	0.0221296
repeat gene|repeat::LINE;gene::CC2D2B,CC2D2B,ENTPD1-AS1	116.183	2.79007	1.16746	2.38986	0.0168549	0.0222195
repeat gene|repeat::Low_complexity;gene::NFKBIZ,NFKBIZ	13.2368	4.88511	2.04416	2.38979	0.0168581	0.0222195
repeat|repeat::LTR	50.1001	2.45417	1.02933	2.38424	0.0171142	0.0225421
repeat|repeat::LINE	124.316	2.41887	1.01471	2.3838	0.0171351	0.0225546
repeat gene|repeat::SINE;gene::IMMP2L,IMMP2L,IMMP2L,IMMP2L,IMMP2L,IMMP2L,IMMP2L	24.1261	4.08895	1.71843	2.37947	0.0173378	0.0228062
gene|gene::SLC45A4	9.44553	-4.99915	2.10883	-2.37058	0.0177603	0.0233465
gene|gene::FLG-AS1,FLG2,FLG-AS1	25.3994	-3.27073	1.38176	-2.36709	0.0179288	0.0235523
gene|gene::SMPX,SMPX	24.6219	4.04084	1.70951	2.36374	0.0180914	0.0237443
gene|gene::TMEM104,TMEM104	26.6711	3.36351	1.42305	2.36359	0.0180989	0.0237443
gene|gene::LRBA,LRBA,LRBA,LRBA	19.4774	3.68741	1.5642	2.35738	0.0184043	0.024129
gene|gene::PLA2G6,PLA2G6,PLA2G6,PLA2G6,PLA2G6,PLA2G6,PLA2G6,PLA2G6,PLA2G6	66.5757	2.35235	0.998749	2.3553	0.0185079	0.0242487
repeat|repeat::SINE	56.7299	2.73837	1.16452	2.35151	0.0186973	0.0244808
gene|gene::SCN4A	256.289	2.20885	0.941982	2.3449	0.0190322	0.0249028
repeat gene|repeat::LTR;gene::PDE4D,PDE4D,PDE4D,PDE4D	283.882	-1.93824	0.827155	-2.34326	0.019116	0.024996
gene miRNA|gene::MIR1-2,MIR133A1HG,MIB1;miRNA::hsa-miR-1;gene::MIR1-1,MIR1-1HG,MIR1-1HG;miRNA::hsa-miR-1	11.0776	-4.77895	2.04107	-2.3414	0.0192118	0.0251046
gene|gene::VRK3,VRK3,VRK3	31.7273	3.88003	1.66126	2.3356	0.0195123	0.0254804
gene|gene::PEMT,PEMT,PEMT,PEMT,PEMT	14.2556	-4.8841	2.09221	-2.33442	0.0195736	0.0255437
repeat|repeat::tRNA	20.8739	-3.39724	1.46075	-2.32568	0.0200356	0.0261293
gene|gene::RAD17,RAD17,RAD17,RAD17,RAD17,RAD17,RAD17,RAD17,RAD17	59.8191	2.45963	1.06238	2.31521	0.0206017	0.02685
gene|gene::SDK1	46.0982	3.0036	1.30006	2.31035	0.020869	0.0271804
repeat gene|repeat::LTR;gene::LINC02888,LINC02888	25.4254	3.25859	1.41292	2.30628	0.0210952	0.027457
repeat gene|repeat::LINE;gene::PHACTR1,PHACTR1,PHACTR1,PHACTR1,PHACTR1,PHACTR1,PHACTR1,PHACTR1,PHACTR1,PHACTR1,PHACTR1,PHACTR1	26.4398	2.81807	1.22536	2.29979	0.0214599	0.0279134
gene|gene::LRMDA	30.6076	-2.70428	1.17748	-2.29667	0.0216374	0.0281258
repeat gene|repeat::rRNA;gene::PPEF2	34.5822	2.70447	1.17832	2.29519	0.0217221	0.0282173
repeat gene|repeat::LINE;gene::NFXL1,NFXL1,NFXL1,NFXL1,LOC101927179,LOC101927179	11.4602	5.54199	2.42045	2.28966	0.0220413	0.0286132
repeat|repeat::LINE	155.05	2.35108	1.02821	2.28658	0.0222202	0.0288265
gene|gene::ABCC3,ABCC3	29.2381	3.15597	1.38269	2.28248	0.0224611	0.02912
gene|gene::DCDC1	235.493	2.064	0.904427	2.28211	0.0224829	0.0291292
repeat|repeat::LINE	18.5597	3.63699	1.5992	2.27425	0.0229509	0.0297162
repeat|repeat::LINE	101.58	-2.49942	1.10102	-2.27008	0.0232025	0.0300223
repeat|repeat::LTR	22.1471	2.95172	1.30381	2.26393	0.0235785	0.0304889
gene|gene::LOC101928516	29.5553	3.14057	1.38939	2.2604	0.0237965	0.0307507
repeat|repeat::rRNA	10.9859	-4.9003	2.17356	-2.25451	0.0241643	0.0312056
repeat gene|repeat::rRNA;gene::PLCG2	542.975	-1.79501	0.796865	-2.25259	0.0242847	0.0313407
repeat gene|repeat::LTR;gene::SLC25A17,SLC25A17,SLC25A17,SLC25A17,SLC25A17,SLC25A17,SLC25A17	21.4275	3.30105	1.4673	2.24975	0.0244646	0.0315523
repeat gene|repeat::LTR;gene::PLXDC1	28.0021	3.34417	1.48751	2.24816	0.0245658	0.0316622
repeat|repeat::LINE;repeat::LINE	33.6416	2.71127	1.21124	2.23842	0.0251935	0.0324501
gene|gene::UBE2H,UBE2H,UBE2H	70.0048	2.79482	1.25099	2.23408	0.0254776	0.0327948
gene|gene::FKBP6,FKBP6,FKBP6,FKBP6	21.0378	-3.26146	1.46122	-2.23201	0.0256142	0.0329492
repeat gene|repeat::LINE;gene::GARRE1	38.9306	2.49318	1.11805	2.22994	0.0257513	0.033104
gene|gene::DHX34	125.417	1.97728	0.888858	2.22452	0.0261136	0.0335481
gene|gene::CYBA	131.213	-2.03262	0.918534	-2.2129	0.0269048	0.0345421
repeat gene|repeat::SINE;gene::CNN1,CNN1,CNN1	16.6349	3.5938	1.63293	2.20084	0.0277477	0.0356011
gene|gene::TBL1XR1,TBL1XR1,TBL1XR1,TBL1XR1,TBL1XR1,TBL1XR1,TBL1XR1,TBL1XR1	149.565	-2.06639	0.93958	-2.19927	0.027859	0.0357209
repeat|repeat::LINE	73.2432	-2.09343	0.957431	-2.18651	0.0287783	0.0368757
repeat gene|repeat::LTR;gene::EFCAB6,EFCAB6	20.6961	3.90976	1.78873	2.18577	0.0288325	0.0369212
repeat|repeat::LTR	28.923	-3.20367	1.46842	-2.18171	0.029131	0.0372793
repeat gene|repeat::SINE;gene::LOC105376360	27.6255	3.21126	1.47751	2.17343	0.0297482	0.0380447
tRNA repeat|tRNA::tRNA-Thr-TGT-2-1;repeat::tRNA	51.9059	-2.39414	1.10568	-2.1653	0.0303646	0.0387872
repeat|repeat::LTR	27.8484	2.96531	1.36949	2.16526	0.030368	0.0387872
repeat gene|repeat::LINE;gene::PAQR9-AS1	34.7603	2.50896	1.1603	2.16233	0.0305929	0.0390493
repeat|repeat::DNA	30.3585	3.15961	1.46163	2.1617	0.0306411	0.0390856
gene|gene::LOC101927437,CLYBL,CLYBL	20.999	3.84405	1.78092	2.15847	0.0308916	0.0393799
repeat gene|repeat::LINE;gene::HTR2C,HTR2C,HTR2C	34.9774	3.19615	1.48258	2.1558	0.0310991	0.0396188
gene|gene::SNTG1,SNTG1,SNTG1,SNTG1,SNTG1,SNTG1,SNTG1,SNTG1,SNTG1,SNTG1,SNTG1,SNTG1,SNTG1	19.7948	3.34615	1.55835	2.14724	0.0317738	0.0404524
gene|gene::LINC02210-CRHR1,LINC02210-CRHR1	7.71409	4.83984	2.26208	2.13956	0.0323907	0.0412113
repeat gene|repeat::SINE;gene::TSHZ2	9234.18	2.17522	1.01784	2.13709	0.0325904	0.0414387
gene|gene::EFR3B,EFR3B	46.0061	-2.44194	1.1499	-2.12362	0.033702	0.0428247
gene|gene::MCPH1,MCPH1,MCPH1,MCPH1	81.8388	2.00979	0.948711	2.11845	0.0341373	0.0433499
gene|gene::SORBS1,SORBS1,SORBS1,SORBS1,SORBS1,SORBS1,SORBS1,SORBS1,SORBS1,SORBS1,SORBS1,SORBS1,SORBS1,SORBS1,SORBS1,SORBS1,SORBS1,SORBS1,SORBS1,SORBS1,SORBS1,SORBS1,SORBS1,SORBS1,SORBS1,SORBS1,SORBS1,SORBS1,SORBS1,SORBS1,SORBS1,SORBS1,SORBS1,SORBS1,SORBS1,SORBS1,SORBS1,SORBS1,SORBS1,SORBS1	72.1862	-2.04975	0.970229	-2.11265	0.0346306	0.0439483
repeat gene|repeat::LINE;gene::NR1I2,NR1I2,NR1I2	152.01	2.51967	1.19586	2.107	0.0351178	0.044538
gene|gene::CYBB	122.415	2.51603	1.20061	2.09563	0.0361149	0.045748
gene|gene::CDK11B,CDK11B,CDK11B,CDK11B,CDK11B,CDK11B;gene::CDK11A,CDK11A,CDK11A,CDK11A,CDK11A,CDK11A,CDK11B,CDK11B,CDK11B,CDK11B,CDK11B,CDK11B	802.421	1.85842	0.886831	2.09557	0.0361205	0.045748
repeat|repeat::LINE	429.36	-1.71194	0.817024	-2.09534	0.0361411	0.045748
gene|gene::HHIPL1	19.6298	3.9204	1.87473	2.09118	0.036512	0.0461879
repeat|repeat::LINE	20.7123	3.15771	1.51777	2.08048	0.0374811	0.0473691
repeat gene|repeat::LINE;gene::ATP13A4	70.0548	2.54484	1.22328	2.08035	0.0374935	0.0473691
tRNA repeat|tRNA::tRNA-Lys-TTT-2-1;repeat::LINE,tRNA;tRNA::tRNA-Lys-TTT-1-1;repeat::tRNA	352.335	-1.77313	0.852457	-2.08002	0.0375234	0.0473766
gene|gene::PPP1R12A,PPP1R12A,PPP1R12A,PPP1R12A,PPP1R12A	46.9004	2.70245	1.30728	2.06723	0.0387123	0.0488465
repeat gene|repeat::LINE;gene::C10orf143,C10orf143,C10orf143	19.2517	3.76573	1.82258	2.06616	0.0388138	0.0489435
repeat gene|repeat::LINE;gene::CEP112,CEP112,CEP112,CEP112,CEP112	95.4776	1.95669	0.949711	2.0603	0.03937	0.0496132
gene|gene::DPP6,DPP6,DPP6,DPP6,DPP6,DPP6,DPP6,DPP6,DPP6	16.7752	3.32126	1.61652	2.05458	0.0399196	0.0502738
repeat gene|repeat::LTR;gene::LARGE1,LARGE1,LARGE1,LARGE1,LARGE1,LARGE1,LARGE1,LARGE1,LARGE1,LARGE1,LARGE1	9.66413	4.47992	2.18718	2.04826	0.0405342	0.0510154
gene|gene::KLHDC4,KLHDC4,KLHDC4,KLHDC4,KLHDC4,KLHDC4	32.0532	2.42506	1.18654	2.0438	0.0409732	0.0515352
gene|gene::SEMA5A	16.5794	3.87862	1.89921	2.04223	0.0411285	0.0516977
repeat|repeat::LTR	14.2732	3.80397	1.86457	2.04014	0.0413367	0.0519264
repeat gene|repeat::LINE;gene::RMND1,RMND1	17.4956	3.16388	1.55512	2.03449	0.0419024	0.0526037
repeat|repeat::rRNA	526.482	-1.65348	0.817775	-2.02192	0.0431844	0.0541788
repeat gene|repeat::LINE;gene::SWT1,SWT1	44.5659	2.2093	1.09577	2.01621	0.0437782	0.054889
repeat|repeat::SINE	9.14855	4.49813	2.23643	2.0113	0.044294	0.0555006
gene|gene::SBNO2,SBNO2	25.2279	2.98614	1.4869	2.0083	0.0446113	0.0558628
gene|gene::CERS5,CERS5,CERS5,CERS5,CERS5,CERS5,CERS5,CERS5,CERS5,CERS5,CERS5,CERS5,CERS5	23.7758	-2.96845	1.47937	-2.00656	0.0447962	0.056059
repeat|repeat::tRNA;tRNA::tRNA-Phe-GAA-1-1;repeat::tRNA;tRNA::tRNA-Phe-GAA-1-1;repeat::tRNA;tRNA::tRNA-Phe-GAA-1-1;repeat::tRNA;tRNA::tRNA-Phe-GAA-1-1;repeat::tRNA;tRNA::tRNA-Phe-GAA-1-5;repeat::tRNA;tRNA::tRNA-Phe-GAA-1-5;repeat::tRNA;tRNA::tRNA-Phe-GAA-1-4;repeat::tRNA;tRNA::tRNA-Phe-GAA-1-4;repeat::tRNA;tRNA::tRNA-Phe-GAA-1-4;repeat::tRNA;tRNA::tRNA-Phe-GAA-1-4;repeat::tRNA;tRNA::tRNA-Phe-GAA-…	15.1746	-3.31945	1.65601	-2.00449	0.0450172	0.0562999
gene|gene::GRK1	14.4846	3.2758	1.63952	1.99802	0.0457145	0.0571359
repeat gene|repeat::LTR;gene::LOC101927314	108.12	1.7795	0.890833	1.99757	0.0457631	0.0571607
repeat|repeat::LINE	25.544	2.42122	1.21458	1.99346	0.0462107	0.0576833
repeat|repeat::SINE	23.9338	3.46002	1.7368	1.99218	0.0463508	0.0578218
tRNA repeat|tRNA::tRNA-Cys-GCA-2-1;repeat::tRNA;tRNA::tRNA-Cys-GCA-4-1;repeat::tRNA;tRNA::tRNA-Cys-GCA-2-2;repeat::tRNA;tRNA::tRNA-Cys-GCA-2-3;repeat::tRNA;tRNA::tRNA-Cys-GCA-2-4;repeat::tRNA	87.8374	-2.1014	1.05704	-1.988	0.0468115	0.0583597
gene|gene::MTRNR2L6	30.8081	2.46911	1.24759	1.97911	0.0478035	0.0595297
gene|gene::SCAF8,SCAF8,SCAF8,SCAF8,SCAF8	251.448	1.74681	0.88265	1.97905	0.0478101	0.0595297
gene|gene::PPTC7,PPTC7	48.6385	2.17886	1.10196	1.97725	0.048013	0.0597448
gene|gene::ST8SIA5,ST8SIA5,ST8SIA5	46.8088	2.0524	1.04318	1.96745	0.0491316	0.0610983
repeat|repeat::SINE	9.07427	4.91363	2.49801	1.96702	0.049181	0.0611214
gene|gene::KLHL29	118.829	1.72575	0.880271	1.96047	0.0499403	0.0620262
gene|gene::MCF2,MCF2	70.0955	2.62553	1.34207	1.95632	0.0504271	0.0625915
repeat gene|repeat::rRNA;gene::ANKRD30BL,ANKRD30BL	4175.61	1.58169	0.812309	1.94715	0.0515162	0.0639033
repeat gene|repeat::Low_complexity;gene::ACTR1B	89.714	-1.86827	0.962591	-1.94087	0.0522738	0.0648026
repeat|repeat::rRNA	47.2238	-2.07643	1.08053	-1.92168	0.0546459	0.0677008
repeat|repeat::LINE	16.0717	3.68269	1.91763	1.92044	0.0548029	0.0678529
gene|gene::BRCA1,BRCA1,BRCA1,BRCA1,BRCA1,BRCA1	164.148	1.7184	0.899913	1.90951	0.056196	0.0695343
repeat|repeat::LINE	7.18329	-4.40484	2.30732	-1.90907	0.0562529	0.0695611
repeat|repeat::tRNA	39.5103	2.49965	1.30974	1.90852	0.0563246	0.0696064
repeat gene|repeat::LINE;gene::LINC00624,NBPF19;repeat::LINE;gene::CCSER1,CCSER1	45.1476	2.15813	1.13577	1.90015	0.0574131	0.0709073
gene miRNA|gene::MIR26A2,CTDSP2;miRNA::hsa-miR-26a-5p;gene::MIR26A1,CTDSPL,CTDSPL;miRNA::hsa-miR-26a-5p	25.2488	-2.82036	1.48494	-1.89931	0.0575236	0.0709996
ncrna gene|ncrna::mgU12-22/U4-8;gene::SCARNA17,SNHG22	39.4435	2.10026	1.10887	1.89405	0.0582184	0.0718124
gene repeat|gene::RHBDL3,RHBDL3,RHBDL3,RHBDL3,RHBDL3;gene::RHBDL3,RHBDL3,RHBDL3,RHBDL3,RHBDL3;repeat::LINE	18.0034	3.56852	1.88614	1.89198	0.0584943	0.0721077
gene|gene::TTC39A,TTC39A,TTC39A,TTC39A,TTC39A,TTC39A,TTC39A	34.8036	2.16154	1.14427	1.88901	0.058891	0.0725517
repeat|repeat::rRNA	38.4094	2.06712	1.09951	1.88003	0.0601034	0.0739993
repeat gene|repeat::LTR;gene::ANKFN1,ANKFN1,ANKFN1	14.6256	3.10606	1.67674	1.85244	0.0639624	0.0787016
repeat|repeat::LINE	13.5226	3.10925	1.67886	1.852	0.064026	0.0787309
repeat gene|repeat::Simple_repeat;gene::ESRRG,ESRRG,ESRRG,ESRRG,ESRRG,ESRRG,ESRRG,ESRRG,ESRRG,ESRRG,ESRRG,ESRRG,ESRRG,ESRRG,ESRRG,ESRRG,ESRRG,ESRRG,ESRRG,ESRRG	20.179	2.50657	1.35789	1.84593	0.064903	0.0797598
repeat gene|repeat::Low_complexity;repeat::Low_complexity;gene::CSNK1D,CSNK1D,CSNK1D,CSNK1D	7.51212	-4.18521	2.2723	-1.84184	0.0654986	0.0804419
repeat gene|repeat::LINE;gene::MORC1	277.487	-1.87172	1.01681	-1.84077	0.0656555	0.0805846
repeat|repeat::LINE	13.7432	3.09707	1.71058	1.81054	0.0702119	0.0861237
gene|gene::HNRNPUL1,HNRNPUL1,HNRNPUL1,HNRNPUL1,HNRNPUL1	99.184	-2.89038	1.59737	-1.80946	0.0703792	0.0862755
gene|gene::FBXO42	23.8677	2.26087	1.25107	1.80715	0.0707386	0.0866624
tRNA repeat gene|tRNA::tRNA-Cys-GCA-3-1;repeat::tRNA;gene::ZNF767P,ZNF767P;tRNA::tRNA-Cys-GCA-16-1;repeat::tRNA;gene::ZNF767P,ZNF767P	109.676	-1.59334	0.892571	-1.78511	0.074244	0.0909007
gene|gene::SYCE2	17.0768	2.76455	1.55292	1.78023	0.0750382	0.0918163
repeat gene|repeat::LINE;gene::SGCG,SGCG,SGCG,SGCG	35.3955	2.55149	1.43511	1.7779	0.0754203	0.0922269
repeat gene|repeat::LINE;gene::NELL1,NELL1,NELL1,NELL1	21.6902	2.2874	1.28933	1.7741	0.0760465	0.0929353
gene|gene::FBXL17	33.9585	-2.04264	1.15514	-1.76831	0.0770092	0.0940538
repeat|repeat::LTR	37.6018	-2.27136	1.28581	-1.76649	0.0773137	0.0943675
repeat|repeat::SINE	14.514	-2.86844	1.63507	-1.75433	0.0793746	0.0968233
gene miRNA|gene::MIR17HG,MIR17HG,MIR92A1;miRNA::hsa-miR-92a-3p;gene::MIR92A2;miRNA::hsa-miR-92a-3p	47.8999	-1.88419	1.07808	-1.74773	0.0805115	0.0981497
repeat|repeat::LINE	11.1587	-3.18112	1.82564	-1.74247	0.0814268	0.0992044
repeat|repeat::Satellite	24.0262	2.66174	1.52914	1.74067	0.0817408	0.0995258
repeat gene|repeat::rRNA;gene::C10orf53	1565.18	-1.36862	0.79066	-1.73099	0.0834536	0.101549
repeat gene|repeat::rRNA;gene::CDK6,CDK6	13.9583	2.89533	1.67572	1.72781	0.0840222	0.102178
repeat gene|repeat::Simple_repeat;gene::PDZD2	13.9825	2.88312	1.67002	1.7264	0.084276	0.102424
repeat|repeat::LINE;repeat::LINE;repeat::LINE;repeat::LINE;gene::LINC02343;repeat::LINE;gene::ESCO2;repeat::LINE;gene::ESCO2;repeat::LINE;gene::KCNIP4,KCNIP4,KCNIP4,KCNIP4;repeat::LINE;gene::KCNIP4,KCNIP4,KCNIP4,KCNIP4;repeat::LINE;gene::KCNIP4,KCNIP4,KCNIP4,KCNIP4;repeat::LINE;gene::SLC41A2,SLC41A2,SLC41A2,SLC41A2,SLC41A2	105.959	1.66874	0.967224	1.72529	0.0844757	0.102604
repeat|repeat::LTR	22.9694	2.52671	1.46898	1.72004	0.0854253	0.103693
repeat gene|repeat::LINE;gene::SH3PXD2A	17.8211	3.14683	1.84258	1.70784	0.0876657	0.106348
repeat|repeat::LINE	19.7006	2.80222	1.64594	1.7025	0.0886613	0.10749
repeat|repeat::LTR	266.494	1.3806	0.811067	1.7022	0.0887173	0.107492
gene|gene::STX2,STX2,STX2,STX2,STX2	21.552	-2.52287	1.48566	-1.69815	0.0894791	0.108348
gene|gene::CHI3L1	18.6728	-2.68351	1.58462	-1.69347	0.0903658	0.109355
repeat|repeat::LINE	52.9642	-1.70921	1.01207	-1.68883	0.0912529	0.11032
repeat|repeat::LTR	10.5002	-3.04142	1.80102	-1.68872	0.091274	0.11032
repeat gene|repeat::LINE;gene::TENM2,TENM2,TENM2,TENM2	7.30888	4.48048	2.6569	1.68636	0.0917265	0.110799
repeat gene|repeat::Simple_repeat;gene::TRAPPC9,TRAPPC9,TRAPPC9,TRAPPC9,TRAPPC9,TRAPPC9,TRAPPC9	8.16364	-3.35555	1.9924	-1.68418	0.0921477	0.11124
repeat|repeat::LINE	16.3748	2.72567	1.62212	1.68031	0.0928977	0.112077
repeat|repeat::LINE	18.1838	2.32425	1.38577	1.67723	0.0934978	0.112732
gene|gene::AGAP2-AS1,AGAP2,AGAP2	37.8249	2.31132	1.38043	1.67436	0.0940608	0.113342
repeat|repeat::LINE	48.0698	-2.12916	1.27381	-1.67149	0.094625	0.113953
tRNA repeat|tRNA::tRNA-Leu-CAG-1-1;repeat::tRNA;tRNA::tRNA-Leu-CAG-1-2;repeat::tRNA;tRNA::tRNA-Leu-CAG-1-3;repeat::tRNA;tRNA::tRNA-Leu-CAG-1-4;repeat::tRNA;tRNA::tRNA-Leu-CAG-1-4;repeat::tRNA;gene::PLD5,PLD5,PLD5,PLD5;tRNA::tRNA-Leu-CAG-1-5;repeat::tRNA;gene::PLD5,PLD5,PLD5,PLD5;tRNA::tRNA-Leu-CAG-1-7;repeat::tRNA;gene::PLD5,PLD5,PLD5,PLD5;tRNA::tRNA-Leu-CAG-2-1;repeat::tRNA;gene::PLD5,PLD5,PLD5,…	46.5149	-1.78727	1.06975	-1.67073	0.0947745	0.114063
gene|gene::EIF6,EIF6,EIF6,EIF6,EIF6,EIF6,EIF6	75.0315	-1.86262	1.1173	-1.66706	0.095502	0.114869
gene|gene::CASZ1	15.2183	3.19078	1.92428	1.65816	0.0972842	0.116942
repeat gene|repeat::tRNA;gene::CPA4,CPA4;repeat::tRNA;gene::CPA4,CPA4	1142.27	-1.34997	0.814901	-1.65661	0.0975984	0.117248
gene|gene::LOC102724708;gene::ZMAT1,ZMAT1,ZMAT1	65.997	1.57581	0.956378	1.64768	0.0994176	0.119361
repeat gene|repeat::LTR;gene::FBRSL1,FBRSL1,FBRSL1,FBRSL1	19.095	2.57867	1.56609	1.64656	0.099648	0.119566
gene|gene::IL16,IL16,IL16,IL16,IL16,IL16	44.9302	2.27273	1.38207	1.64444	0.100085	0.120017
repeat|repeat::SINE	94.3815	-1.4944	0.90911	-1.6438	0.100217	0.120103
gene|gene::SLC25A28	9.34283	3.7069	2.26969	1.63322	0.102423	0.122673
gene|gene::PTPRM,PTPRM,PTPRM,PTPRM,PTPRM,PTPRM,PTPRM,PTPRM	32.8771	2.67425	1.6389	1.63173	0.102736	0.122973
gene|gene::TECTA,TBCEL-TECTA	18.3305	2.28863	1.41122	1.62174	0.104859	0.125438
gene|gene::CFAP43	30.0159	1.93586	1.19489	1.62012	0.105207	0.125779
repeat|repeat::Low_complexity	444.13	1.62343	1.00236	1.6196	0.105319	0.125836
gene|gene::CTNNA3,CTNNA3,CTNNA3	14.7988	2.65233	1.64374	1.61359	0.106616	0.12731
gene|gene::NPFFR1	475.733	1.30152	0.808838	1.60913	0.107589	0.128393
repeat gene|repeat::LINE;gene::KCNH5,KCNH5	22.1245	2.0102	1.25899	1.59668	0.110338	0.131595
repeat gene|repeat::LINE;gene::TSHZ2,TSHZ2	18.266	2.47432	1.55568	1.59051	0.111721	0.133164
repeat gene|repeat::scRNA;gene::RNY4	1367.72	1.27124	0.811369	1.56679	0.117164	0.139568
gene|gene::LINC02121	33.8876	-1.79155	1.15054	-1.55714	0.119436	0.142189
repeat|repeat::LINE	19.516	2.06912	1.33478	1.55016	0.121104	0.144088
gene|gene::SLC7A14-AS1,SLC7A14-AS1,SLC7A14	710.7	1.49647	0.967655	1.54649	0.121986	0.14505
repeat|repeat::LTR	29.0677	-1.91549	1.24312	-1.54088	0.123346	0.14658
gene|gene::USP4,USP4	23.4848	-2.21773	1.44007	-1.54001	0.123557	0.146742
repeat gene|repeat::SINE;gene::NTRK3,NTRK3,NTRK3,NTRK3,NTRK3,NTRK3,NTRK3,NTRK3,NTRK3,NTRK3,NTRK3	144.949	-1.34735	0.875695	-1.53861	0.1239	0.147061
gene|gene::CFH,CFH	11.5402	2.84745	1.85107	1.53827	0.123983	0.147072
repeat gene|repeat::rRNA,LINE;gene::NETO1,NETO1,NETO1,NETO1,NETO1,NETO1,NETO1	1135.55	-1.90046	1.23716	-1.53614	0.124504	0.147602
repeat|repeat::LTR	58.1467	1.69994	1.11516	1.52439	0.127412	0.150959
gene|gene::MAD1L1,MAD1L1,MAD1L1,MAD1L1,MAD1L1	386.214	1.21634	0.80183	1.51696	0.129277	0.153077
repeat gene|repeat::SINE;repeat::SINE;gene::ACVR2A,ACVR2A,ACVR2A	23.6123	2.23308	1.47331	1.51569	0.129598	0.15331
gene|gene::C21orf58,C21orf58,C21orf58,C21orf58	15.2096	-2.46345	1.62543	-1.51557	0.129628	0.15331
gene|gene::FRY	13.2385	2.56302	1.69221	1.5146	0.129873	0.153508
repeat|repeat::LTR	15.1403	2.21568	1.46691	1.51045	0.13093	0.154664
gene|gene::ZCWPW2,ZCWPW2,ZCWPW2,ZCWPW2	81.9782	1.43629	0.951659	1.50925	0.131236	0.154933
gene|gene::KCNQ4,KCNQ4	16.2515	2.58832	1.71539	1.50888	0.131328	0.15495
gene|gene::TENM3	124.364	1.82634	1.21557	1.50245	0.13298	0.156805
gene|gene::SNRPD2,SNRPD2,SNRPD2,SNRPD2	12.5194	3.03905	2.03214	1.4955	0.134785	0.158839
repeat|repeat::SINE	281.819	1.28182	0.863083	1.48516	0.137502	0.161944
gene|gene::DCHS2,DCHS2	43.512	1.69319	1.14377	1.48037	0.138775	0.163347
gene|gene::KLF3	20.4612	1.98523	1.34264	1.4786	0.139247	0.163806
gene|gene::IER2	152.538	1.35066	0.917871	1.47151	0.141153	0.165949
repeat|repeat::DNA	35.573	1.806	1.22955	1.46883	0.141879	0.166704
gene|gene::LOC100499489	99.6811	-1.35299	0.92249	-1.46667	0.142465	0.167293
repeat|repeat::SINE	28.1016	2.09922	1.43754	1.46028	0.144212	0.169244
gene|gene::ATXN1,ATXN1,ATXN1	32.0153	-1.76253	1.20787	-1.4592	0.144509	0.169493
repeat|tRNA::tRNA-Ala-TGC-7-1;repeat::tRNA;tRNA::tRNA-Ala-TGC-7-1;repeat::tRNA;tRNA::tRNA-Ala-TGC-7-1;repeat::tRNA;tRNA::tRNA-Ala-TGC-7-1;repeat::tRNA;tRNA::tRNA-Ala-TGC-7-1;repeat::tRNA;tRNA::tRNA-Ala-TGC-7-1;repeat::tRNA	13.5715	-2.39095	1.65571	-1.44406	0.148721	0.174329
repeat gene|repeat::LINE;gene::INVS,INVS,INVS,INVS	608.267	1.87391	1.30679	1.43398	0.151579	0.177574
gene|gene::LARGE1,LARGE1,LARGE1,LARGE1,LARGE1,LARGE1,LARGE1,LARGE1,LARGE1,LARGE1,LARGE1,LARGE1,LARGE1	54.3614	1.46414	1.03834	1.41008	0.158516	0.185591
repeat|repeat::tRNA;repeat::tRNA;tRNA::tRNA-Ala-AGC-6-1;repeat::tRNA;tRNA::tRNA-Ala-AGC-6-1;repeat::tRNA;tRNA::tRNA-Ala-AGC-6-1;repeat::tRNA;tRNA::tRNA-Ala-AGC-6-1;repeat::tRNA;tRNA::tRNA-Ala-AGC-6-1;repeat::tRNA;tRNA::tRNA-Ala-AGC-6-1;repeat::tRNA;tRNA::tRNA-Ala-AGC-6-1;repeat::tRNA	26.4551	2.0859	1.48833	1.40151	0.161063	0.188461
gene|gene::EPS15L1,EPS15L1,EPS15L1,EPS15L1,EPS15L1,EPS15L1	84.348	1.30246	0.937438	1.38938	0.164717	0.192624
repeat|repeat::SINE	31.6699	1.90842	1.38693	1.376	0.168822	0.197307
repeat|repeat::SINE	36.1621	1.92026	1.39621	1.37534	0.169027	0.197431
repeat|repeat::rRNA	18.9946	-1.84877	1.34962	-1.36984	0.170736	0.199202
gene|gene::PTPN13,PTPN13,PTPN13,PTPN13	56.2782	1.35329	0.987939	1.36981	0.170745	0.199202
gene|gene::TMEM241,TMEM241,TMEM241,TMEM241,TMEM241,TMEM241,TMEM241,TMEM241,TMEM241	15.3819	2.22172	1.62374	1.36828	0.171226	0.199646
gene|gene::ATG7,ATG7,ATG7,ATG7,ATG7,ATG7,ATG7,ATG7,ATG7,ATG7	65.5443	1.38515	1.01355	1.36663	0.171741	0.200129
gene|gene::SRRM2	16.8248	-2.19755	1.61017	-1.36479	0.172319	0.200684
repeat gene|repeat::LINE;gene::ZNF423,ZNF423,ZNF423,ZNF423	13.6907	2.06651	1.52907	1.35148	0.17654	0.205458
gene miRNA_primary_transcript miRNA|gene::MIR101-1,JAK1,JAK1,JAK1;miRNA::hsa-miR-101-3p;gene::RCL1,RCL1,MIR101-2,RCL1,RCL1;miRNA_primary_transcript::None;miRNA::None,hsa-miR-101-3p	14.812	-1.99571	1.47697	-1.35122	0.176625	0.205458
repeat|repeat::Simple_repeat	15.5273	2.63713	1.95358	1.3499	0.177049	0.20583
gene|gene::PRKN,PRKN,PRKN	49.7678	-2.41481	1.79398	-1.34606	0.178283	0.207143
gene|gene::BIRC6,BIRC6	19.1881	-2.05925	1.53811	-1.33882	0.18063	0.209747
repeat gene|repeat::SINE;gene::COMMD1,COMMD1,COMMD1,COMMD1	56.0808	-1.32111	0.988111	-1.33701	0.181219	0.210308
gene|gene::NEPRO,NEPRO,NEPRO,NEPRO,NEPRO,NEPRO,NEPRO,NEPRO	23.0602	2.35103	1.76813	1.32967	0.183627	0.212977
repeat|repeat::SINE	8.17851	-2.62623	1.98508	-1.32299	0.18584	0.215418
gene|gene::LHX3	84.24	-1.35021	1.02504	-1.31722	0.187765	0.217522
repeat|repeat::DNA	19.0025	2.13841	1.62817	1.31338	0.189055	0.218888
repeat|repeat::Satellite	126.226	-1.14165	0.870638	-1.31128	0.189763	0.219579
gene|gene::MLLT3,MLLT3	24.8494	1.97341	1.50639	1.31002	0.190188	0.219942
gene|gene::LINC00535	43.6099	1.86985	1.43076	1.3069	0.191248	0.22104
tRNA repeat|tRNA::tRNA-Gln-CTG-12-1;repeat::tRNA	94.1764	-1.35119	1.04649	-1.29117	0.196645	0.227145
gene|gene::CPQ,LOC101927066	19.8998	2.02747	1.57177	1.28993	0.197076	0.22751
gene|gene::MAP4K3-DT	45.4283	1.6872	1.32489	1.27346	0.202854	0.234044
gene|gene::ERGIC1	90.1215	1.26527	0.995281	1.27127	0.203633	0.234682
repeat gene|repeat::rRNA,Simple_repeat,rRNA,Simple_repeat,rRNA,Simple_repeat,rRNA;repeat::rRNA,Simple_repeat,rRNA,Simple_repeat,Simple_repeat,rRNA,rRNA;gene::RNA28SN5,LOC100507412,RNA45SN5,RNA45SN2,RNA28SN2,RNA28SN1,RNA45SN1,RNA45SN3,RNA28SN4,RNA45SN4,RNA28SN3	132830	1.00583	0.791223	1.27124	0.203643	0.234682
gene|gene::PIK3R1,PIK3R1	66.0017	-1.25635	0.992516	-1.26582	0.205577	0.236719
gene|gene::NRG1	13.0977	-2.11785	1.67338	-1.26562	0.205651	0.236719
gene|gene::CHRM5,CHRM5,AVEN	20.3065	-1.64476	1.30302	-1.26227	0.206853	0.237965
repeat gene|repeat::snRNA;gene::WDR74,RNU2-1	457.636	-1.13711	0.904405	-1.2573	0.208643	0.239885
repeat gene|repeat::LINE;gene::CDKN2B-AS1,CDKN2B-AS1,CDKN2B-AS1,CDKN2B-AS1,CDKN2B-AS1,CDKN2B-AS1,CDKN2B-AS1,CDKN2B-AS1,CDKN2B-AS1,CDKN2B-AS1,CDKN2B-AS1,CDKN2B-AS1,CDKN2B-AS1,CDKN2B-AS1	13.9019	2.42567	1.93314	1.25478	0.209559	0.240798
repeat|repeat::tRNA	166.906	-1.42592	1.1468	-1.24339	0.213724	0.245442
gene|gene::TLR7	44.0524	1.35359	1.09385	1.23745	0.21592	0.24782
repeat gene|repeat::LINE;gene::BICC1	132.477	1.13585	0.918321	1.23688	0.216133	0.247921
repeat|repeat::LINE	34.2001	1.68916	1.3685	1.23432	0.217085	0.248869
gene|gene::CLMN	176.554	-1.03146	0.838191	-1.23058	0.218479	0.250322
gene|gene::ZNF792	105.695	-1.15813	0.945245	-1.22522	0.220492	0.252483
repeat|repeat::LINE	88.6114	1.34607	1.10238	1.22106	0.222065	0.254136
repeat|repeat::LTR	29.7747	1.49272	1.23304	1.21061	0.226045	0.258542
repeat|repeat::SINE	1055.99	-0.950253	0.786395	-1.20837	0.226907	0.259378
tRNA repeat|tRNA::tRNA-Gly-GCC-2-6;repeat::tRNA;tRNA::tRNA-Gly-GCC-2-4;repeat::tRNA;gene::VAC14,VAC14;tRNA::tRNA-Gly-GCC-2-2;repeat::tRNA;gene::VAC14,VAC14;tRNA::tRNA-Gly-GCC-2-1;repeat::tRNA;gene::VAC14,VAC14;tRNA::tRNA-Gly-GCC-2-3;repeat::tRNA;gene::VAC14,VAC14;tRNA::tRNA-Gly-GCC-2-5;repeat::tRNA;gene::VAC14,VAC14	1515.47	-0.982248	0.813315	-1.20771	0.227159	0.259517
repeat gene|repeat::LINE;gene::MAMDC2,MAMDC2	14.0878	2.32877	1.94468	1.19751	0.231107	0.263875
gene|gene::FUCA2	18.1296	1.85957	1.55692	1.19439	0.232325	0.265113
repeat gene|repeat::SINE;gene::MOB3B	36.9835	1.30998	1.10239	1.18831	0.234711	0.267681
repeat gene|repeat::SINE;gene::FBXL12,FBXL12,FBXL12,FBXL12,FBXL12,FBXL12,FBXL12,FBXL12	23.3623	1.78646	1.5068	1.1856	0.23578	0.268746
repeat|repeat::LTR	24.5811	-1.74453	1.47773	-1.18054	0.237784	0.270874
repeat|repeat::LINE	44.1443	1.2181	1.03764	1.17392	0.240426	0.273726
repeat gene|repeat::DNA;gene::CNBD1	17.3569	1.79275	1.53269	1.16968	0.242131	0.275509
gene|gene::DMGDH	187.955	0.998116	0.855314	1.16696	0.243227	0.276598
repeat|repeat::DNA	68.336	-1.19024	1.02266	-1.16387	0.244475	0.277857
gene|gene::HPSE2,HPSE2,HPSE2,HPSE2	21.5212	1.89569	1.63309	1.1608	0.245723	0.279116
repeat|repeat::LTR	10.9081	2.09166	1.80724	1.15738	0.247119	0.28054
repeat gene|repeat::LINE;gene::TTC27,TTC27	39.6711	1.36232	1.17877	1.15572	0.247796	0.281148
gene|gene::TBC1D22A,TBC1D22A,TBC1D22A,TBC1D22A,TBC1D22A	120.023	1.03026	0.892756	1.15402	0.248491	0.281774
repeat gene|repeat::LTR;gene::ZNF213-AS1	13.6285	-1.95479	1.69466	-1.1535	0.248705	0.281856
repeat gene|repeat::SINE;gene::LINC02762	21.6839	-1.45083	1.28107	-1.13252	0.257416	0.291561
repeat gene|repeat::SINE;gene::ENAH,ENAH,ENAH,ENAH,ENAH	77.5909	1.46582	1.30313	1.12485	0.260654	0.295061
repeat gene|repeat::LINE;gene::LOC100507053	29.4554	1.32927	1.18334	1.12332	0.261301	0.295624
repeat|repeat::LINE	107.418	-1.02902	0.917569	-1.12146	0.26209	0.296348
gene|gene::CHRM3,CHRM3,CHRM3,CHRM3,CHRM3,CHRM3,CHRM3,CHRM3,CHRM3,CHRM3;gene::ZNF254,ZNF254,ZNF254	21.4442	1.67316	1.49256	1.121	0.262288	0.296402
tRNA repeat|tRNA::tRNA-Glu-TTC-2-1;repeat::tRNA;tRNA::tRNA-Glu-TTC-2-2;repeat::tRNA	1184.63	-1.01678	0.912445	-1.11435	0.26513	0.299443
repeat|repeat::LTR	16.0544	1.92034	1.72598	1.11261	0.265875	0.300113
gene|gene::KATNAL2,KATNAL2,KATNAL2,KATNAL2,KATNAL2,KATNAL2,KATNAL2,KATNAL2,KATNAL2,KATNAL2,KATNAL2,KATNAL2,KATNAL2,KATNAL2	7.15385	2.30481	2.09189	1.10178	0.270556	0.305095
repeat|repeat::LINE	8.04504	-2.18698	1.98511	-1.10169	0.270597	0.305095
repeat|repeat::LTR	9.59987	-2.02929	1.85452	-1.09424	0.27385	0.308588
repeat|repeat::LINE	13.2974	1.66088	1.53453	1.08234	0.279103	0.314328
repeat gene|repeat::rRNA;gene::MAP3K5	100.492	-1.10887	1.03002	-1.07656	0.281677	0.317047
repeat gene|repeat::SINE;gene::PSEN1,PSEN1;repeat::SINE;gene::LOC105376360	350.483	0.870382	0.808916	1.07599	0.281934	0.317156
repeat|repeat::rRNA	194.726	-0.9091	0.86211	-1.05451	0.291652	0.327901
repeat|repeat::tRNA;repeat::tRNA;repeat::tRNA;repeat::tRNA;repeat::tRNA;repeat::tRNA;repeat::tRNA;tRNA::tRNA-Ala-TGC-6-1;repeat::tRNA	42.2623	1.09851	1.04832	1.04787	0.294699	0.331139
repeat|repeat::SINE	40.3594	1.11983	1.07313	1.04351	0.29671	0.33321
gene|gene::KLHL32,KLHL32,KLHL32,KLHL32,KLHL32,KLHL32,KLHL32,KLHL32,KLHL32,KLHL32,KLHL32,KLHL32,KLHL32,KLHL32,KLHL32,KLHL32,KLHL32,KLHL32,KLHL32,KLHL32,KLHL32	31.994	1.33769	1.29968	1.02924	0.303365	0.340491
repeat|repeat::LTR	58.7205	1.09708	1.06793	1.02729	0.304282	0.341326
repeat|repeat::tRNA	10.1047	1.91145	1.8729	1.02058	0.307452	0.344687
repeat gene|repeat::SINE,SINE;gene::CCDC57,CCDC57	8.16416	2.4778	2.42872	1.02021	0.307629	0.344691
gene|gene::OSGEPL1,OSGEPL1,OSGEPL1,OSGEPL1,OSGEPL1,OSGEPL1,OSGEPL1,OSGEPL1,OSGEPL1,OSGEPL1,OSGEPL1,OSGEPL1,OSGEPL1,OSGEPL1,OSGEPL1,OSGEPL1,OSGEPL1,OSGEPL1,OSGEPL1,OSGEPL1,OSGEPL1,OSGEPL1,OSGEPL1	60.1292	-0.996594	0.983337	-1.01348	0.31083	0.348081
repeat gene|repeat::scRNA;gene::RNY1	254.469	0.869844	0.861157	1.01009	0.312453	0.3497
repeat|repeat::DNA	282.687	0.881417	0.877149	1.00487	0.314961	0.352309
gene|gene::SASH1	235.36	-1.20047	1.19732	-1.00263	0.316039	0.353314
gene|gene::PREX2	33.9968	1.36329	1.37545	0.991156	0.321609	0.359339
repeat gene|repeat::LINE;gene::MGA,MGA	29.6346	1.16657	1.18507	0.984395	0.324922	0.362835
tRNA repeat gene|tRNA::tRNA-Ala-AGC-11-1;repeat::tRNA;gene::LOC105374988	13.2097	1.9427	1.97852	0.981894	0.326152	0.364004
gene|gene::VPS13D,VPS13D	36.0504	1.36577	1.3941	0.97968	0.327244	0.365017
gene|gene::STK24,STK24,STK24	16.254	-1.59681	1.64779	-0.969059	0.332516	0.370689
repeat gene|repeat::SINE;gene::STK32A,STK32A,STK32A	15.2186	1.72713	1.78405	0.968099	0.332995	0.370948
repeat|repeat::rRNA	18.3413	1.32338	1.36735	0.967843	0.333123	0.370948
repeat gene|repeat::LINE;gene::LOC100287944	30.761	1.4113	1.46084	0.966093	0.333997	0.371713
repeat|repeat::LTR	85.0788	0.910269	0.953803	0.954357	0.339903	0.378073
repeat gene|repeat::LTR;gene::MCPH1,MCPH1,MCPH1,MCPH1	12.9033	1.72433	1.81725	0.94887	0.342687	0.380955
repeat|repeat::SINE	32.5656	1.15902	1.222	0.948459	0.342896	0.380974
repeat gene|repeat::LINE;gene::NAV2	11.7606	1.91373	2.01856	0.948066	0.343096	0.380983
repeat|repeat::LINE	11.4658	1.77684	1.88288	0.943681	0.345333	0.383252
gene|gene::NRXN3,NRXN3,NRXN3,NRXN3,NRXN3,NRXN3,NRXN3,NRXN3	19.0264	-1.40414	1.49365	-0.940073	0.34718	0.385086
repeat|repeat::LTR	61.5961	0.961679	1.02835	0.93517	0.3497	0.387665
gene|gene::NTRK2,NTRK2,NTRK2,NTRK2,NTRK2,NTRK2,NTRK2,NTRK2,NTRK2,NTRK2,NTRK2,NTRK2,NTRK2,NTRK2,NTRK2,NTRK2,NTRK2,NTRK2,NTRK2,NTRK2,NTRK2,NTRK2,NTRK2,NTRK2,NTRK2,NTRK2,NTRK2	21.5332	-1.38738	1.48911	-0.931685	0.351499	0.389441
repeat|tRNA::tRNA-Glu-CTC-1-1;repeat::tRNA;gene::NBPF19,NBPF10,NBPF10,NBPF20;tRNA::tRNA-Glu-CTC-1-1;repeat::tRNA;gene::NBPF19,NBPF10,NBPF10,NBPF20;tRNA::tRNA-Glu-CTC-1-4;repeat::tRNA;gene::NBPF19,NBPF10,NBPF10,NBPF20;tRNA::tRNA-Glu-CTC-1-7;repeat::tRNA;gene::NBPF19,NBPF10,NBPF10,NBPF20;tRNA::tRNA-Glu-CTC-1-5;repeat::tRNA;gene::NBPF19,NBPF10,NBPF10,NBPF20;tRNA::tRNA-Glu-CTC-1-5;repeat::tRNA;gene::…	2471.68	-0.750486	0.806906	-0.930079	0.35233	0.390143
repeat gene|repeat::SINE;gene::PRIM2	46.7314	1.50819	1.63134	0.92451	0.355221	0.393124
repeat|repeat::LINE	68.8346	-1.16155	1.2752	-0.910878	0.36236	0.400801
repeat|repeat::SINE	22.2677	1.34843	1.48497	0.908052	0.363851	0.402225
repeat|repeat::LTR	22.8636	1.36738	1.51451	0.902851	0.366605	0.405044
gene|gene::SETBP1,SETBP1,SETBP1	13.8989	1.60233	1.78489	0.897719	0.369335	0.407833
repeat|repeat::SINE	37.186	-1.47858	1.65505	-0.893377	0.371656	0.410167
gene|gene::SLC9A9	8.76933	1.76857	2.01205	0.878991	0.379406	0.418487
repeat|repeat::LTR	8.42513	-2.05309	2.35838	-0.870551	0.383999	0.423318
gene|gene::ADRA1B	32.7492	1.04425	1.20228	0.868561	0.385088	0.424282
repeat|repeat::LINE	22.1752	1.36632	1.57695	0.866436	0.386251	0.425327
repeat gene|repeat::LINE;gene::FRAS1,FRAS1	268.282	0.729284	0.843872	0.864212	0.387472	0.426434
repeat|repeat::SINE	17.4178	1.39048	1.61004	0.863631	0.38779	0.426548
repeat gene|repeat::LINE;gene::CAMTA1,CAMTA1,CAMTA1,CAMTA1,CAMTA1	22.571	1.13094	1.32492	0.85359	0.393332	0.432404
repeat|repeat::rRNA	63.1822	0.869219	1.02377	0.849038	0.39586	0.434941
repeat|repeat::LINE	7.34504	-1.70601	2.03583	-0.837996	0.402033	0.441479
repeat|repeat::rRNA	99.5406	0.745515	0.896497	0.831587	0.405642	0.444957
repeat gene|repeat::tRNA;gene::SLC4A10,SLC4A10,SLC4A10,SLC4A10,SLC4A10,SLC4A10,SLC4A10,SLC4A10,SLC4A10,SLC4A10,SLC4A10,SLC4A10,SLC4A10,SLC4A10,SLC4A10,SLC4A10,SLC4A10,SLC4A10,SLC4A10	72.1174	0.80527	0.968371	0.831573	0.40565	0.444957
gene|gene::CD58,CD58,CD58	409.602	-0.65828	0.796439	-0.82653	0.408504	0.447839
repeat|repeat::SINE	79.1715	0.814865	0.994384	0.819467	0.41252	0.451809
repeat|repeat::LINE	15.1674	1.17455	1.4335	0.81936	0.412581	0.451809
repeat|repeat::LINE	20.6863	-1.36238	1.66826	-0.816645	0.414131	0.453257
gene|gene::PLD5,PLD5	6.96293	1.8999	2.36611	0.802965	0.421995	0.461608
repeat|repeat::DNA	19.9735	1.07061	1.33441	0.80231	0.422374	0.461767
repeat gene|repeat::LINE;gene::PLXNA4	149.847	0.836062	1.06871	0.782308	0.434034	0.474253
repeat gene|repeat::LTR;gene::ZNF431,ZNF431,ZNF431,ZNF431,ZNF431,ZNF431	37.7386	0.972778	1.27642	0.762113	0.445993	0.486837
gene|gene::DLG1,DLG1,DLG1,DLG1,DLG1,DLG1,DLG1,DLG1,DLG1,DLG1,DLG1,DLG1,DLG1,DLG1,DLG1,DLG1,DLG1,DLG1,DLG1,DLG1,DLG1,DLG1,DLG1,DLG1,DLG1	11.7091	1.34482	1.76479	0.76203	0.446042	0.486837
repeat gene|repeat::SINE;gene::SCHIP1,SCHIP1,SCHIP1,IQCJ-SCHIP1,IQCJ-SCHIP1,SCHIP1	81.1084	0.944275	1.24039	0.761273	0.446494	0.487062
repeat|repeat::LINE	123.04	0.66911	0.884467	0.756512	0.449342	0.489899
gene|gene::THRB,THRB,THRB,THRB,THRB,THRB,THRB,THRB,THRB,THRB,THRB,THRB,THRB,THRB,THRB,THRB,THRB,THRB	33.3964	0.922669	1.22271	0.754612	0.450482	0.490817
repeat|repeat::Simple_repeat	197.493	0.674526	0.894262	0.754282	0.45068	0.490817
tRNA repeat|tRNA::tRNA-Asp-GTC-2-3;repeat::tRNA;tRNA::tRNA-Asp-GTC-2-8;repeat::tRNA;gene::LTA4H,LTA4H;tRNA::tRNA-Asp-GTC-2-4;repeat::tRNA;gene::LTA4H,LTA4H;tRNA::tRNA-Asp-GTC-2-7;repeat::tRNA;gene::LTA4H,LTA4H;tRNA::tRNA-Asp-GTC-2-9;repeat::tRNA;gene::LTA4H,LTA4H;tRNA::tRNA-Asp-GTC-2-10;repeat::tRNA;gene::LTA4H,LTA4H;tRNA::tRNA-Asp-GTC-2-5;repeat::tRNA;gene::LTA4H,LTA4H;tRNA::tRNA-Asp-GTC-2-1;rep…	184.533	-0.639235	0.87165	-0.733362	0.463338	0.504325
gene|gene::UNC80,UNC80,UNC80	125.287	-0.665463	0.914823	-0.727422	0.466967	0.507997
repeat gene|repeat::DNA;gene::TMEFF2,TMEFF2	170.725	-0.61257	0.843904	-0.725877	0.467914	0.508748
repeat gene|repeat::LINE;gene::SFTA3,SFTA3,SFTA3,SFTA3,SFTA3,SFTA3,SFTA3,SFTA3,SFTA3	19.984	0.980055	1.35607	0.722715	0.469855	0.510578
gene|gene::LINC-ROR,LINC-ROR	37.2627	-0.829359	1.1487	-0.721997	0.470296	0.510777
repeat|repeat::Satellite	17.8205	-1.13355	1.59314	-0.711519	0.476763	0.517516
repeat|repeat::LINE	11.9461	1.29889	1.82811	0.710509	0.477389	0.517912
repeat|repeat::SINE	28.5415	0.906831	1.27945	0.708765	0.478471	0.518801
repeat gene|repeat::DNA;gene::ALK,ALK	23.6965	0.921595	1.31055	0.703212	0.481924	0.52226
gene|gene::MDGA2	9.0052	-1.33393	1.90044	-0.701906	0.482738	0.522856
gene|gene::C1QTNF7,C1QTNF7-AS1	31.0196	0.799674	1.14374	0.699176	0.484442	0.524415
repeat|repeat::DNA	36.7291	0.798456	1.15182	0.693211	0.488177	0.52817
gene miRNA|gene::NSRP1,MIR3184,MIR423,NSRP1;miRNA::hsa-miR-423-5p,hsa-miR-423-3p,hsa-miR-3184-5p,hsa-miR-3184-3p	77.8225	-0.842542	1.21956	-0.690855	0.489657	0.529482
repeat|repeat::LINE	20.0023	-1.02083	1.48251	-0.688579	0.491088	0.530739
gene|gene::OTUD7A,OTUD7A,OTUD7A	31.0119	0.960021	1.39905	0.686197	0.492589	0.532071
repeat gene|repeat::LTR;gene::LOC100507283	77.8251	-0.644903	0.956731	-0.674069	0.500267	0.54007
gene|gene::PPARG,PPARG,PPARG,PPARG,PPARG,PPARG,PPARG,PPARG,PPARG,PPARG,PPARG,PPARG,PPARG,PPARG,PPARG,PPARG	8.93167	-1.28386	1.91156	-0.671628	0.501821	0.541453
repeat gene|repeat::LTR;gene::CSMD1	38.9824	0.863336	1.28909	0.669723	0.503034	0.542467
repeat|repeat::LINE	16.0804	1.25341	1.87508	0.668456	0.503843	0.543043
repeat gene|repeat::LINE;gene::GNB5,GNB5,GNB5;repeat::SINE;gene::PARP4	37.6266	-0.781276	1.172	-0.66662	0.505015	0.54401
repeat|repeat::SINE	42.6841	-0.917019	1.3958	-0.656984	0.511191	0.550364
repeat gene|repeat::LINE;gene::CEMIP,CEMIP,CEMIP	123.542	-0.565289	0.871881	-0.648356	0.516755	0.556052
gene|gene::PAN2,PAN2,PAN2	128.583	0.630203	0.994826	0.63348	0.52642	0.566144
gene|gene::FAM53C,FAM53C,FAM53C,FAM53C	17.3151	1.06012	1.68311	0.629855	0.52879	0.568384
repeat gene|repeat::rRNA;gene::WDPCP,WDPCP,WDPCP,WDPCP,WDPCP,WDPCP	417.03	-0.509734	0.814581	-0.625762	0.531471	0.570957
repeat|repeat::LTR	8.4888	1.20535	1.95975	0.615055	0.538518	0.578214
tRNA repeat|tRNA::tRNA-Lys-CTT-2-1;repeat::tRNA;gene::NBPF19,NBPF10,NBPF10,NBPF20;tRNA::tRNA-Lys-CTT-2-4;repeat::tRNA;gene::NBPF19,NBPF10,NBPF10,NBPF20;tRNA::tRNA-Lys-CTT-2-5;repeat::tRNA;gene::NBPF19,NBPF10,NBPF10,NBPF20;tRNA::tRNA-Lys-CTT-2-2;repeat::tRNA;gene::NBPF19,NBPF10,NBPF10,NBPF20;tRNA::tRNA-Lys-CTT-2-3;repeat::tRNA;gene::NBPF19,NBPF10,NBPF10,NBPF20	12.4696	0.947813	1.54247	0.614478	0.538899	0.57831
repeat|repeat::Simple_repeat	34.7816	0.849763	1.4036	0.605417	0.544902	0.584434
gene|gene::CNTN5,CNTN5,CNTN5	6.62376	1.40531	2.36193	0.594983	0.551855	0.591572
gene|gene::SNAP25-AS1	25.5828	0.723695	1.23566	0.585675	0.558094	0.597936
gene|gene::USP46,USP46,USP46,USP46	8.33455	1.30003	2.24492	0.579097	0.562524	0.602356
repeat gene|repeat::rRNA;gene::ALG9,ALG9,ALG9,ALG9,ALG9,ALG9,ALG9,ALG9,ALG9,ALG9,ALG9,ALG9,ALG9,ALG9,ALG9,ALG9,ALG9,ALG9,ALG9,ALG9	8.46592	-0.989429	1.73643	-0.569808	0.568808	0.608757
gene|gene::STARD4-AS1	13.2852	-0.997634	1.75387	-0.568818	0.56948	0.609147
gene|gene::CADPS,CADPS,CADPS	17.0481	0.777974	1.38302	0.562516	0.573764	0.613113
repeat gene|repeat::rRNA;gene::MAP3K3,MAP3K3,MAP3K3,MAP3K3	243.329	-0.489027	0.869453	-0.562454	0.573807	0.613113
repeat gene|repeat::LINE;gene::LDLRAD4,LDLRAD4,LDLRAD4,LDLRAD4,LDLRAD4,LDLRAD4	46.663	0.572087	1.03374	0.553413	0.579981	0.619376
gene|gene::SLC6A4	24.6435	-0.730883	1.41058	-0.518142	0.604359	0.645062
repeat gene|repeat::LTR;repeat::LTR;gene::DSCAM,DSCAM,DSCAM	24.045	0.652051	1.2641	0.515822	0.605979	0.646442
repeat|repeat::LTR	102.367	-0.475585	0.925536	-0.513848	0.607358	0.647566
gene|gene::TATDN3,TATDN3,TATDN3,TATDN3,TATDN3,TATDN3,TATDN3	119.53	-0.476712	0.93166	-0.51168	0.608875	0.648834
gene|gene::NTPCR,NTPCR,NTPCR,NTPCR,NTPCR,NTPCR,NTPCR,NTPCR	36.019	0.56235	1.11649	0.503676	0.614489	0.654464
repeat|repeat::DNA	13.0449	0.988078	1.98371	0.498095	0.618417	0.658293
repeat gene|repeat::LTR;gene::DPH6-DT	74.4073	-0.574675	1.15542	-0.497372	0.618927	0.658482
gene|gene::ADGRG6,ADGRG6,ADGRG6,ADGRG6	116.394	0.445377	0.897264	0.496373	0.619632	0.658878
repeat gene|repeat::LINE;gene::INPP5D,INPP5D	53.637	0.526247	1.07818	0.488087	0.625488	0.664749
tRNA repeat|tRNA::tRNA-Ile-AAT-5-3;repeat::tRNA;tRNA::tRNA-Ile-AAT-3-1;repeat::tRNA;tRNA::tRNA-Ile-AAT-6-1;repeat::tRNA;tRNA::tRNA-Ile-AAT-4-1;repeat::tRNA;gene::CTC1,CTC1;tRNA::tRNA-Ile-AAT-5-2;repeat::tRNA;gene::CTC1,CTC1;tRNA::tRNA-Ile-AAT-5-2;repeat::tRNA;gene::CTC1,CTC1	16.1082	-0.679944	1.41002	-0.482222	0.629649	0.668812
repeat|repeat::SINE	21.5961	0.625946	1.3093	0.478076	0.632596	0.671582
gene|gene::PMEPA1,PMEPA1,PMEPA1,PMEPA1,PMEPA1	10.477	-0.780976	1.63667	-0.477173	0.633239	0.671905
repeat|repeat::LTR	30.0324	-0.669298	1.42687	-0.469068	0.639021	0.677677
gene|gene::TCF3,TCF3,TCF3,TCF3	234.201	0.39567	0.847239	0.467011	0.640492	0.678874
gene|gene::DIS3L2	366.732	-0.454637	0.987639	-0.460328	0.645281	0.683584
repeat gene|repeat::scRNA;gene::RNY3	14.0759	-0.761284	1.69881	-0.448127	0.654062	0.692515
repeat|repeat::LINE	23.5615	-0.629531	1.49237	-0.421834	0.673146	0.712305
gene|gene::RREB1,RREB1,RREB1,RREB1	39.1851	0.565562	1.34214	0.421389	0.673471	0.712305
repeat|repeat::Low_complexity,rRNA	223.936	0.375825	0.910586	0.412728	0.679806	0.718621
gene|gene::GLDN,GLDN	80.0833	-0.411866	1.01233	-0.406847	0.68412	0.722796
repeat|repeat::SINE	27.9661	0.50025	1.24507	0.401784	0.687843	0.726317
gene|gene::LRFN2	837.431	-0.415592	1.03557	-0.401318	0.688186	0.726317
repeat|repeat::SINE	41.1806	-0.428527	1.07968	-0.396902	0.69144	0.729362
repeat|repeat::DNA	15.9013	-0.602623	1.55594	-0.387305	0.698531	0.73645
repeat|repeat::LINE	9.63402	-0.763398	1.97687	-0.386165	0.699375	0.736947
gene|gene::IL1RAPL2	27.4649	-0.530527	1.39273	-0.380927	0.703257	0.740645
repeat gene|repeat::LTR;gene::C12orf40	44.1714	0.395552	1.04335	0.379119	0.7046	0.741664
gene|gene::ACTR1A	12.9754	0.760209	2.01835	0.376649	0.706435	0.743201
repeat gene|repeat::Simple_repeat;gene::NECTIN3,NECTIN3,NECTIN3	12.9435	-0.555373	1.49673	-0.371058	0.710594	0.74718
gene|gene::MAPT,MAPT,MAPT,MAPT,MAPT,MAPT,MAPT,MAPT,MAPT,MAPT,MAPT,MAPT,MAPT;gene::MAPT,MAPT,MAPT,MAPT,MAPT,MAPT,MAPT,MAPT,MAPT,MAPT,MAPT,MAPT,MAPT	22.0454	0.550996	1.48737	0.370449	0.711048	0.747202
gene|gene::MAGI2,MAGI2	3592.02	-0.283363	0.76581	-0.370017	0.71137	0.747202
repeat|repeat::LTR	38.1256	0.40632	1.10116	0.368995	0.712132	0.747606
repeat|repeat::LTR	62.4807	0.34359	0.988124	0.34772	0.72805	0.763913
repeat|repeat::LINE	65.8266	-0.335515	0.968453	-0.346444	0.729009	0.764514
repeat|repeat::LINE	24.676	-0.431883	1.30563	-0.330787	0.740806	0.776474
repeat gene|repeat::LINE;gene::VPS13C,VPS13C,VPS13C,VPS13C	9.54098	-0.543909	1.6534	-0.328963	0.742183	0.777507
repeat|repeat::LINE	7.32955	0.712698	2.18405	0.32632	0.744182	0.779092
gene|gene::ABCG1,ABCG1,ABCG1,ABCG1,ABCG1,ABCG1;gene::SMS,SMS	39.6418	0.355346	1.09028	0.325922	0.744483	0.779092
gene|gene::PREP	22.1866	0.509313	1.57332	0.323718	0.746152	0.780426
repeat|repeat::LINE	18.1653	-0.524074	1.628	-0.321913	0.747519	0.781443
gene|gene::POLK,POLK,POLK,POLK	17.588	0.524276	1.63548	0.320564	0.748541	0.782099
repeat gene|repeat::SINE;gene::IMMP2L,IMMP2L,IMMP2L,IMMP2L,IMMP2L,IMMP2L,IMMP2L	293.362	-0.255488	0.806876	-0.316638	0.751518	0.784796
repeat|repeat::LTR	23.5314	0.39176	1.24599	0.314415	0.753206	0.786144
gene|gene::MYO10	39.5745	0.346439	1.11037	0.312003	0.755038	0.787641
repeat|repeat::LINE	18.4682	0.472271	1.52107	0.310486	0.756192	0.788429
gene|gene::CDON,CDON,CDON	48.6984	-0.328774	1.06231	-0.309489	0.756949	0.788804
gene|gene::PPP2R3C,PPP2R3C,PPP2R3C,PPP2R3C	113.504	0.371073	1.20226	0.308645	0.757591	0.789058
repeat gene|repeat::LINE;gene::BBS9,BBS9,BBS9,BBS9,BBS9,BBS9,BBS9,BBS9,BBS9,BBS9,BBS9,BBS9,BBS9,BBS9,BBS9,BBS9,BBS9,BBS9,BBS9	190.905	-0.284721	0.926124	-0.307433	0.758513	0.789603
gene|gene::DUSP10,DUSP10	9.48681	-0.591774	1.93211	-0.306284	0.759388	0.790099
repeat|repeat::rRNA	586.619	0.252707	0.827163	0.30551	0.759978	0.790297
gene|gene::CDH13,CDH13,CDH13,CDH13,CDH13,CDH13	292.493	0.251314	0.825189	0.304553	0.760707	0.79064
repeat|repeat::SINE	118.369	-0.263427	0.874291	-0.301304	0.763183	0.792798
gene|gene::MYH7B	389.386	-1.14916	3.84683	-0.298729	0.765147	0.794421
repeat|repeat::LTR;repeat::LTR;repeat::LTR;repeat::LTR;repeat::LTR;repeat::LTR;repeat::LTR;repeat::LTR	8.87207	-0.664846	2.23211	-0.297856	0.765813	0.794696
gene|gene::MGAT5	9.86237	0.625558	2.12123	0.294903	0.768068	0.796619
gene|gene::LINC01093,LINC01093,LINC01093	15.6728	-0.487722	1.65988	-0.293829	0.768888	0.797053
gene|gene::SCHIP1,SCHIP1,IQCJ-SCHIP1,IQCJ-SCHIP1,SCHIP1	18.5773	0.397809	1.37042	0.290282	0.7716	0.799446
gene|gene::TIMD4,TIMD4	60.3199	-0.286538	1.03513	-0.276814	0.781923	0.809717
repeat|repeat::LINE	18.2695	0.382519	1.39372	0.274459	0.783732	0.811167
repeat gene|repeat::Low_complexity;gene::PARD3,PARD3,PARD3,PARD3,PARD3,PARD3,PARD3,PARD3,PARD3,PARD3,PARD3	120.615	0.238516	0.874535	0.272734	0.785057	0.811921
gene|gene::COPG2,COPG2	190.4	-0.239371	0.878606	-0.272444	0.785281	0.811921
gene|gene::STOX2	282.345	0.236589	0.87869	0.269252	0.787736	0.814034
gene|gene::CPEB3,CPEB3	15.3742	-0.497783	1.88862	-0.263569	0.792112	0.81813
repeat|repeat::rRNA	62.053	-0.357764	1.36334	-0.262417	0.793	0.81862
gene repeat|gene::M1AP,M1AP,M1AP,M1AP;gene::MTRF1,MTRF1,MTRF1,MTRF1,LOC101929140;repeat::LINE	470.275	0.213719	0.820096	0.260603	0.794399	0.819221
gene|gene::LOC100287944,RFX4,RFX4	50.7604	0.271217	1.04078	0.26059	0.794409	0.819221
gene|gene::TTYH2,TTYH2	12.603	-0.446472	1.7479	-0.255434	0.798388	0.822896
repeat gene|repeat::snRNA;gene::HSPA8,HSPA8,SNORD14E	9.2625	-0.547881	2.19207	-0.249937	0.802636	0.826844
gene|gene::DNAH17	44.7888	0.33098	1.35001	0.245169	0.806326	0.830214
gene|gene::AXIN1,AXIN1,AXIN1	6.76176	0.557605	2.33795	0.238502	0.811492	0.835099
gene|gene::GAK,GAK	21.7441	-0.313393	1.32531	-0.236467	0.81307	0.836289
gene|gene::NOVA1,NOVA1,NOVA1,NOVA1,NOVA1,NOVA1,NOVA1,NOVA1,NOVA1,NOVA1,NOVA1,NOVA1	1735.27	0.831705	3.6241	0.229493	0.818486	0.841422
repeat|repeat::LINE	21.946	0.341977	1.49944	0.228069	0.819592	0.841805
gene|gene::ABHD17C	181.1	0.19819	0.871591	0.227389	0.820121	0.841805
repeat|repeat::Simple_repeat	24.231	-0.294126	1.29358	-0.227373	0.820133	0.841805
gene|gene::DIAPH2,DIAPH2	68.2178	0.264811	1.18039	0.224342	0.822492	0.843789
repeat|repeat::LTR	59.4744	-0.230338	1.07363	-0.214542	0.830125	0.851179
repeat|repeat::LINE	18.5425	-0.333187	1.58137	-0.210696	0.833125	0.853776
repeat|repeat::LTR	27.0054	0.314818	1.49778	0.21019	0.833519	0.853776
repeat|repeat::LINE	25.0728	-0.319433	1.53675	-0.207863	0.835336	0.855194
gene|gene::PRKCA	33.9669	0.269506	1.35331	0.199146	0.842149	0.861723
repeat|repeat::LINE	27.2031	0.299616	1.55553	0.192614	0.847261	0.866507
tRNA repeat|tRNA::tRNA-Cys-GCA-5-1;repeat::tRNA	46.644	0.212868	1.10999	0.191774	0.847919	0.866733
gene|gene::CTSA,CTSA,CTSA,CTSA	36.3571	0.205649	1.11054	0.18518	0.853088	0.871332
gene|gene::CILK1,CILK1,CILK1,CILK1,CILK1,CILK1,CILK1,CILK1,CILK1	32.3672	0.211835	1.14907	0.184353	0.853736	0.871332
repeat gene|repeat::LINE;gene::LPP,LPP,LPP,LPP,LPP,LPP,LPP,LPP,LPP,LPP,LPP,LPP,LPP,LPP,LPP	24.6041	-0.255322	1.38498	-0.184351	0.853738	0.871332
repeat gene|repeat::LTR;gene::DPP10,DPP10,DPP10,DPP10,DPP10,DPP10,DPP10,DPP10,DPP10,DPP10,DPP10,DPP10	25.5041	0.222683	1.23545	0.180245	0.85696	0.87417
repeat gene|repeat::LINE;gene::ACSS3,ACSS3,ACSS3;repeat::LINE;gene::SLC30A6,SLC30A6,SLC30A6,SLC30A6,SLC30A6,SLC30A6,SLC30A6,SLC30A6;repeat::LINE;gene::GRIN2A,GRIN2A,GRIN2A	23.5084	-0.233912	1.52946	-0.152937	0.878448	0.895628
gene|gene::SH3KBP1,SH3KBP1,SH3KBP1,SH3KBP1,SH3KBP1,SH3KBP1,SH3KBP1,SH3KBP1	76.3425	0.147407	0.972429	0.151587	0.879513	0.896253
repeat|repeat::LTR;repeat::LTR;repeat::LTR	16.18	0.212263	1.46065	0.145321	0.884457	0.900639
repeat gene|repeat::LINE;gene::FRMPD2	25.5087	0.218007	1.50371	0.14498	0.884727	0.900639
gene|gene::CLNK	23.1476	-0.217881	1.51292	-0.144014	0.88549	0.900953
tRNA repeat|tRNA::tRNA-Ser-TGA-2-1;repeat::tRNA;tRNA::tRNA-Ser-TGA-4-1;repeat::tRNA;tRNA::tRNA-Ser-AGA-1-1;repeat::tRNA	128.385	0.119831	0.879243	0.136289	0.891593	0.906697
repeat gene|repeat::LINE;gene::LOC101928437	12.866	-0.221251	1.73397	-0.127598	0.898467	0.913219
repeat|repeat::LINE	87.0962	-0.113939	0.928405	-0.122725	0.902324	0.916253
gene|gene::ATP11C,ATP11C,ATP11C	30.4611	0.164541	1.34146	0.122658	0.902378	0.916253
gene|gene::KCNQ1,KCNQ1	30.788	0.162583	1.40128	0.116025	0.907633	0.921117
gene|gene::CARD11,CARD11	156.882	0.0982774	0.853331	0.115169	0.908311	0.921333
repeat|repeat::tRNA;repeat::tRNA;tRNA::tRNA-Lys-TTT-3-2;repeat::tRNA;tRNA::tRNA-Lys-TTT-3-2;repeat::tRNA;tRNA::tRNA-Lys-TTT-3-4;repeat::tRNA;tRNA::tRNA-Lys-TTT-3-4;repeat::tRNA;tRNA::tRNA-Lys-TTT-3-4;repeat::tRNA;tRNA::tRNA-Lys-TTT-5-1;repeat::tRNA;tRNA::tRNA-Lys-TTT-3-3;repeat::tRNA;tRNA::tRNA-Lys-TTT-3-5;repeat::tRNA;tRNA::tRNA-Lys-TTT-3-1;repeat::tRNA	315.901	0.0975101	0.861167	0.11323	0.909848	0.92242
gene|gene::MUC5AC	108.597	0.101581	0.907805	0.111898	0.910905	0.923019
gene|gene::SCEL,SCEL,SCEL	29.6606	-0.129732	1.18539	-0.109443	0.912851	0.924519
repeat|repeat::LINE	8.38689	0.240678	2.23833	0.107526	0.914372	0.925586
repeat|repeat::LINE	9.68901	0.191034	1.90237	0.100419	0.920012	0.930351
repeat|repeat::rRNA	80.4396	-0.105999	1.05566	-0.10041	0.920019	0.930351
gene|gene::CLDN10,CLDN10,CLDN10	70.7678	0.0940819	0.951116	0.0989173	0.921204	0.931074
repeat gene|repeat::LTR;gene::LOC100507053	19.9189	0.154015	1.60257	0.0961046	0.923438	0.932856
gene|gene::NEK7	11.6228	0.147475	1.58369	0.0931213	0.925807	0.934773
gene|gene::LPAR1,LPAR1,LPAR1,LPAR1,LPAR1,LPAR1,LPAR1,LPAR1,LPAR1,LPAR1,LPAR1,LPAR1,LPAR1,LPAR1,LPAR1,LPAR1,LPAR1,LPAR1,LPAR1,LPAR1,LPAR1,LPAR1,LPAR1,LPAR1	29.9519	0.10687	1.18378	0.0902779	0.928066	0.936576
gene|gene::DRD2,DRD2	40.4881	0.0921507	1.09298	0.0843114	0.932809	0.940883
gene|gene::ERBB4,ERBB4	69.9537	-0.0791851	1.02792	-0.0770341	0.938596	0.946239
repeat gene|repeat::LINE;gene::RARB	35.2979	0.104779	1.46103	0.0717158	0.942828	0.950022
gene|gene::GUCY1A2,GUCY1A2	12.5326	-0.109085	1.69533	-0.0643447	0.948696	0.955102
repeat|repeat::LTR	31.8812	0.0904925	1.41019	0.0641702	0.948835	0.955102
gene|gene::NAV2,NAV2,NAV2,NAV2	10.814	-0.112318	1.82813	-0.0614386	0.95101	0.956806
tRNA repeat|tRNA::tRNA-Val-CAC-3-1;repeat::tRNA	58.9883	0.0667134	1.13267	0.0588994	0.953032	0.958354
repeat gene|repeat::Low_complexity;gene::CAMK1D,CAMK1D,CAMK1D	12.6778	0.0798239	1.50214	0.0531402	0.95762	0.962479
repeat|repeat::Low_complexity	23.8822	0.054807	1.26122	0.0434556	0.965338	0.969744
gene|gene::MGA,MGA	9.92721	-0.075863	1.85708	-0.0408506	0.967415	0.971338
repeat gene|repeat::rRNA;gene::RNA18SN2,RNA18SN1,RNA18SN3,RNA18SN4,RNA18SN5;repeat::rRNA;gene::RNA18SN5,RNA18SN2,RNA18SN1,RNA18SN3,RNA18SN4,LOC100507412,RNA45SN5,RNA45SN2,RNA45SN1,RNA45SN3,RNA45SN4	136526	0.0315042	0.808827	0.0389504	0.96893	0.972366
repeat|repeat::LTR	39.8328	-0.0416724	1.10418	-0.0377407	0.969894	0.972841
repeat gene|repeat::rRNA,Simple_repeat,rRNA,Simple_repeat;gene::RNA45SN5,RNA45SN2,RNA28SN2,RNA28SN1,RNA45SN1,RNA45SN3,RNA28SN4,RNA45SN4,RNA28SN3,RNA28SN5,LOC100507412	129113	0.0203333	0.790493	0.0257223	0.979479	0.981957
repeat|repeat::LINE	170.378	-0.0190896	0.842525	-0.0226576	0.981923	0.98391
gene|gene::SCNN1G	14.6502	-0.0324661	1.48105	-0.021921	0.982511	0.984001
[truncated: 3 more rows]
