# Supplementary material for: Phospho-RNA-Seq Highlights Specific Small RNA Profiles in Plasma Extracellular Vesicles
Source: Int J Mol Sci. 2023 Jul 19;24(14):11653. doi: 10.3390/ijms241411653 (PMC10380198; doi:10.3390/ijms241411653)
Supplement: Supplementary file 1 [file ijms-24-11653-s001.zip › ijms-2441202-supplementary/Supplementary Table S4.xlsx]

## Sheet: A_EVs_DE_miRNAs PNK_vs_noPNK
Supplementary Table S4. A miRNAs differently represented (adj P < 0.05) in T4-PNK treated versus non-treated plasma EVs samples.
ID_sRNAs	baseMean	log2 Fold Change EVs PNK vs No-PNK	lfcSE	stat	P value	padj. P value
hsa-miR-1246	181.071	5.11199	0.715635	7.14329	9.11247e-13	4.74436e-11
hsa-miR-184	60.3375	-3.50573	0.721094	-4.86168	1.16394e-06	8.20349e-06
hsa-miR-100-5p	409.167	-2.55887	0.530396	-4.82446	1.40386e-06	9.40175e-06
hsa-let-7b-5p	222.989	-2.82291	0.625957	-4.50976	6.49024e-06	3.27862e-05
hsa-miR-423-5p	64.0833	-3.11472	0.742607	-4.19431	2.73707e-05	0.000108398
hsa-miR-4485-3p	9.28347	6.72714	1.6694	4.02967	5.58545e-05	0.000195128
hsa-miR-126-3p	254.942	-2.5625	0.640542	-4.00051	6.32053e-05	0.000217513
hsa-miR-10b-5p	57.217	-2.74959	0.6897	-3.98664	6.7016e-05	0.000227713
hsa-miR-155-5p	59.4487	-3.2572	0.817591	-3.98389	6.77958e-05	0.000229879
hsa-let-7a-5p	210.627	-2.40585	0.607774	-3.95846	7.54334e-05	0.00025103
hsa-miR-451a	124.961	-2.5806	0.656519	-3.93074	8.46852e-05	0.000276684
hsa-miR-26a-5p	332.985	-2.38127	0.631197	-3.77262	0.000161542	0.000463106
hsa-miR-486-5p	111.516	-2.40548	0.660806	-3.64022	0.0002724	0.000724306
hsa-miR-7-5p	26.1106	-3.0096	0.844732	-3.56279	0.000366936	0.000904176
hsa-miR-10a-5p	24.2155	-3.03666	0.870399	-3.48881	0.000485168	0.00114987
hsa-miR-186-5p	31.1744	-2.65616	0.786825	-3.37579	0.000736038	0.00159888
hsa-miR-92b-3p	99.8635	-2.06477	0.615449	-3.3549	0.000793926	0.00171081
hsa-miR-133a-3p	30.99	-2.64795	0.807109	-3.28078	0.00103521	0.00214483
hsa-miR-144-3p	41.3067	-2.41173	0.737826	-3.2687	0.00108042	0.00221858
hsa-miR-320a	74.0559	-2.12057	0.651176	-3.25652	0.00112788	0.00229558
hsa-miR-30d-5p	37.0665	-2.47239	0.79917	-3.0937	0.0019768	0.00376689
hsa-miR-148b-3p	21.8945	-2.85103	0.940717	-3.0307	0.00243989	0.00453163
hsa-miR-148a-3p	38.0702	-2.4843	0.821225	-3.02511	0.00248544	0.00460034
hsa-let-7i-5p	279.136	-1.9753	0.657503	-3.00425	0.00266235	0.00487193
hsa-miR-151a-3p	17.0931	-3.12667	1.10441	-2.83108	0.00463906	0.00781571
hsa-let-7c-5p	52.3554	-2.17024	0.805212	-2.69524	0.00703387	0.0114039
hsa-miR-125a-5p	51.0911	-1.71747	0.660913	-2.59864	0.00935941	0.0145251
hsa-miR-27a-3p	93.1945	-1.73902	0.686554	-2.53297	0.0113099	0.0171241
hsa-let-7f-5p	112.813	-1.61649	0.728274	-2.21961	0.026445	0.0363873
hsa-miR-199a-3p|hsa-miR-199b-3p	13.3617	-2.20282	0.999996	-2.20283	0.0276068	0.037889
hsa-miR-423-3p	38.5132	-1.63878	0.756664	-2.1658	0.0303269	0.0412363
hsa-miR-30c-5p	23.4013	-1.98333	0.917871	-2.16079	0.0307114	0.0416523
hsa-miR-142-3p	37.6948	-1.83567	0.849661	-2.16047	0.030736	0.0416523
hsa-miR-92a-3p	105.279	-1.41687	0.67817	-2.08925	0.0366852	0.0487725

## Sheet: B_nonEVs_DE_miRNAs PNK_vs_noPNK
Supplementary Table S4. B miRNAs differently represented (adj P < 0.05) in T4-PNK treated versus non-treated extravesicular, protein enriched plasma fractions.
ID_sRNAs	baseMean	log2 Fold Change non-EVs PNK vs No-PNK	lfcSE	stat	P value	padj. P value
hsa-miR-122-5p	623.667	-6.39351	0.839938	-7.61189	2.70126e-14	2.32887e-12
hsa-miR-451a	357.644	-4.80605	0.64879	-7.40771	1.28501e-13	9.6938e-12
hsa-miR-1246	159.608	6.21082	0.919346	6.75569	1.4216e-11	7.61473e-10
hsa-miR-100-5p	223.841	-4.10104	0.667588	-6.14307	8.09435e-10	2.12389e-08
hsa-miR-92b-3p	79.7952	-4.57286	0.773748	-5.91001	3.42079e-09	7.13288e-08
hsa-miR-148a-3p	104.374	-4.85413	0.826055	-5.87628	4.19588e-09	8.30233e-08
hsa-miR-27a-3p	110.055	-3.68417	0.696528	-5.28933	1.22766e-07	1.47525e-06
hsa-miR-155-5p	23.5028	-7.13143	1.49267	-4.77765	1.77359e-06	1.28959e-05
hsa-miR-184	23.7012	-5.09899	1.13866	-4.47808	7.53189e-06	4.19137e-05
hsa-miR-320a	55.2165	-3.63223	0.82355	-4.41045	1.03155e-05	5.38264e-05
hsa-miR-486-5p	99.1651	-3.16566	0.723521	-4.37535	1.21236e-05	6.12269e-05
hsa-miR-99a-5p	64.3713	-3.8446	0.8979	-4.28177	1.85414e-05	8.64539e-05
hsa-miR-375	26.5538	-4.0928	0.960325	-4.26189	2.02702e-05	9.23252e-05
hsa-miR-21-5p	205.172	-2.75507	0.669739	-4.11365	3.89454e-05	0.000160434
hsa-miR-10a-5p	11.3767	-6.07457	1.61254	-3.76707	0.000165172	0.0005125
hsa-miR-30d-5p	17.6523	-3.56719	1.05866	-3.36954	0.000752932	0.00176464
hsa-miR-221-3p	34.5761	-2.82829	0.91986	-3.0747	0.00210716	0.00439264
hsa-miR-128-3p	26.6479	-3.23991	1.12133	-2.88933	0.00386061	0.00730369
hsa-miR-1-3p	16.966	-2.9135	1.01459	-2.87162	0.00408374	0.00763015
hsa-miR-27b-3p	32.8816	-2.24854	0.815788	-2.75628	0.00584637	0.0104852
hsa-miR-92a-3p	55.2194	-1.89545	0.751192	-2.52325	0.0116275	0.0195194
hsa-miR-423-5p	77.705	-2.64758	1.0645	-2.48715	0.0128772	0.0211754
hsa-miR-25-3p	18.039	-2.38111	0.962038	-2.47507	0.013321	0.0216691
hsa-miR-26a-5p	23.1949	-2.28543	1.03746	-2.20291	0.027601	0.0407765

## Sheet: Cno_PNK_DE_miRNAs_EVs_vs_no_EVs
Supplementary Table S4. C miRNAs differently represented (adj P < 0.05) in EVs versus non-EVs, protein-enriched fractions, in non-treated samples.
ID_sRNAs	baseMean	log2 Fold Change EVs vs Non-EVs	lfcSE	stat	P value	padj. P value
hsa-miR-423-3p	26.8021	7.63576	1.53844	-4.96332	6.92985e-07	2.4538e-05
hsa-miR-142-3p	31.4102	6.91321	1.45374	-4.75547	1.97982e-06	5.93184e-05
hsa-miR-103a-3p	13.2138	5.94926	1.71378	-3.47143	0.000517691	0.00684904
hsa-miR-126-3p	212.015	5.5746	0.84655	-6.58508	4.54655e-11	3.21047e-09
hsa-miR-30c-5p	18.7385	5.41425	1.70944	-3.16727	0.00153877	0.0172326
hsa-miR-148b-3p	18.8747	4.1182	1.40608	-2.92886	0.00340209	0.0339773
hsa-miR-26a-5p	276.024	3.51912	0.520577	-6.76004	1.37953e-11	1.07465e-09
hsa-miR-125a-5p	40.624	2.11791	0.752842	-2.81322	0.00490474	0.046595
hsa-miR-148a-3p	145.675	-1.76295	0.520846	3.38478	0.000712362	0.00895049
hsa-miR-451a	509.618	-2.43868	0.453788	5.37405	7.69867e-08	3.5278e-06
hsa-miR-375	32.9132	-3.48398	0.904562	3.85156	0.000117366	0.00217685
hsa-miR-122-5p	735.401	-6.57002	0.683577	9.61124	7.16805e-22	5.58391e-19

## Sheet: D_PNK_DE_miRNAs_EVs_vs_non_EVs
Supplementary Table S4. D miRNAs differently represented (adj P < 0.05) in EVs versus non-EVs, protein enriched fractions, in T4-PNK treated samples.
ID_sRNAs	baseMean	log2 Fold Change EVs vs Non-EVs	lfcSE	stat	P value	padj. P value
hsa-miR-126-3p	27.0477	5.83749	1.25047	-4.66823	3.03803e-06	0.000122173
hsa-miR-4485-3p	7.96649	6.25005	1.46494	-4.26641	1.98641e-05	0.000503902
hsa-miR-191-5p	9.68088	5.55846	1.46392	-3.79698	0.000146471	0.0025003
MIR3676:miRNA	12.2326	4.01032	1.0704	-3.74657	0.000179268	0.00299881
hsa-miR-26a-5p	50.6226	3.48633	0.985769	-3.53666	0.000405219	0.00607173
hsa-miR-125a-5p	11.2678	3.97973	1.15251	-3.45309	0.000554214	0.00776255
MIR720:miRNA	8.544	3.64346	1.16605	-3.12463	0.00178031	0.0195476
hsa-miR-30e-5p	13.901	3.29002	1.11571	-2.94881	0.00319	0.0321205
hsa-miR-1-3p	15.4305	2.60061	0.897684	-2.89703	0.00376719	0.0356334
